# Supplementary material for: Exogenous WNT5A and WNT11 proteins rescue CITED2 dysfunction in mouse embryonic stem cells and zebrafish morphants
Source: Cell Death Dis. 2019 Aug 5;10(8):582. doi: 10.1038/s41419-019-1816-6 (PMC6680046; doi:10.1038/s41419-019-1816-6)
Supplement: Supplementary file 2 — Material Table Supp1 - DEGs [file 41419_2019_1816_MOESM2_ESM.xlsx]

## Sheet: D4.Ctrl_D0Ctl
ID	Symbol	Name	GeneID	logFC	AveExpr	t	P.Value	adj.P.Val	B	Expressed in	Repressed/Not Expressed in
TC0700002503.mm.2	Bcl3	B cell leukemia/lymphoma 3	12051	-3.33376	7.11244	-7.33652	7.02528e-06	0.00131326	4.17104	Control Day 0	Control Day 4
TC0700001837.mm.2	Mylpf	myosin light chain, phosphorylatable, fast skeletal muscle	17907	-2.73543	8.51857	-5.56807	0.000104084	0.00461471	1.53255	Control Day 0	Control Day 4
TC0600001440.mm.2	Pianp	PILR alpha associated neural protein	319352	-2.72495	7.45841	-9.02261	7.73383e-07	0.000482517	6.27388	Control Day 0	Control Day 4
TC0400001557.mm.2	Laptm5	lysosomal-associated protein transmembrane 5	16792	-2.6678	8.78021	-3.87187	0.00205405	0.0273957	-1.41632	Control Day 0	Control Day 4
TC1000000776.mm.2	Dnmt3l	DNA (cytosine-5-)-methyltransferase 3-like	54427	-2.66094	7.9609	-7.32762	7.11384e-06	0.00131326	4.15892	Control Day 0	Control Day 4
TC1000003019.mm.2	Irak3	interleukin-1 receptor-associated kinase 3	73914	-2.63772	7.70544	-5.8357	6.7339e-05	0.00368055	1.9621	Control Day 0	Control Day 4
TC0X00002529.mm.2	Mageb16	melanoma antigen family B, 16	71967	-2.61752	8.58361	-5.86446	6.42987e-05	0.00360908	2.00762	Control Day 0	Control Day 4
TC1400002098.mm.2	Tgm1	transglutaminase 1, K polypeptide	21816	-2.61514	8.74187	-6.90808	1.29901e-05	0.00174251	3.57462	Control Day 0	Control Day 4
TC0500001025.mm.2	Spp1	secreted phosphoprotein 1	20750	-2.51075	8.48673	-4.29647	0.000941998	0.0165797	-0.646872	Control Day 0	Control Day 4
TC0900002721.mm.2	Ooep	oocyte expressed protein	67968	-2.43407	8.68035	-3.63803	0.00317779	0.0357673	-1.84534	Control Day 0	Control Day 4
TC0900002167.mm.2	Upk2	uroplakin 2	22269	-2.40711	6.10629	-11.5146	4.95333e-08	9.01785e-05	8.77703	Control Day 0	Control Day 4
TC1400002836.mm.2	Dok2	docking protein 2	13449	-2.35413	8.1554	-16.2863	8.30701e-10	2.41975e-05	12.1482	Control Day 0	Control Day 4
TC1000002380.mm.2	Susd2	sushi domain containing 2	71733	-2.35146	7.35309	-5.17791	0.00019993	0.00664812	0.887298	Control Day 0	Control Day 4
TC1400000805.mm.2	Rnf17	ring finger protein 17	30054	-2.35072	6.53091	-4.83912	0.000358448	0.00963213	0.30941	Control Day 0	Control Day 4
TC0600003072.mm.2	Gdf3	growth differentiation factor 3	14562	-2.3297	7.90239	-4.18672	0.00115023	0.018908	-0.844264	Control Day 0	Control Day 4
TC0500001261.mm.2	Pla2g1b	phospholipase A2, group IB, pancreas	18778	-2.31638	9.54103	-3.99038	0.0016494	0.0239043	-1.20009	Control Day 0	Control Day 4
TC0500002319.mm.2	Fgfbp1	fibroblast growth factor binding protein 1	14181	-2.28973	6.41684	-12.436	2.02906e-08	5.42256e-05	9.55379	Control Day 0	Control Day 4
TC0700004481.mm.2	Nkx6-2	NK6 homeobox 2	14912	-2.28353	6.42047	-8.23168	2.09186e-06	0.000716868	5.33389	Control Day 0	Control Day 4
TC1100000919.mm.2	Sox15	SRY (sex determining region Y)-box 15	20670	-2.28036	9.17284	-5.84046	6.68263e-05	0.00368055	1.96963	Control Day 0	Control Day 4
TC0600001388.mm.2	Dppa3	developmental pluripotency-associated 3	73708	-2.25776	7.16004	-10.3029	1.7628e-07	0.000244518	7.63979	Control Day 0	Control Day 4
TC0700002120.mm.2	AU018091	expressed sequence AU018091	245128	-2.24035	8.29404	-4.72677	0.000436498	0.0107661	0.114355	Control Day 0	Control Day 4
TC1200000852.mm.2	Esrrb	estrogen related receptor, beta	26380	-2.23907	7.64004	-3.487	0.00422096	0.0425883	-2.12351	Control Day 0	Control Day 4
TC0700001998.mm.2	Utf1	undifferentiated embryonic cell transcription factor 1	22286	-2.23803	9.59342	-6.33601	3.06457e-05	0.00251459	2.73601	Control Day 0	Control Day 4
TC0300000809.mm.2	S100a6	S100 calcium binding protein A6 (calcyclin)	20200	-2.23346	8.79596	-7.98346	2.8994e-06	0.000844567	5.02236	Control Day 0	Control Day 4
TC0100001532.mm.2	Gpa33	glycoprotein A33 (transmembrane)	59290	-2.22254	7.96355	-3.86824	0.00206793	0.0275054	-1.42295	Control Day 0	Control Day 4
TC1100001695.mm.2	Meioc	meiosis specific with coiled-coil domain	268491	-2.22075	6.17856	-4.24951	0.00102588	0.0175266	-0.7312	Control Day 0	Control Day 4
TC1600000693.mm.2	Dppa2	developmental pluripotency associated 2	73703	-2.20307	9.44426	-4.32622	0.000892578	0.0161244	-0.593584	Control Day 0	Control Day 4
TC0900001892.mm.2	Elavl3	ELAV (embryonic lethal, abnormal vision, Drosophila)-like 3 (Hu antigen C)	15571	-2.17136	4.96886	-13.2166	9.94862e-09	5.2129e-05	10.159	Control Day 0	Control Day 4
TC0800000501.mm.2	Triml2	tripartite motif family-like 2	622117	-2.13465	7.47187	-3.57615	0.00356915	0.0383929	-1.95925	Control Day 0	Control Day 4
TC1600000998.mm.2	Olig2	oligodendrocyte transcription factor 2	50913	-2.13062	7.63053	-6.80252	1.51694e-05	0.0018043	3.42355	Control Day 0	Control Day 4
TC0700000896.mm.2	Nav2	neuron navigator 2	78286	-2.12031	8.16178	-8.40463	1.67313e-06	0.000649822	5.54618	Control Day 0	Control Day 4
TC1800000891.mm.2	Fbxo15	F-box protein 15	50764	-2.11271	7.72578	-4.30613	0.000925653	0.016411	-0.629565	Control Day 0	Control Day 4
TC1000000877.mm.2	Gadd45b	growth arrest and DNA-damage-inducible 45 beta	17873	-2.09456	7.82332	-8.58709	1.32661e-06	0.000603796	5.76598	Control Day 0	Control Day 4
TC0800002128.mm.2	Triml1	tripartite motif family-like 1	244448	-2.0873	7.12395	-3.97942	0.00168314	0.0242114	-1.22006	Control Day 0	Control Day 4
TC0600003071.mm.2	Apobec1	apolipoprotein B mRNA editing enzyme, catalytic polypeptide 1	11810	-2.04227	5.54458	-6.91614	1.28381e-05	0.00173935	3.58608	Control Day 0	Control Day 4
TC1700000703.mm.2	Ier3	immediate early response 3	15937	-2.02428	7.30719	-7.22311	8.24772e-06	0.00139391	4.01575	Control Day 0	Control Day 4
TC0300003013.mm.2	Dapp1	dual adaptor for phosphotyrosine and 3-phosphoinositides 1	26377	-2.01221	6.19606	-6.90542	1.30409e-05	0.00174251	3.57082	Control Day 0	Control Day 4
TC0200001222.mm.2	Ube2l6	ubiquitin-conjugating enzyme E2L 6	56791	-2.00318	7.53405	-4.43152	0.000738163	0.0142918	-0.405692	Control Day 0	Control Day 4
TC1400002346.mm.2	Dmtn	dematin actin binding protein	13829	-1.9981	7.71607	-6.435	2.63331e-05	0.00238666	2.88463	Control Day 0	Control Day 4
TC0400003707.mm.2	Sfn	stratifin	55948	-1.98959	9.65819	-8.16237	2.28987e-06	0.000757972	5.24773	Control Day 0	Control Day 4
TC1100003763.mm.2	Krt17	keratin 17	16667	-1.94672	5.87259	-13.0284	1.17729e-08	5.2129e-05	10.0173	Control Day 0	Control Day 4
TC0400001389.mm.2	Bmp8b	bone morphogenetic protein 8b	12164	-1.93821	7.42525	-5.83959	6.69192e-05	0.00368055	1.96826	Control Day 0	Control Day 4
TC0200005087.mm.2	Gtsf1l	gametocyte specific factor 1-like	68236	-1.92845	8.11884	-4.48938	0.000665371	0.0135586	-0.302958	Control Day 0	Control Day 4
TC1900000645.mm.2	Scd3	stearoyl-coenzyme A desaturase 3	30049	-1.90798	6.86526	-7.09452	9.91267e-06	0.00151176	3.83744	Control Day 0	Control Day 4
TC0800000762.mm.2	Gm3336	predicted gene 3336	100502950	-1.90519	6.37478	-4.44575	0.000719527	0.0141063	-0.38039	Control Day 0	Control Day 4
TC0700003846.mm.2	Folr1	folate receptor 1 (adult)	14275	-1.90099	7.77574	-4.62616	0.000521433	0.0118109	-0.0616742	Control Day 0	Control Day 4
TC0300001482.mm.2	Ddah1	dimethylarginine dimethylaminohydrolase 1	69219	-1.90095	9.08441	-15.1901	1.91305e-09	2.78626e-05	11.502	Control Day 0	Control Day 4
TC0100003233.mm.2	Pla2g4a	phospholipase A2, group IVA (cytosolic, calcium-dependent)	18783	-1.90016	5.31794	-6.08911	4.49996e-05	0.00300641	2.35884	Control Day 0	Control Day 4
TC1300002211.mm.2	Nlrp4f	NLR family, pyrin domain containing 4F	97895	-1.8973	6.09037	-3.59323	0.00345647	0.0376444	-1.9278	Control Day 0	Control Day 4
TC1600000692.mm.2	Dppa4	developmental pluripotency associated 4	73693	-1.89593	7.47332	-4.63137	0.000516636	0.011759	-0.0525239	Control Day 0	Control Day 4
TC1100003932.mm.2	Pecam1	platelet/endothelial cell adhesion molecule 1	18613	-1.88946	7.73085	-4.26017	0.00100619	0.0173325	-0.712042	Control Day 0	Control Day 4
TC0200002672.mm.2	Tfap2c	transcription factor AP-2, gamma	21420	-1.88425	7.74288	-9.58956	3.94269e-07	0.000363192	6.90122	Control Day 0	Control Day 4
TC1000002256.mm.2	Hk1	hexokinase 1	15275	-1.88117	8.43244	-5.53427	0.000110047	0.00476413	1.47754	Control Day 0	Control Day 4
TC0X00000229.mm.2	Slc6a14	solute carrier family 6 (neurotransmitter transporter), member 14	56774	-1.87915	5.97749	-5.82667	6.83247e-05	0.00370785	1.94778	Control Day 0	Control Day 4
TC1100003276.mm.2	Pipox	pipecolic acid oxidase	19193	-1.87589	8.75215	-6.15402	4.06442e-05	0.00289654	2.45888	Control Day 0	Control Day 4
TC0200003699.mm.2	Lrp2	low density lipoprotein receptor-related protein 2	14725	-1.85563	8.44463	-8.49754	1.48598e-06	0.000618117	5.65864	Control Day 0	Control Day 4
TC0200001572.mm.2	Ccdc73	coiled-coil domain containing 73	211936	-1.85507	5.26051	-4.74179	0.000425113	0.0105862	0.140523	Control Day 0	Control Day 4
TC1700000665.mm.2	Ly6g6e	lymphocyte antigen 6 complex, locus G6E	70274	-1.84428	6.51185	-8.36978	1.74967e-06	0.000668255	5.50372	Control Day 0	Control Day 4
TC0X00000808.mm.2	Dmd	dystrophin, muscular dystrophy	13405	-1.82553	5.61704	-7.57299	5.05387e-06	0.00117406	4.48895	Control Day 0	Control Day 4
TC1800000103.mm.2	Lama3	laminin, alpha 3	16774	-1.81484	7.2181	-4.23984	0.00104409	0.0177647	-0.748589	Control Day 0	Control Day 4
TC1500001133.mm.2	Pde1b	phosphodiesterase 1B, Ca2+-calmodulin dependent	18574	-1.81191	6.94725	-11.581	4.6355e-08	9.00183e-05	8.83542	Control Day 0	Control Day 4
TC0700002759.mm.2	Aplp1	amyloid beta (A4) precursor-like protein 1	11803	-1.80539	7.54393	-6.19809	3.79419e-05	0.00281782	2.52645	Control Day 0	Control Day 4
TC0400001938.mm.2	Casz1	castor zinc finger 1	69743	-1.77927	6.24762	-7.11496	9.62576e-06	0.00148354	3.86594	Control Day 0	Control Day 4
TC0200001729.mm.2	Thbs1	thrombospondin 1	21825	-1.77638	7.72372	-4.49551	0.000658112	0.0135071	-0.292102	Control Day 0	Control Day 4
TC0700002855.mm.2	Rgs9bp	regulator of G-protein signalling 9 binding protein	243923	-1.76294	5.46571	-7.43558	6.11467e-06	0.00124984	4.30519	Control Day 0	Control Day 4
TC1000002320.mm.2	Arid5b	AT rich interactive domain 5B (MRF1-like)	71371	-1.7535	10.3026	-4.15328	0.00122271	0.0196993	-0.904635	Control Day 0	Control Day 4
TC0200005472.mm.2	Eng	endoglin	13805	-1.74666	6.84126	-3.5475	0.00376666	0.0397245	-2.01203	Control Day 0	Control Day 4
TSUnmapped00000017.mm.2	2410141K09Rik	RIKEN cDNA 2410141K09 gene	76803	-1.74658	9.65658	-3.43782	0.00463097	0.0449589	-2.21416	Control Day 0	Control Day 4
TC0900000531.mm.2	Mpzl2	myelin protein zero-like 2	14012	-1.74139	9.02051	-5.42596	0.000131696	0.00525504	1.30012	Control Day 0	Control Day 4
TC0100003422.mm.2	Atp1b1	ATPase, Na+/K+ transporting, beta 1 polypeptide	11931	-1.73744	9.18096	-4.61066	0.000535974	0.0120095	-0.0889022	Control Day 0	Control Day 4
TC0700002696.mm.2	Zfp36	zinc finger protein 36	22695	-1.72866	6.96232	-8.34165	1.81421e-06	0.000668255	5.46932	Control Day 0	Control Day 4
TC0700002113.mm.2	Fgf4	fibroblast growth factor 4	14175	-1.72301	8.7816	-3.63535	0.00319384	0.0358626	-1.85029	Control Day 0	Control Day 4
TC0700002853.mm.2	Tdrd12	tudor domain containing 12	71981	-1.72225	8.24581	-5.65331	9.05058e-05	0.00434207	1.67053	Control Day 0	Control Day 4
TC0400003566.mm.2	Gjb3	gap junction protein, beta 3	14620	-1.71467	8.84811	-4.21241	0.00109756	0.0183425	-0.797957	Control Day 0	Control Day 4
TC0300000244.mm.2	Sox2	SRY (sex determining region Y)-box 2	20674	-1.70843	10.1335	-4.17064	0.00118452	0.019319	-0.873284	Control Day 0	Control Day 4
TC0200002276.mm.2	Tcf15	transcription factor 15	21407	-1.69337	7.11852	-7.26653	7.75497e-06	0.00133665	4.07542	Control Day 0	Control Day 4
TC0800002431.mm.2	Bst2	bone marrow stromal cell antigen 2	69550	-1.68762	8.6167	-9.20292	6.22086e-07	0.000436732	6.47744	Control Day 0	Control Day 4
TC1100004150.mm.2	Socs3	suppressor of cytokine signaling 3	12702	-1.67985	6.52001	-11.4295	5.39488e-08	9.24397e-05	8.70168	Control Day 0	Control Day 4
TC1200002119.mm.2	Noxred1	NADP+ dependent oxidoreductase domain containing 1	71275	-1.67115	6.2744	-4.6356	0.000512776	0.0117194	-0.0450989	Control Day 0	Control Day 4
TC0800003000.mm.2	Cdyl2	chromodomain protein, Y chromosome-like 2	75796	-1.65707	7.9647	-4.53404	0.000614312	0.0129201	-0.223939	Control Day 0	Control Day 4
TC0500003738.mm.2	Pcolce	procollagen C-endopeptidase enhancer protein	18542	-1.65559	7.98289	-4.13884	0.00125545	0.0199618	-0.930734	Control Day 0	Control Day 4
TC0100001871.mm.2	Lamb3	laminin, beta 3	16780	-1.63812	5.3437	-5.46287	0.000123855	0.0050671	1.36077	Control Day 0	Control Day 4
TC1000002269.mm.2	Tet1	tet methylcytosine dioxygenase 1	52463	-1.62758	9.76134	-7.52283	5.41642e-06	0.00121258	4.42218	Control Day 0	Control Day 4
TC0700000305.mm.2	Zfp296	zinc finger protein 296	63872	-1.62627	7.45791	-4.84192	0.000356702	0.00961182	0.314243	Control Day 0	Control Day 4
TC0500001912.mm.2	Steap2	six transmembrane epithelial antigen of prostate 2	74051	-1.62523	7.61675	-11.8933	3.40791e-08	7.09064e-05	9.10493	Control Day 0	Control Day 4
TC1200001911.mm.2	4930447C04Rik	RIKEN cDNA 4930447C04 gene	75801	-1.62163	6.84073	-4.15194	0.0012257	0.0197257	-0.907047	Control Day 0	Control Day 4
TC1100001908.mm.2	Llgl2	lethal giant larvae homolog 2 (Drosophila)	217325	-1.60872	9.39986	-5.21901	0.000186457	0.00642988	0.956316	Control Day 0	Control Day 4
TC1900001072.mm.2	Gng3	guanine nucleotide binding protein (G protein), gamma 3	14704	-1.59865	9.59757	-4.48999	0.000664647	0.0135586	-0.301881	Control Day 0	Control Day 4
TC1700000505.mm.2	Pim1	proviral integration site 1	18712	-1.59186	9.6575	-7.64866	4.55487e-06	0.00110566	4.58904	Control Day 0	Control Day 4
TC0X00003128.mm.2	Mageb16-ps1	melanoma antigen family B, 16, pseudogene 1	100039436	-1.58929	6.17698	-4.29423	0.000945838	0.0165912	-0.650895	Control Day 0	Control Day 4
TC0900002389.mm.2	Pml	promyelocytic leukemia	18854	-1.58253	9.09535	-5.77169	7.4663e-05	0.00389759	1.86033	Control Day 0	Control Day 4
TC0X00001955.mm.2	Klhl13	kelch-like 13	67455	-1.5785	9.77112	-6.55258	2.20298e-05	0.00220266	3.05925	Control Day 0	Control Day 4
TC0600001203.mm.2	Bhlhe40	basic helix-loop-helix family, member e40	20893	-1.568	9.16337	-6.85368	1.40685e-05	0.00178175	3.49697	Control Day 0	Control Day 4
TC0400001035.mm.2	Dnajc6	DnaJ heat shock protein family (Hsp40) member C6	72685	-1.5312	7.15544	-3.52585	0.00392321	0.0406543	-2.05191	Control Day 0	Control Day 4
TC1400001157.mm.2	Klf5	Kruppel-like factor 5	12224	-1.53069	10.2091	-3.95058	0.00177528	0.0251152	-1.27261	Control Day 0	Control Day 4
TC1100003584.mm.2	Itga3	integrin alpha 3	16400	-1.52177	9.24383	-7.11576	9.61472e-06	0.00148354	3.86706	Control Day 0	Control Day 4
TC0400003885.mm.2	Fblim1	filamin binding LIM protein 1	74202	-1.52114	8.56366	-7.00258	1.13201e-05	0.00163789	3.70847	Control Day 0	Control Day 4
TC0700002769.mm.2	Zbtb32	zinc finger and BTB domain containing 32	58206	-1.51762	5.98291	-6.40874	2.74105e-05	0.00238666	2.84535	Control Day 0	Control Day 4
TC0200000933.mm.2	Gca	grancalcin	227960	-1.50491	8.64232	-4.17443	0.00117634	0.0192179	-0.866439	Control Day 0	Control Day 4
TC0700002496.mm.2	Apoc1	apolipoprotein C-I	11812	-1.50151	7.18272	-5.06977	0.000240479	0.00748206	0.704554	Control Day 0	Control Day 4
TC0300002313.mm.2	Lmna	lamin A	16905	-1.49821	7.70081	-5.10619	0.000225935	0.00718772	0.766296	Control Day 0	Control Day 4
TC0700000512.mm.2	Rinl	Ras and Rab interactor-like	320435	-1.49437	7.27315	-4.78396	0.000394766	0.0101225	0.213853	Control Day 0	Control Day 4
TC1700001608.mm.2	Prss41	protease, serine 41	71003	-1.49011	5.05177	-6.12667	4.24223e-05	0.00291443	2.41681	Control Day 0	Control Day 4
TC0700002663.mm.2	Ltbp4	latent transforming growth factor beta binding protein 4	108075	-1.48894	8.43551	-5.11725	0.000221706	0.00709678	0.784996	Control Day 0	Control Day 4
TC1100004272.mm.2	Sept4	septin 4	18952	-1.48796	7.44502	-4.56833	0.000577881	0.012534	-0.163426	Control Day 0	Control Day 4
TC0400003567.mm.2	Gjb4	gap junction protein, beta 4	14621	-1.48578	5.37359	-6.75062	1.63802e-05	0.0018785	3.34867	Control Day 0	Control Day 4
TC1800001595.mm.2	Lipg	lipase, endothelial	16891	-1.47813	6.65425	-6.03248	4.92035e-05	0.00308904	2.27101	Control Day 0	Control Day 4
TC0200003720.mm.2	Slc25a12	solute carrier family 25 (mitochondrial carrier, Aralar), member 12	78830	-1.47455	8.3465	-4.04067	0.00150339	0.0224841	-1.10865	Control Day 0	Control Day 4
TC1700000751.mm.2	Znrd1as	zinc ribbon domain containing 1, antisense	76416	-1.47252	6.89236	-8.05738	2.62886e-06	0.000806064	5.11599	Control Day 0	Control Day 4
TC1000000729.mm.2	Chchd10	coiled-coil-helix-coiled-coil-helix domain containing 10	103172	-1.47162	9.84378	-4.48702	0.000668189	0.0135586	-0.307141	Control Day 0	Control Day 4
TC0400001785.mm.2	Epha2	Eph receptor A2	13836	-1.47058	8.52153	-8.1777	2.24443e-06	0.000751471	5.26683	Control Day 0	Control Day 4
TC1200002088.mm.2	Rps6kl1	ribosomal protein S6 kinase-like 1	238323	-1.46553	4.56642	-5.70787	8.2805e-05	0.00407725	1.75827	Control Day 0	Control Day 4
TC1500000688.mm.2	Apobec3	apolipoprotein B mRNA editing enzyme, catalytic polypeptide 3	80287	-1.46128	8.79907	-4.82992	0.000364253	0.00970753	0.293502	Control Day 0	Control Day 4
TC1300001776.mm.2	Serpinb6c	serine (or cysteine) peptidase inhibitor, clade B, member 6c	97848	-1.45892	5.73492	-4.13333	0.00126818	0.020033	-0.940698	Control Day 0	Control Day 4
TC0900002720.mm.2	Dppa5a	developmental pluripotency associated 5A	434423	-1.45791	12.2666	-3.40376	0.00493841	0.0467782	-2.27695	Control Day 0	Control Day 4
TC0500000928.mm.2	Anxa3	annexin A3	11745	-1.45424	8.50078	-6.36275	2.94117e-05	0.00247424	2.7763	Control Day 0	Control Day 4
TC1000001895.mm.2	Enpp3	ectonucleotide pyrophosphatase/phosphodiesterase 3	209558	-1.45172	10.8229	-6.26311	3.4297e-05	0.00271738	2.62559	Control Day 0	Control Day 4
TC0100001063.mm.2	Tfcp2l1	transcription factor CP2-like 1	81879	-1.44902	9.44944	-3.70633	0.0027963	0.0330171	-1.71977	Control Day 0	Control Day 4
TC1600000168.mm.2	Mpv17l	Mpv17 transgene, kidney disease mutant-like	93734	-1.44862	7.32954	-3.88112	0.00201909	0.0271283	-1.39942	Control Day 0	Control Day 4
TC1500002247.mm.2	Bin2	bridging integrator 2	668218	-1.4461	6.79903	-4.83636	0.000360184	0.00965231	0.304625	Control Day 0	Control Day 4
TC0900000259.mm.2	Igsf9b	immunoglobulin superfamily, member 9B	235086	-1.4438	7.60539	-6.75227	1.63403e-05	0.0018785	3.35105	Control Day 0	Control Day 4
TC1000000215.mm.2	Ctgf	connective tissue growth factor	14219	-1.43579	9.13235	-6.19368	3.82035e-05	0.00282444	2.51971	Control Day 0	Control Day 4
TC0100001651.mm.2	Fmn2	formin 2	54418	-1.43451	5.87436	-5.44312	0.000127989	0.00515181	1.32833	Control Day 0	Control Day 4
TC0900002212.mm.2	Tagln	transgelin	21345	-1.4299	9.23343	-4.75393	0.000416133	0.0104729	0.161662	Control Day 0	Control Day 4
TC0400002717.mm.2	Ptpn3	protein tyrosine phosphatase, non-receptor type 3	545622	-1.42282	7.83435	-7.28009	7.60747e-06	0.00132693	4.09401	Control Day 0	Control Day 4
TC1600000797.mm.2	Vgll3	vestigial like 3 (Drosophila)	73569	-1.42226	8.42934	-3.95147	0.00177235	0.0250924	-1.27098	Control Day 0	Control Day 4
TC0400001770.mm.2	Padi2	peptidyl arginine deiminase, type II	18600	-1.42116	6.22878	-3.78892	0.00239676	0.0300669	-1.5682	Control Day 0	Control Day 4
TC0100003679.mm.2	Ephx1	epoxide hydrolase 1, microsomal	13849	-1.4194	6.35456	-3.41502	0.00483457	0.0461271	-2.25619	Control Day 0	Control Day 4
TC1700000651.mm.2	Slc44a4	solute carrier family 44, member 4	70129	-1.41342	7.27915	-5.44562	0.000127457	0.00514828	1.33245	Control Day 0	Control Day 4
TC0400000602.mm.2	Zfp462	zinc finger protein 462	242466	-1.41024	8.7222	-4.25111	0.00102288	0.0175062	-0.72831	Control Day 0	Control Day 4
TC1100003097.mm.2	Cxcl16	chemokine (C-X-C motif) ligand 16	66102	-1.40583	8.95907	-7.88243	3.31817e-06	0.000920522	4.89321	Control Day 0	Control Day 4
TC1300000460.mm.2	Gcnt2	glucosaminyl (N-acetyl) transferase 2, I-branching enzyme	14538	-1.3966	8.34595	-4.79557	0.000386818	0.0100232	0.233991	Control Day 0	Control Day 4
TC0700004288.mm.2	Nupr1	nuclear protein transcription regulator 1	56312	-1.39656	6.9049	-4.46567	0.000694257	0.0137947	-0.345014	Control Day 0	Control Day 4
TC1100003478.mm.2	Rad51c	RAD51 paralog C	114714	-1.39549	7.84767	-7.12989	9.42189e-06	0.00148354	3.88671	Control Day 0	Control Day 4
TC0700002128.mm.2	Tarm1	T cell-interacting, activating receptor on myeloid cells 1	245126	-1.39477	6.30253	-7.1669	8.93571e-06	0.00145412	3.9381	Control Day 0	Control Day 4
TC1800000123.mm.2	Psma8	proteasome (prosome, macropain) subunit, alpha type, 8	73677	-1.38943	5.09843	-7.36274	6.77103e-06	0.00129759	4.20668	Control Day 0	Control Day 4
TC1300001674.mm.2	Nrsn1	neurensin 1	22360	-1.38016	5.35948	-8.97336	8.21235e-07	0.00049837	6.2176	Control Day 0	Control Day 4
TC0400003568.mm.2	Gjb5	gap junction protein, beta 5	14622	-1.37902	7.31687	-4.0972	0.00135501	0.0209836	-1.00609	Control Day 0	Control Day 4
TC0700001576.mm.2	Syt9	synaptotagmin IX	60510	-1.37835	7.85074	-6.86419	1.3853e-05	0.00178175	3.512	Control Day 0	Control Day 4
TC0100001373.mm.2	Nmnat2	nicotinamide nucleotide adenylyltransferase 2	226518	-1.37779	7.33355	-4.68614	0.000468918	0.011212	0.0434208	Control Day 0	Control Day 4
TC0400000987.mm.2	L1td1	LINE-1 type transposase domain containing 1	381591	-1.37657	8.85612	-4.15214	0.00122526	0.0197257	-0.90669	Control Day 0	Control Day 4
TC0500001590.mm.2	Hspb1	heat shock protein 1	15507	-1.3746	10.189	-3.81016	0.00230379	0.0293767	-1.52928	Control Day 0	Control Day 4
TC0900001076.mm.2	Mei4	meiotic double-stranded break formation protein 4	75033	-1.3722	6.16601	-6.18617	3.86534e-05	0.0028341	2.50821	Control Day 0	Control Day 4
TC1300001573.mm.2	Prss16	protease, serine 16 (thymus)	54373	-1.36637	6.65152	-7.92169	3.14826e-06	0.000888584	4.94356	Control Day 0	Control Day 4
TC1500000854.mm.2	Pim3	proviral integration site 3	223775	-1.36084	7.37974	-6.16131	4.01833e-05	0.00287592	2.47008	Control Day 0	Control Day 4
TC0200003670.mm.2	Galnt3	UDP-N-acetyl-alpha-D-galactosamine:polypeptide N-acetylgalactosaminyltransferase 3	14425	-1.36055	8.26366	-6.08224	4.54891e-05	0.00301834	2.3482	Control Day 0	Control Day 4
TC0700002024.mm.2	Urah	urate (5-hydroxyiso-) hydrolase	76974	-1.36047	6.64311	-8.33268	1.8353e-06	0.000668255	5.45834	Control Day 0	Control Day 4
TC1000000717.mm.2	Ggt1	gamma-glutamyltransferase 1	14598	-1.35918	6.88292	-6.19181	3.83149e-05	0.0028255	2.51685	Control Day 0	Control Day 4
TC1200000681.mm.2	Gm10451	predicted gene 10451	100041694	-1.35767	5.35358	-5.7249	8.05446e-05	0.00403449	1.78556	Control Day 0	Control Day 4
TC0800001728.mm.2	Grtp1	GH regulated TBC protein 1	66790	-1.35572	7.50332	-3.64644	0.00312809	0.0354407	-1.82987	Control Day 0	Control Day 4
TC1200001544.mm.2	Id2	inhibitor of DNA binding 2	15902	-1.35452	10.068	-3.87282	0.00205044	0.0273727	-1.41459	Control Day 0	Control Day 4
TC1300002037.mm.2	Cltb	clathrin, light polypeptide (Lcb)	74325	-1.35412	7.24585	-3.81675	0.00227566	0.0291503	-1.51719	Control Day 0	Control Day 4
TC1500001890.mm.2	Cbx7	chromobox 7	52609	-1.35301	7.83307	-5.79696	7.16756e-05	0.00380992	1.90059	Control Day 0	Control Day 4
TC0100001356.mm.2	Fam129a	family with sequence similarity 129, member A	63913	-1.35039	7.54091	-4.99323	0.000274316	0.00819092	0.574244	Control Day 0	Control Day 4
TC1000001840.mm.2	Myb	myeloblastosis oncogene	17863	-1.34817	7.15083	-4.25973	0.00100698	0.0173359	-0.712819	Control Day 0	Control Day 4
TC0700002760.mm.2	Kirrel2	kin of IRRE like 2 (Drosophila)	243911	-1.34709	6.82928	-6.14438	4.12617e-05	0.00290185	2.44406	Control Day 0	Control Day 4
TC0X00001402.mm.2	Nxt2	nuclear transport factor 2-like export factor 2	237082	-1.34637	8.67091	-5.76501	7.54734e-05	0.00390359	1.84969	Control Day 0	Control Day 4
TC0200004558.mm.2	Prom2	prominin 2	192212	-1.34553	4.77008	-5.81998	6.90643e-05	0.00372551	1.93717	Control Day 0	Control Day 4
TC0300000711.mm.2	Nes	nestin	18008	-1.32924	6.77111	-4.98206	0.000279661	0.00827029	0.555144	Control Day 0	Control Day 4
TC0400002746.mm.2	AI481877	expressed sequence AI481877	100155	-1.32796	4.68369	-5.02187	0.000261106	0.0078689	0.623101	Control Day 0	Control Day 4
TC1700001456.mm.2	Pnldc1	poly(A)-specific ribonuclease (PARN)-like domain containing 1	240023	-1.32714	5.27945	-5.04299	0.000251792	0.00772518	0.659054	Control Day 0	Control Day 4
TC0300002895.mm.2	Ugt8a	UDP galactosyltransferase 8A	22239	-1.3258	7.06016	-4.37516	0.00081703	0.0152169	-0.506115	Control Day 0	Control Day 4
TC1600001374.mm.2	Liph	lipase, member H	239759	-1.32414	5.07969	-3.83888	0.0021839	0.028419	-1.47668	Control Day 0	Control Day 4
TC1100001647.mm.2	Cntd1	cyclin N-terminal domain containing 1	68107	-1.31739	6.24235	-8.69126	1.16388e-06	0.000570686	5.88958	Control Day 0	Control Day 4
TC0200002478.mm.2	Mybl2	myeloblastosis oncogene-like 2	17865	-1.31369	10.1981	-3.86886	0.00206555	0.0274863	-1.42182	Control Day 0	Control Day 4
TC1100003064.mm.2	Fgf11	fibroblast growth factor 11	14166	-1.31209	5.48704	-5.57216	0.000103386	0.00460491	1.53919	Control Day 0	Control Day 4
TC0100002330.mm.2	1700019D03Rik	RIKEN cDNA 1700019D03 gene	67080	-1.30568	8.57978	-3.62979	0.00322727	0.0360872	-1.8605	Control Day 0	Control Day 4
TC0900002166.mm.2	Foxr1	forkhead box R1	382074	-1.30476	5.60454	-5.101	0.000227952	0.00723313	0.757501	Control Day 0	Control Day 4
TC1000002535.mm.2	Tjp3	tight junction protein 3	27375	-1.29793	7.42888	-7.56946	5.0785e-06	0.00117406	4.48427	Control Day 0	Control Day 4
TC1700002337.mm.2	Rfx2	regulatory factor X, 2 (influences HLA class II expression)	19725	-1.29745	6.67019	-5.04926	0.000249095	0.00766197	0.669714	Control Day 0	Control Day 4
TC1500001065.mm.2	Grasp	GRP1 (general receptor for phosphoinositides 1)-associated scaffold protein	56149	-1.2951	7.59015	-6.81676	1.48542e-05	0.0018043	3.44402	Control Day 0	Control Day 4
TC0200004684.mm.2	Fermt1	fermitin family member 1	241639	-1.29502	7.37459	-6.93708	1.24516e-05	0.00171086	3.61583	Control Day 0	Control Day 4
TC0800001050.mm.2	Chd9	chromodomain helicase DNA binding protein 9	109151	-1.29422	7.3912	-5.36246	0.000146431	0.00556115	1.19528	Control Day 0	Control Day 4
TC0500000802.mm.2	Csn3	casein kappa	12994	-1.29053	4.59987	-6.4642	2.51873e-05	0.00233873	2.92819	Control Day 0	Control Day 4
TC1000000852.mm.2	Reep6	receptor accessory protein 6	70335	-1.28963	9.38823	-5.71923	8.12891e-05	0.00405457	1.77649	Control Day 0	Control Day 4
TC1800001541.mm.2	Poli	polymerase (DNA directed), iota	26447	-1.28845	8.27635	-5.60526	9.79132e-05	0.00452716	1.59289	Control Day 0	Control Day 4
TC0400001921.mm.2	Nppb	natriuretic peptide type B	18158	-1.28648	5.16667	-5.76271	7.57559e-05	0.00390359	1.84601	Control Day 0	Control Day 4
TC0X00000354.mm.2	Rhox5	reproductive homeobox 5	18617	-1.28587	5.57293	-6.858	1.39794e-05	0.00178175	3.50316	Control Day 0	Control Day 4
TC1000000778.mm.2	Icosl	icos ligand	50723	-1.28043	7.38535	-4.44362	0.000722291	0.0141205	-0.384184	Control Day 0	Control Day 4
TC0600002122.mm.2	Mkrn1	makorin, ring finger protein, 1	54484	-1.27781	10.8852	-4.1512	0.00122738	0.0197284	-0.908398	Control Day 0	Control Day 4
TC0300000605.mm.2	Serpini1	serine (or cysteine) peptidase inhibitor, clade I, member 1	20713	-1.27631	7.00939	-4.75611	0.000414545	0.0104548	0.165446	Control Day 0	Control Day 4
TC0600002323.mm.2	Nod1	nucleotide-binding oligomerization domain containing 1	107607	-1.27614	6.17968	-4.31487	0.000911113	0.0162821	-0.613909	Control Day 0	Control Day 4
TC0900000647.mm.2	Slc35f2	solute carrier family 35, member F2	72022	-1.27569	8.26531	-5.70389	8.33417e-05	0.00408697	1.75189	Control Day 0	Control Day 4
TC0300002725.mm.2	Gstm1	glutathione S-transferase, mu 1	14862	-1.27469	9.19829	-6.50854	2.35473e-05	0.00224888	2.99408	Control Day 0	Control Day 4
TC0800001095.mm.2	Mt1	metallothionein 1	17748	-1.27447	12.3872	-5.5546	0.000106419	0.00467799	1.51065	Control Day 0	Control Day 4
TC0700004038.mm.2	Cyb5r2	cytochrome b5 reductase 2	320635	-1.27386	4.93375	-5.66625	8.86141e-05	0.00428246	1.69137	Control Day 0	Control Day 4
TC0800002852.mm.2	Esrp2	epithelial splicing regulatory protein 2	77411	-1.27	7.90307	-4.57863	0.000567383	0.0123986	-0.145277	Control Day 0	Control Day 4
TC1900001437.mm.2	Ankrd1	ankyrin repeat domain 1 (cardiac muscle)	107765	-1.26546	6.38332	-8.02915	2.72885e-06	0.000819472	5.08032	Control Day 0	Control Day 4
TC1600001752.mm.2	Tmem45a	transmembrane protein 45a	56277	-1.26471	6.78978	-4.48067	0.000675839	0.0136086	-0.318406	Control Day 0	Control Day 4
TC1700002135.mm.2	Enpp4	ectonucleotide pyrophosphatase/phosphodiesterase 4	224794	-1.26387	5.24233	-3.66476	0.00302253	0.0347176	-1.79618	Control Day 0	Control Day 4
TC0600002550.mm.2	Hk2	hexokinase 2	15277	-1.26218	9.06581	-7.36408	6.75825e-06	0.00129759	4.2085	Control Day 0	Control Day 4
TC0300000307.mm.2	Hspa4l	heat shock protein 4 like	18415	-1.26208	6.14447	-7.42947	6.16706e-06	0.00124984	4.29695	Control Day 0	Control Day 4
TC0X00002418.mm.2	Xlr3a	X-linked lymphocyte-regulated 3A	22445	-1.26154	6.44449	-8.27225	1.98447e-06	0.000704947	5.38404	Control Day 0	Control Day 4
TC0200002213.mm.2	Gm14139	predicted gene 14139	100271882	-1.26147	7.34139	-3.7632	0.0025145	0.0310228	-1.61537	Control Day 0	Control Day 4
TC0400001309.mm.2	2610528J11Rik	RIKEN cDNA 2610528J11 gene	66451	-1.25897	6.65804	-8.14279	2.34936e-06	0.000768927	5.22327	Control Day 0	Control Day 4
TC0200002536.mm.2	Zswim1	zinc finger SWIM-type containing 1	71971	-1.25629	8.31427	-5.89198	6.15257e-05	0.00353488	2.05104	Control Day 0	Control Day 4
TC1900000404.mm.2	Dmrt1	doublesex and mab-3 related transcription factor 1	50796	-1.25368	5.67758	-6.31444	3.16811e-05	0.00259225	2.70342	Control Day 0	Control Day 4
TC1100003791.mm.2	Ptrf	polymerase I and transcript release factor	19285	-1.25256	7.10903	-6.17426	3.93789e-05	0.00284731	2.48995	Control Day 0	Control Day 4
TC1900001590.mm.2	Kcnip2	Kv channel-interacting protein 2	80906	-1.25237	5.88143	-4.97985	0.000280731	0.00829351	0.551364	Control Day 0	Control Day 4
TC1500000793.mm.2	Arhgap8	Rho GTPase activating protein 8	73167	-1.2472	8.32396	-5.51802	0.000113041	0.00485619	1.45103	Control Day 0	Control Day 4
TC1000003161.mm.2	Dgka	diacylglycerol kinase, alpha	13139	-1.24411	9.77662	-5.66243	8.91682e-05	0.0043003	1.68522	Control Day 0	Control Day 4
TC0200000005.mm.2	Acbd7	acyl-Coenzyme A binding domain containing 7	78245	-1.24222	5.37151	-3.8647	0.00208159	0.0276491	-1.42944	Control Day 0	Control Day 4
TC1600000999.mm.2	Olig1	oligodendrocyte transcription factor 1	50914	-1.24135	6.86797	-4.41966	0.000754074	0.0144723	-0.426791	Control Day 0	Control Day 4
TC0300003246.mm.2	Gstm3	glutathione S-transferase, mu 3	14864	-1.24093	6.8689	-7.16198	8.99878e-06	0.00145625	3.93128	Control Day 0	Control Day 4
TC0200001047.mm.2	Pdk1	pyruvate dehydrogenase kinase, isoenzyme 1	228026	-1.23878	9.21977	-5.70574	8.3092e-05	0.0040816	1.75485	Control Day 0	Control Day 4
TC0400004118.mm.2	Arhgef16	Rho guanine nucleotide exchange factor (GEF) 16	230972	-1.23361	6.71448	-5.7396	7.8646e-05	0.00400156	1.80909	Control Day 0	Control Day 4
TC0500003000.mm.2	Ulk1	unc-51 like kinase 1	22241	-1.22931	7.69428	-5.26676	0.000171992	0.00613964	1.03619	Control Day 0	Control Day 4
TC1900000320.mm.2	Nmrk1	nicotinamide riboside kinase 1	225994	-1.22919	6.50426	-3.39543	0.0050167	0.0473377	-2.29231	Control Day 0	Control Day 4
TC0500000599.mm.2	Klf3	Kruppel-like factor 3 (basic)	16599	-1.22784	8.02618	-4.84778	0.000353074	0.0095494	0.324364	Control Day 0	Control Day 4
TC0300001198.mm.2	Frrs1	ferric-chelate reductase 1	20321	-1.2274	8.37164	-3.93267	0.00183508	0.0256018	-1.30527	Control Day 0	Control Day 4
TC1700000523.mm.2	Glp1r	glucagon-like peptide 1 receptor	14652	-1.22686	6.38628	-4.23937	0.00104497	0.0177694	-0.749427	Control Day 0	Control Day 4
TC0700002507.mm.2	Pvr	poliovirus receptor	52118	-1.22422	8.64356	-3.9814	0.00167697	0.0241824	-1.21644	Control Day 0	Control Day 4
TC0100002543.mm.2	Abca12	ATP-binding cassette, sub-family A (ABC1), member 12	74591	-1.21992	5.21798	-8.68331	1.1755e-06	0.000570686	5.88021	Control Day 0	Control Day 4
TC1100004222.mm.2	Pycr1	pyrroline-5-carboxylate reductase 1	209027	-1.21745	7.86083	-5.7164	8.16638e-05	0.00405535	1.77195	Control Day 0	Control Day 4
TC1500000392.mm.2	Deptor	DEP domain containing MTOR-interacting protein	97998	-1.21652	7.38878	-4.77852	0.000398551	0.0101747	0.204405	Control Day 0	Control Day 4
TC0300002840.mm.2	Slc44a3	solute carrier family 44, member 3	213603	-1.212	5.15953	-5.24251	0.000179186	0.00627335	0.995666	Control Day 0	Control Day 4
TC0600001602.mm.2	Gprc5a	G protein-coupled receptor, family C, group 5, member A	232431	-1.21199	9.50468	-3.80236	0.00233748	0.0296295	-1.54356	Control Day 0	Control Day 4
TC0500003487.mm.2	Adap1	ArfGAP with dual PH domains 1	231821	-1.20768	4.91734	-6.65678	1.88373e-05	0.00203982	3.21225	Control Day 0	Control Day 4
TC0900000500.mm.2	Mcam	melanoma cell adhesion molecule	84004	-1.20361	7.28595	-5.22835	0.000183532	0.00637198	0.97196	Control Day 0	Control Day 4
TC1500002246.mm.2	Smagp	small cell adhesion glycoprotein	207818	-1.20191	7.36123	-7.51794	5.45326e-06	0.00121258	4.41565	Control Day 0	Control Day 4
TC0100002552.mm.2	Mreg	melanoregulin	381269	-1.20021	7.92014	-3.35725	0.00539188	0.0493434	-2.36269	Control Day 0	Control Day 4
TC1000003135.mm.2	Il23a	interleukin 23, alpha subunit p19	83430	-1.19464	5.6358	-5.98366	5.31596e-05	0.00326962	2.19493	Control Day 0	Control Day 4
TC0200003134.mm.2	4933433C11Rik	RIKEN cDNA 4933433C11 gene	74472	-1.19388	5.37448	-6.09916	4.42945e-05	0.0029661	2.37436	Control Day 0	Control Day 4
TC1000003153.mm.2	Erbb3	erb-b2 receptor tyrosine kinase 3	13867	-1.19133	7.21968	-9.4392	4.69971e-07	0.000387866	6.73844	Control Day 0	Control Day 4
TC0500001914.mm.2	Steap1	six transmembrane epithelial antigen of the prostate 1	70358	-1.18529	8.01605	-5.97168	5.41815e-05	0.00331566	2.17619	Control Day 0	Control Day 4
TC0X00002424.mm.2	Xlr3c	X-linked lymphocyte-regulated 3C	22446	-1.17883	6.0187	-8.21848	2.12809e-06	0.000720805	5.31754	Control Day 0	Control Day 4
TC0X00002872.mm.2	Pof1b	premature ovarian failure 1B	69693	-1.17881	4.15635	-3.61099	0.00334316	0.0369294	-1.89511	Control Day 0	Control Day 4
TC0900000793.mm.2	Cln6	ceroid-lipofuscinosis, neuronal 6	76524	-1.17862	9.20072	-8.73948	1.09589e-06	0.00056414	5.94634	Control Day 0	Control Day 4
TC0400002434.mm.2	Ddx58	DEAD (Asp-Glu-Ala-Asp) box polypeptide 58	230073	-1.17712	6.32509	-6.13766	4.16983e-05	0.00290185	2.43372	Control Day 0	Control Day 4
TC1200000200.mm.2	Grhl1	grainyhead-like 1 (Drosophila)	195733	-1.17611	6.76458	-5.83866	6.70198e-05	0.00368055	1.96678	Control Day 0	Control Day 4
TC0400001512.mm.2	Tmem54	transmembrane protein 54	66260	-1.1758	7.58025	-5.5231	0.000112097	0.00482313	1.45931	Control Day 0	Control Day 4
TC1300002681.mm.2	Ddx4	DEAD (Asp-Glu-Ala-Asp) box polypeptide 4	13206	-1.17484	4.66896	-6.56953	2.14737e-05	0.00218709	3.08425	Control Day 0	Control Day 4
TC0900000589.mm.2	Usp28	ubiquitin specific peptidase 28	235323	-1.17088	7.98587	-7.40087	6.41856e-06	0.00127323	4.25834	Control Day 0	Control Day 4
TC1100001077.mm.2	Myo1c	myosin IC	17913	-1.16625	8.99038	-4.86533	0.000342433	0.00934288	0.354664	Control Day 0	Control Day 4
TC1100003406.mm.2	Dusp14	dual specificity phosphatase 14	56405	-1.16418	8.18387	-5.49932	0.000116592	0.00490073	1.42048	Control Day 0	Control Day 4
TC0300001368.mm.2	Slc9b1	solute carrier family 9, subfamily B (NHA1, cation proton antiporter 1), member 1	74446	-1.16364	7.27549	-4.15956	0.00120874	0.0195457	-0.893283	Control Day 0	Control Day 4
TC0600001926.mm.2	Aass	aminoadipate-semialdehyde synthase	30956	-1.16092	5.36923	-6.21791	3.67891e-05	0.00276756	2.55675	Control Day 0	Control Day 4
TC0700001913.mm.2	Htra1	HtrA serine peptidase 1	56213	-1.1574	7.65308	-5.10017	0.000228275	0.00723551	0.756099	Control Day 0	Control Day 4
TC0X00000888.mm.2	Pcyt1b	phosphate cytidylyltransferase 1, choline, beta isoform	236899	-1.15582	6.85508	-4.57167	0.000574456	0.0124805	-0.157542	Control Day 0	Control Day 4
TC0X00001782.mm.2	Ccdc120	coiled-coil domain containing 120	54648	-1.15568	7.00128	-6.17315	3.94469e-05	0.00284731	2.48825	Control Day 0	Control Day 4
TC1000000679.mm.2	Fam13c	family with sequence similarity 13, member C	71721	-1.15396	5.45306	-7.43618	6.10956e-06	0.00124984	4.30599	Control Day 0	Control Day 4
TC1000001983.mm.2	Clvs2	clavesin 2	215890	-1.15389	4.6359	-4.88534	0.000330707	0.00913832	0.389162	Control Day 0	Control Day 4
TC0900001900.mm.2	Acp5	acid phosphatase 5, tartrate resistant	11433	-1.15348	7.54619	-3.87337	0.00204833	0.0273727	-1.41357	Control Day 0	Control Day 4
TC0X00000890.mm.2	AU015836	expressed sequence AU015836	385493	-1.15307	7.78091	-4.70585	0.000452891	0.0110211	0.0778522	Control Day 0	Control Day 4
TC0400001543.mm.2	Fabp3	fatty acid binding protein 3, muscle and heart	14077	-1.14685	11.0749	-3.75638	0.00254668	0.0312084	-1.62787	Control Day 0	Control Day 4
TC0200004563.mm.2	Mal	myelin and lymphocyte protein, T cell differentiation protein	17153	-1.13625	8.76224	-3.70824	0.00278632	0.0329724	-1.71626	Control Day 0	Control Day 4
TC0300002718.mm.2	Csf1	colony stimulating factor 1 (macrophage)	12977	-1.13582	8.15508	-5.32619	0.000155615	0.00576714	1.13515	Control Day 0	Control Day 4
TC0700000852.mm.2	Hsd17b14	hydroxysteroid (17-beta) dehydrogenase 14	66065	-1.13549	7.28999	-4.55506	0.000591704	0.0126547	-0.186824	Control Day 0	Control Day 4
TC0X00002136.mm.2	Dcaf12l1	DDB1 and CUL4 associated factor 12-like 1	245404	-1.13482	7.9164	-4.98472	0.000278379	0.00824077	0.55969	Control Day 0	Control Day 4
TC0400000377.mm.2	Dnaic1	dynein, axonemal, intermediate chain 1	68922	-1.12995	6.03441	-5.11895	0.000221063	0.00708399	0.78787	Control Day 0	Control Day 4
TC1300001204.mm.2	Elovl7	ELOVL family member 7, elongation of long chain fatty acids (yeast)	74559	-1.12834	6.97221	-6.26385	3.42577e-05	0.00271738	2.62672	Control Day 0	Control Day 4
TC0700001646.mm.2	Parva	parvin, alpha	57342	-1.12827	7.41688	-4.64194	0.000507054	0.0116944	-0.0339902	Control Day 0	Control Day 4
TC1800001175.mm.2	Slc23a1	solute carrier family 23 (nucleobase transporters), member 1	20522	-1.12682	6.99549	-4.62671	0.000520924	0.0118086	-0.0607081	Control Day 0	Control Day 4
TC0200000509.mm.2	Gm13547	predicted gene 13547	433416	-1.12623	9.3972	-6.2693	3.39697e-05	0.00271581	2.635	Control Day 0	Control Day 4
TC1700002175.mm.2	Slc22a7	solute carrier family 22 (organic anion transporter), member 7	108114	-1.12524	5.30749	-4.37137	0.000822634	0.015253	-0.512877	Control Day 0	Control Day 4
TC0700002509.mm.2	Igsf23	immunoglobulin superfamily, member 23	70080	-1.12396	5.72531	-3.80115	0.00234275	0.0296704	-1.54578	Control Day 0	Control Day 4
TC1000001081.mm.2	Sycp3	synaptonemal complex protein 3	20962	-1.12308	4.61318	-4.80304	0.000381789	0.00993845	0.246948	Control Day 0	Control Day 4
TC1800001655.mm.2	Hsbp1l1	heat shock factor binding protein 1-like 1	66255	-1.12279	4.41857	-4.43015	0.000739986	0.0142967	-0.408131	Control Day 0	Control Day 4
TC1700002786.mm.2	Ly6g6c	lymphocyte antigen 6 complex, locus G6C	68468	-1.12076	6.08161	-4.61622	0.000530707	0.0119405	-0.0791264	Control Day 0	Control Day 4
TC1500001201.mm.2	Dnajc21	DnaJ heat shock protein family (Hsp40) member C21	78244	-1.12072	9.23669	-4.41631	0.000758638	0.0145193	-0.432761	Control Day 0	Control Day 4
TC1100003462.mm.2	Ypel2	yippee-like 2 (Drosophila)	77864	-1.12032	5.412	-4.30484	0.000927824	0.0164218	-0.631881	Control Day 0	Control Day 4
TC1100002492.mm.2	Gabrp	gamma-aminobutyric acid (GABA) A receptor, pi	216643	-1.1183	4.17788	-5.52486	0.00011177	0.00481618	1.4622	Control Day 0	Control Day 4
TC0X00000574.mm.2	4933402E13Rik	RIKEN cDNA 4933402E13 gene	74437	-1.11757	5.57953	-4.4453	0.000720111	0.0141063	-0.381194	Control Day 0	Control Day 4
TC0400003234.mm.2	Scp2	sterol carrier protein 2, liver	20280	-1.11744	8.05892	-3.93599	0.00182386	0.0255489	-1.29922	Control Day 0	Control Day 4
TC0400000663.mm.2	Mup6	major urinary protein 6	620807	-1.11486	6.98477	-3.4645	0.00440379	0.0436914	-2.16498	Control Day 0	Control Day 4
TC1000001786.mm.2	Adgrg6	adhesion G protein-coupled receptor G6	215798	-1.11442	4.52056	-5.16616	0.000203966	0.00672061	0.867521	Control Day 0	Control Day 4
TC1400001546.mm.2	Synpo2l	synaptopodin 2-like	68760	-1.11178	6.52353	-5.85505	6.52772e-05	0.00363568	1.99274	Control Day 0	Control Day 4
TC1900000054.mm.2	Rin1	Ras and Rab interactor 1	225870	-1.1113	6.02808	-5.76609	7.53416e-05	0.00390359	1.85141	Control Day 0	Control Day 4
TC0300002724.mm.2	Gstm2	glutathione S-transferase, mu 2	14863	-1.11119	7.08136	-5.50227	0.000116025	0.00489612	1.42529	Control Day 0	Control Day 4
TC0100002324.mm.2	Mfsd6	major facilitator superfamily domain containing 6	98682	-1.10989	4.49105	-3.80271	0.00233594	0.0296228	-1.54291	Control Day 0	Control Day 4
TC0100002357.mm.2	Boll	bol, boule-like (Drosophila)	75388	-1.10937	5.00971	-5.28427	0.000166987	0.00606106	1.0654	Control Day 0	Control Day 4
TC0600001020.mm.2	Hmces	5-hydroxymethylcytosine (hmC) binding, ES cell specific	232210	-1.10524	8.53945	-7.40011	6.42539e-06	0.00127323	4.25731	Control Day 0	Control Day 4
TC0800000847.mm.2	Rasd2	RASD family, member 2	75141	-1.10176	4.46798	-5.57727	0.00010252	0.00460139	1.5475	Control Day 0	Control Day 4
TC0700001660.mm.2	Arntl	aryl hydrocarbon receptor nuclear translocator-like	11865	-1.10034	7.63917	-5.21379	0.000188116	0.00645969	0.947554	Control Day 0	Control Day 4
TC0500003174.mm.2	Dtx1	deltex 1, E3 ubiquitin ligase	14357	-1.10019	7.76512	-6.60974	2.02133e-05	0.00211037	3.14338	Control Day 0	Control Day 4
TC1500002147.mm.2	Slc38a4	solute carrier family 38, member 4	69354	-1.09964	9.11215	-7.60193	4.85647e-06	0.00115954	4.52733	Control Day 0	Control Day 4
TC1100004038.mm.2	Cpsf4l	cleavage and polyadenylation specific factor 4-like	52670	-1.09957	6.30702	-4.64782	0.000501796	0.0116283	-0.0236715	Control Day 0	Control Day 4
TC0800001253.mm.2	Cdh3	cadherin 3	12560	-1.09648	7.07743	-6.22936	3.61402e-05	0.00274148	2.57422	Control Day 0	Control Day 4
TC0400000777.mm.2	Kdm4c	lysine (K)-specific demethylase 4C	76804	-1.09329	9.02953	-6.964	1.19727e-05	0.00168784	3.65397	Control Day 0	Control Day 4
TC0800001094.mm.2	Mt2	metallothionein 2	17750	-1.09324	12.2582	-4.44425	0.000721472	0.0141158	-0.383062	Control Day 0	Control Day 4
TC0100001644.mm.2	Spta1	spectrin alpha, erythrocytic 1	20739	-1.09179	6.66742	-4.5489	0.000598236	0.0127197	-0.197691	Control Day 0	Control Day 4
TC0800000012.mm.2	C330021F23Rik	RIKEN cDNA C330021F23 gene	546049	-1.091	6.11674	-6.19682	3.80172e-05	0.00281782	2.5245	Control Day 0	Control Day 4
TC1600000472.mm.2	Slc12a8	solute carrier family 12 (potassium/chloride transporters), member 8	171286	-1.08879	6.11046	-4.28792	0.000956723	0.0167177	-0.662208	Control Day 0	Control Day 4
TC0700004474.mm.2	Bnip3	BCL2/adenovirus E1B interacting protein 3	12176	-1.08477	9.02309	-8.60407	1.2985e-06	0.000601417	5.78623	Control Day 0	Control Day 4
TC1200001364.mm.2	Fam228b	family with sequence similarity 228, member B	207921	-1.08297	5.59806	-4.7067	0.000452207	0.0110137	0.079349	Control Day 0	Control Day 4
TC0200003866.mm.2	Tfpi	tissue factor pathway inhibitor	21788	-1.08292	9.43448	-6.06862	4.6475e-05	0.00302915	2.32712	Control Day 0	Control Day 4
TC0800000955.mm.2	Cacna1a	calcium channel, voltage-dependent, P/Q type, alpha 1A subunit	12286	-1.07833	6.14519	-3.79117	0.00238674	0.0300317	-1.56408	Control Day 0	Control Day 4
TC1500001831.mm.2	Tst	thiosulfate sulfurtransferase, mitochondrial	22117	-1.07661	6.61863	-3.62164	0.003277	0.0364891	-1.87551	Control Day 0	Control Day 4
TC1500002223.mm.2	Lima1	LIM domain and actin binding 1	65970	-1.07127	9.46999	-3.81762	0.00227201	0.0291318	-1.51561	Control Day 0	Control Day 4
TC1100002938.mm.2	Cenpv	centromere protein V	73139	-1.07107	8.79014	-6.5447	2.22937e-05	0.00220882	3.0476	Control Day 0	Control Day 4
TC1500000388.mm.2	Mal2	mal, T cell differentiation protein 2	105853	-1.06485	6.78338	-4.23505	0.00105322	0.0178783	-0.757195	Control Day 0	Control Day 4
TC1200001921.mm.2	Tmem30b	transmembrane protein 30B	238257	-1.06422	7.86779	-3.87518	0.00204147	0.0273281	-1.41027	Control Day 0	Control Day 4
TC0300000354.mm.2	Noct	nocturnin	12457	-1.06407	7.97105	-5.64805	9.1288e-05	0.00434207	1.66204	Control Day 0	Control Day 4
TC0400003481.mm.2	Bmp8a	bone morphogenetic protein 8a	12163	-1.06384	6.42594	-4.5375	0.000610533	0.0128761	-0.217831	Control Day 0	Control Day 4
TC1400001188.mm.2	Scel	sciellin	64929	-1.06369	7.22979	-6.24067	3.55114e-05	0.00273143	2.59145	Control Day 0	Control Day 4
TC0X00000677.mm.2	Xlr4b	X-linked lymphocyte-regulated 4B	27083	-1.06341	5.62122	-3.91335	0.00190193	0.0261451	-1.34053	Control Day 0	Control Day 4
TC0700002500.mm.2	Bcam	basal cell adhesion molecule	57278	-1.06311	9.39953	-4.29424	0.000945832	0.0165912	-0.650887	Control Day 0	Control Day 4
TC1200001908.mm.2	Dhrs7	dehydrogenase/reductase (SDR family) member 7	66375	-1.05984	7.55272	-7.21644	8.32642e-06	0.00139391	4.00655	Control Day 0	Control Day 4
TC1600000560.mm.2	B4galt4	UDP-Gal:betaGlcNAc beta 1,4-galactosyltransferase, polypeptide 4	56375	-1.05769	6.24082	-5.35698	0.000147783	0.00559061	1.1862	Control Day 0	Control Day 4
TC1300000912.mm.2	Ell2	elongation factor RNA polymerase II 2	192657	-1.05506	8.29936	-6.24551	3.52456e-05	0.00273143	2.59882	Control Day 0	Control Day 4
TC0300000312.mm.2	Larp1b	La ribonucleoprotein domain family, member 1B	214048	-1.05214	7.0916	-5.32543	0.000155815	0.00576714	1.13388	Control Day 0	Control Day 4
TC0800002382.mm.2	Ncan	neurocan	13004	-1.05046	5.3946	-5.35502	0.000148269	0.00560171	1.18296	Control Day 0	Control Day 4
TC1900000467.mm.2	Papss2	3'-phosphoadenosine 5'-phosphosulfate synthase 2	23972	-1.0495	5.61398	-4.47973	0.00067698	0.0136092	-0.320075	Control Day 0	Control Day 4
TC1700001023.mm.2	Crb3	crumbs family member 3	224912	-1.04861	8.01294	-6.43155	2.64721e-05	0.00238666	2.87947	Control Day 0	Control Day 4
TC0100001580.mm.2	Apoa2	apolipoprotein A-II	11807	-1.04297	6.89602	-3.95645	0.00175611	0.0249391	-1.2619	Control Day 0	Control Day 4
TC0500003310.mm.2	Phkg1	phosphorylase kinase gamma 1	18682	-1.0407	5.70591	-3.95746	0.00175284	0.0249309	-1.26007	Control Day 0	Control Day 4
TC0700004351.mm.2	Pycard	PYD and CARD domain containing	66824	-1.03816	6.29623	-5.54756	0.000107661	0.00470955	1.49919	Control Day 0	Control Day 4
TC1500002067.mm.2	Cpne8	copine VIII	66871	-1.03716	4.69708	-3.43699	0.00463826	0.0449909	-2.21569	Control Day 0	Control Day 4
TC1700000047.mm.2	Synj2	synaptojanin 2	20975	-1.03713	5.51797	-5.18377	0.000197948	0.00661322	0.897152	Control Day 0	Control Day 4
TC0700000826.mm.2	Rras	related RAS viral (r-ras) oncogene	20130	-1.03471	10.0821	-6.14278	4.13653e-05	0.00290185	2.4416	Control Day 0	Control Day 4
TC0500001860.mm.2	Fry	FRY microtubule binding protein	320365	-1.03255	5.72457	-4.51814	0.000632014	0.0130938	-0.252055	Control Day 0	Control Day 4
TC0300002728.mm.2	Gstm4	glutathione S-transferase, mu 4	14865	-1.03173	7.70452	-5.50657	0.000115201	0.00488456	1.43233	Control Day 0	Control Day 4
TC1700001699.mm.2	Dusp1	dual specificity phosphatase 1	19252	-1.03132	10.7342	-7.57402	5.04664e-06	0.00117406	4.49033	Control Day 0	Control Day 4
TC0400001708.mm.2	Hspg2	perlecan (heparan sulfate proteoglycan 2)	15530	-1.03088	8.71013	-4.06247	0.00144427	0.0219001	-1.06906	Control Day 0	Control Day 4
TC0400003998.mm.2	Gm13157	predicted gene 13157	100041677	-1.02966	7.74247	-3.42763	0.00472086	0.0455043	-2.23294	Control Day 0	Control Day 4
TC1500002003.mm.2	Wnt7b	wingless-type MMTV integration site family, member 7B	22422	-1.02938	6.98915	-5.51718	0.000113198	0.00485619	1.44965	Control Day 0	Control Day 4
TC1700000383.mm.2	Rpusd1	RNA pseudouridylate synthase domain containing 1	106707	-1.0254	6.66252	-5.60891	9.73289e-05	0.00452581	1.5988	Control Day 0	Control Day 4
TC1100003790.mm.2	Stat3	signal transducer and activator of transcription 3	20848	-1.02501	7.71153	-3.48384	0.00424617	0.042739	-2.12933	Control Day 0	Control Day 4
TC1000000021.mm.2	Akap12	A kinase (PRKA) anchor protein (gravin) 12	83397	-1.02342	9.16517	-4.58497	0.000561016	0.0123512	-0.134107	Control Day 0	Control Day 4
TC1100003758.mm.2	Krt19	keratin 19	16669	-1.02272	7.84283	-5.58519	0.000101194	0.00457176	1.56036	Control Day 0	Control Day 4
TC0X00000218.mm.2	Timp1	tissue inhibitor of metalloproteinase 1	21857	-1.01664	7.58548	-3.93296	0.0018341	0.0256018	-1.30473	Control Day 0	Control Day 4
TC0400003769.mm.2	Grhl3	grainyhead-like 3 (Drosophila)	230824	-1.0117	8.05821	-5.1053	0.00022628	0.0071879	0.764788	Control Day 0	Control Day 4
TC1400000998.mm.2	Phyhip	phytanoyl-CoA hydroxylase interacting protein	105653	-1.01042	5.92792	-4.91678	0.000313119	0.00886287	0.443268	Control Day 0	Control Day 4
TC1100004102.mm.2	Wbp2	WW domain binding protein 2	22378	-1.00782	8.97953	-6.95554	1.2121e-05	0.00168784	3.642	Control Day 0	Control Day 4
TC1600000409.mm.2	Bdh1	3-hydroxybutyrate dehydrogenase, type 1	71911	-1.00648	7.43459	-3.55301	0.00372785	0.0394724	-2.00188	Control Day 0	Control Day 4
TC0900002093.mm.2	Olfr985	olfactory receptor 985	258854	-1.00555	4.25145	-4.0165	0.00157182	0.0230678	-1.15257	Control Day 0	Control Day 4
TC1900001415.mm.2	Acta2	actin, alpha 2, smooth muscle, aorta	11475	-1.00353	7.04913	-6.24174	3.54522e-05	0.00273143	2.59308	Control Day 0	Control Day 4
TC1000000903.mm.2	Aes	amino-terminal enhancer of split	14797	-1.00197	9.52953	-3.69093	0.00287802	0.0336353	-1.74807	Control Day 0	Control Day 4
TC1200002443.mm.2	Jag2	jagged 2	16450	-1.00103	7.50492	-7.12391	9.50298e-06	0.00148354	3.8784	Control Day 0	Control Day 4
TC0700002785.mm.2	Lsr	lipolysis stimulated lipoprotein receptor	54135	1.00007	8.39752	5.06858	0.000240968	0.0074831	0.702545	Control Day 4	Control Day 0
TC0500000387.mm.2	Rgs12	regulator of G-protein signaling 12	71729	1.00248	5.71448	3.37443	0.00521967	0.0483754	-2.33102	Control Day 4	Control Day 0
TC1000001962.mm.2	Rnf217	ring finger protein 217	268291	1.00969	5.81555	3.78956	0.0023939	0.0300669	-1.56702	Control Day 4	Control Day 0
TC0500001049.mm.2	Zfp326	zinc finger protein 326	54367	1.00979	7.90203	5.51539	0.000113533	0.00485683	1.44674	Control Day 4	Control Day 0
TC0600000667.mm.2	Adcyap1r1	adenylate cyclase activating polypeptide 1 receptor 1	11517	1.01139	5.16331	3.41598	0.00482584	0.0460851	-2.25443	Control Day 4	Control Day 0
TC0X00001208.mm.2	Cldn34c2	claudin 34C2	625591	1.01295	4.86038	3.40939	0.00488624	0.0464528	-2.26658	Control Day 4	Control Day 0
TC0600001286.mm.2	Cand2	cullin-associated and neddylation-dissociated 2 (putative)	67088	1.01303	7.50994	4.05903	0.00145344	0.0219934	-1.07531	Control Day 4	Control Day 0
TC0600003475.mm.2	Dennd5b	DENN/MADD domain containing 5B	320560	1.01312	6.94117	4.32189	0.000899601	0.0161956	-0.601335	Control Day 4	Control Day 0
TC0500003730.mm.2	Gbp9	guanylate-binding protein 9	236573	1.01437	4.06104	3.871	0.00205737	0.0274275	-1.41791	Control Day 4	Control Day 0
TC0X00002482.mm.2	Pls3	plastin 3 (T-isoform)	102866	1.01533	9.66347	3.73014	0.00267457	0.0321136	-1.67604	Control Day 4	Control Day 0
TC1400002152.mm.2	Micu2	mitochondrial calcium uptake 2	68514	1.01632	7.16894	5.25906	0.000174245	0.00616716	1.02332	Control Day 4	Control Day 0
TC0700002114.mm.2	Fgf15	fibroblast growth factor 15	14170	1.02059	6.02698	4.19473	0.00113354	0.0187182	-0.829824	Control Day 4	Control Day 0
TC0200001038.mm.2	Metap1d	methionyl aminopeptidase type 1D (mitochondrial)	66559	1.02147	5.24264	4.85259	0.000350123	0.0094872	0.332675	Control Day 4	Control Day 0
TC0200003656.mm.2	Cobll1	Cobl-like 1	319876	1.02157	6.5713	5.76712	7.52166e-05	0.00390359	1.85305	Control Day 4	Control Day 0
TC1600001057.mm.2	Ttc3	tetratricopeptide repeat domain 3	22129	1.02172	8.66118	4.58232	0.000563661	0.0123706	-0.138763	Control Day 4	Control Day 0
TSUnmapped00000043.mm.2	Rora	RAR-related orphan receptor alpha	19883	1.02273	4.86102	5.89809	6.09272e-05	0.00353488	2.06067	Control Day 4	Control Day 0
TC0100001765.mm.2	Dusp10	dual specificity phosphatase 10	63953	1.02405	7.58307	7.63642	4.63192e-06	0.00111507	4.5729	Control Day 4	Control Day 0
TC1000002164.mm.2	Cep85l	centrosomal protein 85-like	100038725	1.02445	4.81912	3.53713	0.00384082	0.0401438	-2.03112	Control Day 4	Control Day 0
TC0600003433.mm.2	Itpr2	inositol 1,4,5-triphosphate receptor 2	16439	1.02512	6.42225	4.24244	0.00103914	0.0177012	-0.743896	Control Day 4	Control Day 0
TC0800002188.mm.2	Tenm3	teneurin transmembrane protein 3	23965	1.02803	7.66576	6.70417	1.75511e-05	0.00193654	3.2813	Control Day 4	Control Day 0
TC0800001654.mm.2	Efnb2	ephrin B2	13642	1.02869	9.02896	4.92411	0.000309162	0.00881287	0.45586	Control Day 4	Control Day 0
TC0900002241.mm.2	Zbtb16	zinc finger and BTB domain containing 16	235320	1.02925	6.23058	4.45557	0.000706949	0.0139706	-0.36294	Control Day 4	Control Day 0
TC0700001640.mm.2	Usp47	ubiquitin specific peptidase 47	74996	1.02957	8.99597	6.13944	4.15817e-05	0.00290185	2.43647	Control Day 4	Control Day 0
TC0300000091.mm.2	E2f5	E2F transcription factor 5	13559	1.0313	8.23144	4.65437	0.00049601	0.0115217	-0.0121877	Control Day 4	Control Day 0
TC0200002700.mm.2	Gnas	GNAS (guanine nucleotide binding protein, alpha stimulating) complex locus	14683	1.0365	9.67316	4.83134	0.000363351	0.00970628	0.295957	Control Day 4	Control Day 0
TC1500000921.mm.2	Pphln1	periphilin 1	223828	1.03698	9.13242	3.79972	0.00234899	0.0297236	-1.54839	Control Day 4	Control Day 0
TC0100002187.mm.2	Sema4c	sema domain, immunoglobulin domain (Ig), transmembrane domain (TM) and short cytoplasmic domain, (semaphorin) 4C	20353	1.03764	7.30379	4.58367	0.000562311	0.0123619	-0.13639	Control Day 4	Control Day 0
TC0100003035.mm.2	Cd55b	CD55 molecule, decay accelerating factor for complement B	13137	1.04078	8.62885	3.43209	0.00468128	0.0452369	-2.22472	Control Day 4	Control Day 0
TC1800001338.mm.2	Ppic	peptidylprolyl isomerase C	19038	1.04634	9.39587	5.87033	6.36965e-05	0.00360393	2.01689	Control Day 4	Control Day 0
TC1200002511.mm.2	Itgb8	integrin beta 8	320910	1.05261	5.94922	5.34761	0.00015012	0.0056432	1.17069	Control Day 4	Control Day 0
TC1600001643.mm.2	Boc	biregional cell adhesion molecule-related/down-regulated by oncogenes (Cdon) binding protein	117606	1.05291	6.33814	5.27455	0.000169747	0.00611194	1.04919	Control Day 4	Control Day 0
TC1200002079.mm.2	Abcd4	ATP-binding cassette, sub-family D (ALD), member 4	19300	1.05441	6.34407	5.25383	0.000175789	0.00619922	1.0146	Control Day 4	Control Day 0
TC0400000536.mm.2	Murc	muscle-related coiled-coil protein	68016	1.05668	5.36235	6.86293	1.38787e-05	0.00178175	3.5102	Control Day 4	Control Day 0
TC0600002965.mm.2	Plxnd1	plexin D1	67784	1.05695	5.46163	5.19267	0.000194977	0.00656587	0.912116	Control Day 4	Control Day 0
TC0800000371.mm.2	Fut10	fucosyltransferase 10	171167	1.0574	6.59493	6.08226	4.54873e-05	0.00301834	2.34824	Control Day 4	Control Day 0
TC0300002765.mm.2	Ntng1	netrin G1	80883	1.06097	4.26035	5.80507	7.07442e-05	0.00378112	1.91348	Control Day 4	Control Day 0
TC1100003532.mm.2	Stxbp4	syntaxin binding protein 4	20913	1.06581	8.04296	4.26144	0.00100386	0.0173128	-0.709749	Control Day 4	Control Day 0
TC1200001882.mm.2	Nin	ninein	18080	1.06743	6.79564	5.12362	0.000219305	0.00704316	0.79577	Control Day 4	Control Day 0
TC0400000455.mm.2	Reck	reversion-inducing-cysteine-rich protein with kazal motifs	53614	1.06978	5.63908	4.48757	0.000667536	0.0135586	-0.306173	Control Day 4	Control Day 0
TC0400000078.mm.2	2610301B20Rik	RIKEN cDNA 2610301B20 gene	67157	1.07356	5.75695	3.88882	0.00199044	0.0269016	-1.38534	Control Day 4	Control Day 0
TC1500000404.mm.2	Zhx2	zinc fingers and homeoboxes 2	387609	1.07449	6.5126	3.55904	0.00368579	0.039241	-1.99076	Control Day 4	Control Day 0
TC0400000277.mm.2	Ube2j1	ubiquitin-conjugating enzyme E2J 1	56228	1.0769	8.07086	4.25748	0.00101111	0.017366	-0.71687	Control Day 4	Control Day 0
TC1300002463.mm.2	Iqgap2	IQ motif containing GTPase activating protein 2	544963	1.07981	7.38149	4.84835	0.000352718	0.00954862	0.325364	Control Day 4	Control Day 0
TC0900002492.mm.2	Dis3l	DIS3 like exosome 3'-5' exoribonuclease	213550	1.08376	5.20732	3.64479	0.00313779	0.0355134	-1.83291	Control Day 4	Control Day 0
TC0400000092.mm.2	Gem	GTP binding protein (gene overexpressed in skeletal muscle)	14579	1.08398	4.89304	7.42915	6.16978e-06	0.00124984	4.29652	Control Day 4	Control Day 0
TC0900002857.mm.2	1190002N15Rik	RIKEN cDNA 1190002N15 gene	68861	1.08425	7.1085	4.52868	0.000620222	0.0129788	-0.233415	Control Day 4	Control Day 0
TC1800001280.mm.2	Mcc	mutated in colorectal cancers	328949	1.08613	7.09335	7.06569	1.03329e-05	0.00154492	3.79712	Control Day 4	Control Day 0
TC0400001538.mm.2	Adgrb2	adhesion G protein-coupled receptor B2	230775	1.08937	5.01323	3.69798	0.00284031	0.0333745	-1.73511	Control Day 4	Control Day 0
TC0600002802.mm.2	Frmd4b	FERM domain containing 4B	232288	1.09614	8.02847	4.65655	0.000494105	0.011505	-0.00837856	Control Day 4	Control Day 0
TC1600002152.mm.2	Tmprss2	transmembrane protease, serine 2	50528	1.09646	7.58329	3.56359	0.00365443	0.0390257	-1.98239	Control Day 4	Control Day 0
TC0100002603.mm.2	Glb1l	galactosidase, beta 1-like	74577	1.09662	4.3775	3.81977	0.00226293	0.0290962	-1.51167	Control Day 4	Control Day 0
TC0400003124.mm.2	Dock7	dedicator of cytokinesis 7	67299	1.10323	7.35119	5.63874	9.26879e-05	0.0043778	1.64702	Control Day 4	Control Day 0
TC1000001216.mm.2	Kitl	kit ligand	17311	1.11051	8.08256	3.51763	0.00398441	0.0410081	-2.06706	Control Day 4	Control Day 0
TC1300001784.mm.2	Slc22a23	solute carrier family 22, member 23	73102	1.11093	7.94564	5.60127	9.85564e-05	0.00454249	1.58643	Control Day 4	Control Day 0
TC0800001116.mm.2	Arl2bp	ADP-ribosylation factor-like 2 binding protein	107566	1.11101	8.43191	5.9404	5.69468e-05	0.00339919	2.12719	Control Day 4	Control Day 0
TC0900000019.mm.2	Gucy1a2	guanylate cyclase 1, soluble, alpha 2	234889	1.11232	5.72028	5.39883	0.000137792	0.00537314	1.2554	Control Day 4	Control Day 0
TC0400003446.mm.2	Zfp69	zinc finger protein 69	381549	1.11265	6.68885	8.90529	8.9265e-07	0.000502059	6.13934	Control Day 4	Control Day 0
TC0600003019.mm.2	Wnt5b	wingless-type MMTV integration site family, member 5B	22419	1.11292	5.29109	6.61092	2.01774e-05	0.00211037	3.14512	Control Day 4	Control Day 0
TC0200005175.mm.2	Prex1	phosphatidylinositol-3,4,5-trisphosphate-dependent Rac exchange factor 1	277360	1.11424	6.05646	6.77915	1.57027e-05	0.00182483	3.38987	Control Day 4	Control Day 0
TC0600003338.mm.2	Rerg	RAS-like, estrogen-regulated, growth-inhibitor	232441	1.11682	5.77202	5.68274	8.62628e-05	0.00420192	1.71791	Control Day 4	Control Day 0
TC1300000904.mm.2	Erap1	endoplasmic reticulum aminopeptidase 1	80898	1.12366	6.93616	4.41507	0.000760325	0.0145325	-0.434958	Control Day 4	Control Day 0
TC0700003795.mm.2	Mogat2	monoacylglycerol O-acyltransferase 2	233549	1.12463	6.24433	4.87036	0.000339444	0.00930167	0.363343	Control Day 4	Control Day 0
TC1500002342.mm.2	Zhx1	zinc fingers and homeoboxes 1	22770	1.12592	6.91892	4.71445	0.00044607	0.0109007	0.0928771	Control Day 4	Control Day 0
TC1200001331.mm.2	Sp8	trans-acting transcription factor 8	320145	1.12956	5.86611	3.58161	0.00353274	0.0381837	-1.9492	Control Day 4	Control Day 0
TC0300002828.mm.2	Ptbp2	polypyrimidine tract binding protein 2	56195	1.13314	9.28359	4.06105	0.00144804	0.0219459	-1.07164	Control Day 4	Control Day 0
TC0900002486.mm.2	Smad6	SMAD family member 6	17130	1.13351	7.02026	5.91557	5.92477e-05	0.00349657	2.08819	Control Day 4	Control Day 0
TC1100002030.mm.2	Slc25a10	solute carrier family 25 (mitochondrial carrier, dicarboxylate transporter), member 10	27376	1.13354	7.91789	6.35949	2.95594e-05	0.00247424	2.77139	Control Day 4	Control Day 0
TC0700000835.mm.2	Tead2	TEA domain family member 2	21677	1.13427	8.44103	3.73326	0.00265904	0.0319667	-1.67031	Control Day 4	Control Day 0
TC1000003119.mm.2	Lrp1	low density lipoprotein receptor-related protein 1	16971	1.13551	7.34956	5.65585	9.01307e-05	0.00433953	1.67463	Control Day 4	Control Day 0
TC1100000608.mm.2	Sept8	septin 8	20362	1.13824	7.89328	3.53901	0.00382728	0.0400736	-2.02766	Control Day 4	Control Day 0
TC0X00002272.mm.2	Rbmx	RNA binding motif protein, X chromosome	19655	1.14015	7.87968	5.32236	0.00015662	0.00577933	1.12878	Control Day 4	Control Day 0
TC0400000712.mm.2	Zfp618	zinc finger protein 618	72701	1.14122	6.71221	4.41071	0.000766313	0.0145944	-0.442719	Control Day 4	Control Day 0
TC0900003116.mm.2	Pth1r	parathyroid hormone 1 receptor	19228	1.14312	4.51186	3.71382	0.0027574	0.0327838	-1.70601	Control Day 4	Control Day 0
TC1600002097.mm.2	Runx1	runt related transcription factor 1	12394	1.14569	6.65639	4.52604	0.000623156	0.0130049	-0.238086	Control Day 4	Control Day 0
TC0400002220.mm.2	Tmem67	transmembrane protein 67	329795	1.14872	5.98761	4.30819	0.000922209	0.016407	-0.625879	Control Day 4	Control Day 0
TC0500002719.mm.2	Adamts3	a disintegrin-like and metallopeptidase (reprolysin type) with thrombospondin type 1 motif, 3	330119	1.15158	4.78854	4.58201	0.000563977	0.0123706	-0.139319	Control Day 4	Control Day 0
TC0300001960.mm.2	Maml3	mastermind like 3 (Drosophila)	433586	1.15414	5.61594	5.22638	0.000184143	0.00637266	0.96867	Control Day 4	Control Day 0
TC0700004411.mm.2	Nkx1-2	NK1 transcription factor related, locus 2 (Drosophila)	20231	1.15499	5.20822	3.75307	0.00256248	0.0313268	-1.63395	Control Day 4	Control Day 0
TC0X00003429.mm.2	L1cam	L1 cell adhesion molecule	16728	1.15629	5.79931	4.63197	0.000516086	0.011759	-0.0514707	Control Day 4	Control Day 0
TC0900000720.mm.2	Sema7a	sema domain, immunoglobulin domain (Ig), and GPI membrane anchor, (semaphorin) 7A	20361	1.15651	5.85432	4.14794	0.0012347	0.0197939	-0.914272	Control Day 4	Control Day 0
TC0200001716.mm.2	Spred1	sprouty protein with EVH-1 domain 1, related sequence	114715	1.16027	8.98757	7.47008	5.82774e-06	0.0012391	4.35158	Control Day 4	Control Day 0
TC0100000450.mm.2	Fzd7	frizzled class receptor 7	14369	1.16486	8.8175	4.2106	0.00110119	0.0183731	-0.801219	Control Day 4	Control Day 0
TC0700002772.mm.2	Etv2	ets variant 2	14008	1.16733	4.48157	5.30333	0.000161713	0.00590295	1.09713	Control Day 4	Control Day 0
TC1600001375.mm.2	Igf2bp2	insulin-like growth factor 2 mRNA binding protein 2	319765	1.17141	9.05974	6.5777	2.12109e-05	0.00218326	3.09629	Control Day 4	Control Day 0
TC0100002866.mm.2	Pam	peptidylglycine alpha-amidating monooxygenase	18484	1.17189	7.00657	4.41957	0.000754194	0.0144723	-0.426949	Control Day 4	Control Day 0
TC0200001371.mm.2	Acp2	acid phosphatase 2, lysosomal	11432	1.17221	4.59668	7.19482	8.58668e-06	0.00142408	3.97673	Control Day 4	Control Day 0
TC0300000387.mm.2	Lhfp	lipoma HMGIC fusion partner	108927	1.17394	5.90507	3.3993	0.00498015	0.0470935	-2.28517	Control Day 4	Control Day 0
TC0900001946.mm.2	Jam3	junction adhesion molecule 3	83964	1.17534	7.24066	5.98376	5.31519e-05	0.00326962	2.19507	Control Day 4	Control Day 0
TC0700002112.mm.2	Fgf3	fibroblast growth factor 3	14174	1.17551	6.14566	4.52907	0.000619785	0.0129788	-0.232717	Control Day 4	Control Day 0
TC0700000647.mm.2	Pepd	peptidase D	18624	1.17658	8.02693	5.47049	0.000122298	0.00504956	1.37327	Control Day 4	Control Day 0
TC1100003122.mm.2	6330403K07Rik	RIKEN cDNA 6330403K07 gene	103712	1.17713	4.97734	6.55608	2.19138e-05	0.00220266	3.06441	Control Day 4	Control Day 0
TC1600000834.mm.2	Robo1	roundabout guidance receptor 1	19876	1.17851	7.51665	5.59387	9.97617e-05	0.00456912	1.57443	Control Day 4	Control Day 0
TC1900000531.mm.2	Hhex	hematopoietically expressed homeobox	15242	1.17917	5.32107	3.68256	0.00292349	0.0339682	-1.76346	Control Day 4	Control Day 0
TC0600002657.mm.2	Prokr1	prokineticin receptor 1	58182	1.1861	4.67289	6.0685	4.64839e-05	0.00302915	2.32693	Control Day 4	Control Day 0
TC0800000416.mm.2	Dusp4	dual specificity phosphatase 4	319520	1.18741	7.742	4.1355	0.00126316	0.0200009	-0.936777	Control Day 4	Control Day 0
TC1000000402.mm.2	Cd24a	CD24a antigen	12484	1.18963	9.41684	4.44534	0.000720059	0.0141063	-0.381121	Control Day 4	Control Day 0
TC1800000191.mm.2	Galnt1	UDP-N-acetyl-alpha-D-galactosamine:polypeptide N-acetylgalactosaminyltransferase 1	14423	1.19395	8.19666	6.05574	4.74285e-05	0.00305599	2.30715	Control Day 4	Control Day 0
TC0900000069.mm.2	Pgr	progesterone receptor	18667	1.19417	5.44267	5.15024	0.000209571	0.00684371	0.840698	Control Day 4	Control Day 0
TC0400002153.mm.2	Nsmaf	neutral sphingomyelinase (N-SMase) activation associated factor	18201	1.19824	6.80122	4.41222	0.000764242	0.0145691	-0.440042	Control Day 4	Control Day 0
TC0900002613.mm.2	Tcf12	transcription factor 12	21406	1.19881	9.43154	5.08034	0.000236159	0.00739687	0.722495	Control Day 4	Control Day 0
TC0X00000933.mm.2	Stard8	START domain containing 8	236920	1.19923	6.17608	5.3836	0.000141343	0.00546769	1.23025	Control Day 4	Control Day 0
TC0100001554.mm.2	Rxrg	retinoid X receptor gamma	20183	1.20591	5.3824	3.57219	0.00359585	0.0385796	-1.96655	Control Day 4	Control Day 0
TC0300000095.mm.2	Car3	carbonic anhydrase 3	12350	1.20633	4.44937	6.39723	2.78975e-05	0.00239712	2.8281	Control Day 4	Control Day 0
TC1000001735.mm.2	Samd5	sterile alpha motif domain containing 5	320825	1.20781	6.72339	5.69728	8.42442e-05	0.00412428	1.74127	Control Day 4	Control Day 0
TC0200000694.mm.2	Crb2	crumbs family member 2	241324	1.2084	5.40333	7.72009	4.13183e-06	0.00104608	4.68277	Control Day 4	Control Day 0
TC1300001020.mm.2	Ssbp2	single-stranded DNA binding protein 2	66970	1.21028	5.99913	5.06094	0.00024415	0.00753373	0.689562	Control Day 4	Control Day 0
TC0900002526.mm.2	Usp3	ubiquitin specific peptidase 3	235441	1.21342	8.79802	4.97895	0.000281166	0.00829796	0.54983	Control Day 4	Control Day 0
TC0900000296.mm.2	Ets1	E26 avian leukemia oncogene 1, 5' domain	23871	1.21393	6.75872	5.35896	0.000147292	0.00558656	1.18949	Control Day 4	Control Day 0
TC0900002328.mm.2	Chrnb4	cholinergic receptor, nicotinic, beta polypeptide 4	108015	1.21784	5.67992	4.56551	0.000580789	0.0125503	-0.168394	Control Day 4	Control Day 0
TC0600002354.mm.2	Vopp1	vesicular, overexpressed in cancer, prosurvival protein 1	232023	1.21801	6.13386	4.72749	0.000435947	0.0107616	0.115605	Control Day 4	Control Day 0
TC0600000570.mm.2	Tmem176a	transmembrane protein 176A	66058	1.23247	6.34076	4.63695	0.000511558	0.0117194	-0.042745	Control Day 4	Control Day 0
TC0400003733.mm.2	Grrp1	glycine/arginine rich protein 1	72690	1.23369	5.45192	4.28272	0.000965793	0.0168169	-0.671536	Control Day 4	Control Day 0
TC0900000830.mm.2	Igdcc3	immunoglobulin superfamily, DCC subclass, member 3	19289	1.23416	8.01962	3.88895	0.00198997	0.0269016	-1.3851	Control Day 4	Control Day 0
TC1000000365.mm.2	Mical1	microtubule associated monooxygenase, calponin and LIM domain containing 1	171580	1.2388	5.03847	4.52039	0.000629469	0.0130783	-0.248062	Control Day 4	Control Day 0
TC0500002328.mm.2	Ldb2	LIM domain binding 2	16826	1.242	5.2625	4.79797	0.000385196	0.0100093	0.238152	Control Day 4	Control Day 0
TC1200000348.mm.2	Etv1	ets variant 1	14009	1.24248	7.09142	6.05369	4.75825e-05	0.00305599	2.30396	Control Day 4	Control Day 0
TC1500000804.mm.2	Fbln1	fibulin 1	14114	1.2448	7.90796	5.22548	0.000184426	0.00637266	0.96715	Control Day 4	Control Day 0
TC1600001380.mm.2	Dgkg	diacylglycerol kinase, gamma	110197	1.24845	5.02787	6.10837	4.36584e-05	0.00295064	2.38858	Control Day 4	Control Day 0
TC1700001289.mm.2	Prkce	protein kinase C, epsilon	18754	1.24957	5.24944	4.90801	0.000317924	0.008939	0.428192	Control Day 4	Control Day 0
TC1400001253.mm.2	Gpc6	glypican 6	23888	1.25022	6.99061	5.72966	7.99246e-05	0.00403449	1.79319	Control Day 4	Control Day 0
TC0900002533.mm.2	Rab8b	RAB8B, member RAS oncogene family	235442	1.25352	8.35718	4.87464	0.000336921	0.00925866	0.37073	Control Day 4	Control Day 0
TC1900000409.mm.2	Smarca2	SWI/SNF related, matrix associated, actin dependent regulator of chromatin, subfamily a, member 2	67155	1.25368	6.19016	4.02096	0.00155896	0.0229929	-1.14447	Control Day 4	Control Day 0
TC0900002382.mm.2	Arid3b	AT rich interactive domain 3B (BRIGHT-like)	56380	1.25403	7.62563	4.81047	0.000376856	0.00988957	0.259825	Control Day 4	Control Day 0
TC1400002496.mm.2	Pcdh8	protocadherin 8	18530	1.25497	4.79368	3.38035	0.00516158	0.0480664	-2.3201	Control Day 4	Control Day 0
TC1900000439.mm.2	Jak2	Janus kinase 2	16452	1.26833	6.8537	5.64741	9.1383e-05	0.00434207	1.66101	Control Day 4	Control Day 0
TC0X00003012.mm.2	Nxf7	nuclear RNA export factor 7	170722	1.2699	7.29928	5.3956	0.000138537	0.00539497	1.25007	Control Day 4	Control Day 0
TC1000000292.mm.2	Rsph4a	radial spoke head 4 homolog A (Chlamydomonas)	212892	1.27252	4.73646	5.7408	7.84928e-05	0.00400156	1.81101	Control Day 4	Control Day 0
TC0X00001625.mm.2	Sh3kbp1	SH3-domain kinase binding protein 1	58194	1.27284	5.91349	3.68598	0.0029048	0.0338185	-1.75717	Control Day 4	Control Day 0
TC1100000780.mm.2	Mfap4	microfibrillar-associated protein 4	76293	1.27305	5.58136	4.28235	0.000966445	0.0168169	-0.672203	Control Day 4	Control Day 0
TC0600001931.mm.2	Cadps2	Ca2+-dependent activator protein for secretion 2	320405	1.28056	6.36622	4.22396	0.0010747	0.0180848	-0.777147	Control Day 4	Control Day 0
TC0700004174.mm.2	Tmc7	transmembrane channel-like gene family 7	209760	1.28227	7.0796	5.15526	0.000207787	0.00679457	0.849155	Control Day 4	Control Day 0
TC1800000091.mm.2	Gata6	GATA binding protein 6	14465	1.28383	6.25031	3.42976	0.00470193	0.0453456	-2.22902	Control Day 4	Control Day 0
TC0300001616.mm.2	Hey1	hairy/enhancer-of-split related with YRPW motif 1	15213	1.28718	6.90489	4.2735	0.000982101	0.0170283	-0.68809	Control Day 4	Control Day 0
TC0100003840.mm.2	Camk1g	calcium/calmodulin-dependent protein kinase I gamma	215303	1.28832	5.07002	4.03417	0.00152148	0.0226003	-1.12046	Control Day 4	Control Day 0
TC1700000948.mm.2	Mocs1	molybdenum cofactor synthesis 1	56738	1.28936	8.77718	5.84412	6.64335e-05	0.00367898	1.97544	Control Day 4	Control Day 0
TC0500001936.mm.2	Crot	carnitine O-octanoyltransferase	74114	1.29267	8.65626	8.2457	2.05406e-06	0.000716868	5.35125	Control Day 4	Control Day 0
TC0900002608.mm.2	Cgnl1	cingulin-like 1	68178	1.29371	6.53863	4.39255	0.000791805	0.0149603	-0.475093	Control Day 4	Control Day 0
TC0200004733.mm.2	Flrt3	fibronectin leucine rich transmembrane protein 3	71436	1.29591	6.7638	6.51582	2.32891e-05	0.00224888	3.00487	Control Day 4	Control Day 0
TC0900002862.mm.2	Chst2	carbohydrate sulfotransferase 2	54371	1.2975	5.55654	5.09357	0.000230868	0.00727808	0.744923	Control Day 4	Control Day 0
TC0800002690.mm.2	Irx3	Iroquois related homeobox 3	16373	1.29811	6.97081	6.03899	4.86994e-05	0.00308904	2.28114	Control Day 4	Control Day 0
TC0500003463.mm.2	Pilra	paired immunoglobin-like type 2 receptor alpha	231805	1.30185	4.3228	3.39179	0.00505129	0.0474795	-2.29902	Control Day 4	Control Day 0
TC0700003826.mm.2	Relt	RELT tumor necrosis factor receptor	320100	1.30199	6.5021	4.14297	0.00124598	0.0199051	-0.923258	Control Day 4	Control Day 0
TC1100000081.mm.2	Aebp1	AE binding protein 1	11568	1.30593	6.194	4.19781	0.00112719	0.018645	-0.824272	Control Day 4	Control Day 0
TC0X00003075.mm.2	Tsc22d3	TSC22 domain family, member 3	14605	1.30656	5.46612	5.07721	0.000237429	0.00742707	0.717186	Control Day 4	Control Day 0
TC1000000529.mm.2	Sowahc	sosondowah ankyrin repeat domain family member C	268301	1.30765	5.19907	5.48037	0.00012031	0.00500644	1.38947	Control Day 4	Control Day 0
TC1500000217.mm.2	Sema5a	sema domain, seven thrombospondin repeats (type 1 and type 1-like), transmembrane domain (TM) and short cytoplasmic domain, (semaphorin) 5A	20356	1.30803	5.78332	4.02993	0.00153342	0.0227312	-1.12817	Control Day 4	Control Day 0
TC0200003689.mm.2	Stk39	serine/threonine kinase 39	53416	1.30909	6.6337	3.63598	0.00319007	0.0358502	-1.84913	Control Day 4	Control Day 0
TC0X00002242.mm.2	Cxx1b	CAAX box 1B	553127	1.31015	5.99349	4.1345	0.00126546	0.0200009	-0.938575	Control Day 4	Control Day 0
TC0400001076.mm.2	Dab1	disabled 1	13131	1.31152	7.51001	4.4135	0.000762486	0.0145547	-0.437766	Control Day 4	Control Day 0
TC0500001898.mm.2	Cdk14	cyclin-dependent kinase 14	18647	1.31168	7.58666	6.78748	1.55102e-05	0.00182176	3.40189	Control Day 4	Control Day 0
TC1000002903.mm.2	Lgr5	leucine rich repeat containing G protein coupled receptor 5	14160	1.31188	6.29922	5.63847	9.2729e-05	0.0043778	1.64658	Control Day 4	Control Day 0
TC1500000844.mm.2	Fam19a5	family with sequence similarity 19, member A5	106014	1.31607	5.07445	3.88376	0.00200919	0.0270202	-1.39458	Control Day 4	Control Day 0
TC0X00000201.mm.2	Chst7	carbohydrate (N-acetylglucosamino) sulfotransferase 7	60322	1.31704	5.03758	3.53829	0.00383247	0.0401041	-2.02899	Control Day 4	Control Day 0
TC0900001563.mm.2	Itga9	integrin alpha 9	104099	1.31791	6.07738	7.21718	8.31761e-06	0.00139391	4.00758	Control Day 4	Control Day 0
TC0400002737.mm.2	Lpar1	lysophosphatidic acid receptor 1	14745	1.32082	7.92164	6.2494	3.50336e-05	0.00273143	2.60474	Control Day 4	Control Day 0
TC0300002492.mm.2	Plekho1	pleckstrin homology domain containing, family O member 1	67220	1.32287	6.91939	6.07164	4.6255e-05	0.00302915	2.33178	Control Day 4	Control Day 0
TC1600000982.mm.2	Hunk	hormonally upregulated Neu-associated kinase	26559	1.32685	7.5788	5.14543	0.000211297	0.00686162	0.832581	Control Day 4	Control Day 0
TC0600000493.mm.2	Cntnap2	contactin associated protein-like 2	66797	1.33198	6.00545	5.73905	7.87152e-05	0.00400156	1.80822	Control Day 4	Control Day 0
TC0900000713.mm.2	Cyp1a1	cytochrome P450, family 1, subfamily a, polypeptide 1	13076	1.33385	5.42167	4.46713	0.000692443	0.013768	-0.342425	Control Day 4	Control Day 0
TC1400000851.mm.2	Spata13	spermatogenesis associated 13	219140	1.33517	6.43329	4.62781	0.000519907	0.0117947	-0.0587732	Control Day 4	Control Day 0
TC0700004586.mm.2	Phlda2	pleckstrin homology like domain, family A, member 2	22113	1.33577	9.98095	5.40181	0.000137107	0.00535844	1.26032	Control Day 4	Control Day 0
TC0X00002865.mm.2	Rps6ka6	ribosomal protein S6 kinase polypeptide 6	67071	1.33709	8.75757	6.03487	4.90179e-05	0.00308904	2.27473	Control Day 4	Control Day 0
TC0800001077.mm.2	Mmp2	matrix metallopeptidase 2	17390	1.33772	7.12123	5.30815	0.000160405	0.00586254	1.10517	Control Day 4	Control Day 0
TC0X00000313.mm.2	Dock11	dedicator of cytokinesis 11	75974	1.34491	8.89584	4.55737	0.000589274	0.0126381	-0.182751	Control Day 4	Control Day 0
TC0600002109.mm.2	Hipk2	homeodomain interacting protein kinase 2	15258	1.34579	8.73783	3.91791	0.00188592	0.0260459	-1.3322	Control Day 4	Control Day 0
TC1500002181.mm.2	Adcy6	adenylate cyclase 6	11512	1.3473	7.04714	4.65485	0.00049559	0.0115212	-0.0113495	Control Day 4	Control Day 0
TC0100003098.mm.2	Optc	opticin	269120	1.3574	5.1426	3.88161	0.00201726	0.0271162	-1.39852	Control Day 4	Control Day 0
TC0600002066.mm.2	Slc13a4	solute carrier family 13 (sodium/sulfate symporters), member 4	243755	1.3578	4.07909	3.73613	0.00264482	0.0318351	-1.66504	Control Day 4	Control Day 0
TC0X00000940.mm.2	Tmem28	transmembrane protein 28	620592	1.35824	6.246	4.13673	0.0012603	0.0200009	-0.934539	Control Day 4	Control Day 0
TC0700003570.mm.2	Anpep	alanyl (membrane) aminopeptidase	16790	1.35945	7.69746	7.42813	6.17861e-06	0.00124984	4.29514	Control Day 4	Control Day 0
TC1300001056.mm.2	Lhfpl2	lipoma HMGIC fusion partner-like 2	218454	1.36567	6.94497	4.86259	0.000344071	0.00937365	0.349938	Control Day 4	Control Day 0
TC1300001173.mm.2	Adamts6	a disintegrin-like and metallopeptidase (reprolysin type) with thrombospondin type 1 motif, 6	108154	1.36788	5.06364	3.3968	0.0050037	0.0472303	-2.28977	Control Day 4	Control Day 0
TC0900001695.mm.2	Gria4	glutamate receptor, ionotropic, AMPA4 (alpha 4)	14802	1.37263	4.46817	5.79978	7.13504e-05	0.00380246	1.90507	Control Day 4	Control Day 0
TC1100001502.mm.2	Hoxb1	homeobox B1	15407	1.37437	6.09055	5.53783	0.000109403	0.00476353	1.48333	Control Day 4	Control Day 0
TC0600001917.mm.2	Tspan12	tetraspanin 12	269831	1.37791	7.68147	4.04348	0.00149562	0.0224412	-1.10354	Control Day 4	Control Day 0
TC0500003024.mm.2	Adrbk2	adrenergic receptor kinase, beta 2	320129	1.37986	5.48239	6.45013	2.57327e-05	0.00236457	2.90721	Control Day 4	Control Day 0
TC1900001587.mm.2	Npm3	nucleoplasmin 3	18150	1.38407	9.75374	7.48678	5.69403e-06	0.00121957	4.37398	Control Day 4	Control Day 0
TC1500001787.mm.2	Foxh1	forkhead box H1	14106	1.38727	7.24761	3.99767	0.00162737	0.0236669	-1.18683	Control Day 4	Control Day 0
TC1300000534.mm.2	Cap2	CAP, adenylate cyclase-associated protein, 2 (yeast)	67252	1.38937	5.8069	4.48608	0.00066932	0.0135586	-0.308814	Control Day 4	Control Day 0
TC1700001105.mm.2	Epb41l3	erythrocyte membrane protein band 4.1 like 3	13823	1.39415	8.03684	3.50456	0.00408363	0.0415916	-2.09114	Control Day 4	Control Day 0
TC0X00000652.mm.2	Hmgb3	high mobility group box 3	15354	1.39872	7.69935	4.83529	0.000360856	0.00965231	0.302781	Control Day 4	Control Day 0
TC1400001456.mm.2	Cadps	Ca2+-dependent secretion activator	27062	1.4023	4.80976	3.89289	0.00197548	0.026777	-1.37791	Control Day 4	Control Day 0
TC0300001256.mm.2	Prss12	protease, serine 12 neurotrypsin (motopsin)	19142	1.40464	5.085	4.33923	0.000871812	0.0158521	-0.570305	Control Day 4	Control Day 0
TC0200002589.mm.2	Snai1	snail family zinc finger 1	20613	1.40505	6.46992	6.63019	1.96023e-05	0.00207912	3.17337	Control Day 4	Control Day 0
TC1000002353.mm.2	Bicc1	BicC family RNA binding protein 1	83675	1.40612	5.36759	3.7025	0.00281641	0.0331874	-1.72681	Control Day 4	Control Day 0
TC0300000419.mm.2	Dclk1	doublecortin-like kinase 1	13175	1.40649	5.26067	3.56231	0.00366324	0.0390723	-1.98475	Control Day 4	Control Day 0
TC0300002804.mm.2	Cdc14a	CDC14 cell division cycle 14A	229776	1.40714	5.90572	5.45938	0.000124576	0.00508231	1.35504	Control Day 4	Control Day 0
TC1100001853.mm.2	Sox9	SRY (sex determining region Y)-box 9	20682	1.40719	6.32919	5.44492	0.000127607	0.00514828	1.33129	Control Day 4	Control Day 0
TC0X00002241.mm.2	Cxx1a	CAAX box 1A	66158	1.40882	5.71465	3.82327	0.00224825	0.0289954	-1.50526	Control Day 4	Control Day 0
TC0400002251.mm.2	Ripk2	receptor (TNFRSF)-interacting serine-threonine kinase 2	192656	1.41272	6.63428	4.60655	0.000539897	0.0120696	-0.0961233	Control Day 4	Control Day 0
TC1300001861.mm.2	Nedd9	neural precursor cell expressed, developmentally down-regulated gene 9	18003	1.41346	5.32106	5.48842	0.000118717	0.00496654	1.40264	Control Day 4	Control Day 0
TC0200004219.mm.2	Cd44	CD44 antigen	12505	1.41432	5.79837	3.90543	0.00193005	0.0264194	-1.35499	Control Day 4	Control Day 0
TC1400002578.mm.2	Dach1	dachshund 1 (Drosophila)	13134	1.41475	4.99491	5.20038	0.000192442	0.0065106	0.925064	Control Day 4	Control Day 0
TC0900002040.mm.2	Pknox2	Pbx/knotted 1 homeobox 2	208076	1.41718	5.36962	3.98351	0.00167047	0.0241005	-1.21261	Control Day 4	Control Day 0
TC1400001573.mm.2	Dlg5	discs, large homolog 5 (Drosophila)	71228	1.41805	7.92113	8.33767	1.82353e-06	0.000668255	5.46445	Control Day 4	Control Day 0
TC0300001858.mm.2	Trpc3	transient receptor potential cation channel, subfamily C, member 3	22065	1.4182	3.89099	4.93673	0.00030247	0.00872839	0.477523	Control Day 4	Control Day 0
TC0900002254.mm.2	Ncam1	neural cell adhesion molecule 1	17967	1.42008	6.87101	3.6714	0.00298518	0.0343969	-1.78397	Control Day 4	Control Day 0
TC1000003023.mm.2	Hmga2	high mobility group AT-hook 2	15364	1.4335	7.20089	6.11731	4.305e-05	0.00292817	2.40237	Control Day 4	Control Day 0
TC0600001902.mm.2	Wnt2	wingless-type MMTV integration site family, member 2	22413	1.43449	4.64384	4.91867	0.000312096	0.00884342	0.446509	Control Day 4	Control Day 0
TC0500002805.mm.2	Antxr2	anthrax toxin receptor 2	71914	1.43619	4.03882	5.60652	9.77112e-05	0.00452716	1.59493	Control Day 4	Control Day 0
TC1000001737.mm.2	Stxbp5	syntaxin binding protein 5 (tomosyn)	78808	1.43981	6.65353	4.51983	0.000630099	0.0130821	-0.249053	Control Day 4	Control Day 0
TC0700003991.mm.2	Dchs1	dachsous 1 (Drosophila)	233651	1.44348	5.52218	4.50154	0.000651051	0.0134024	-0.281426	Control Day 4	Control Day 0
TC1700000632.mm.2	BC051142	cDNA sequence BC051142	407788	1.44771	4.82309	3.85213	0.00213076	0.0280869	-1.45242	Control Day 4	Control Day 0
TC1800001150.mm.2	Nme5	NME/NM23 family member 5	75533	1.44956	5.4322	5.72348	8.07302e-05	0.00403449	1.78329	Control Day 4	Control Day 0
TC0900000692.mm.2	Ptpn9	protein tyrosine phosphatase, non-receptor type 9	56294	1.45021	7.44331	6.2042	3.75824e-05	0.00279984	2.5358	Control Day 4	Control Day 0
TC1700000567.mm.2	Cyp4f15	cytochrome P450, family 4, subfamily f, polypeptide 15	106648	1.4541	4.21394	3.64452	0.00313938	0.0355134	-1.83341	Control Day 4	Control Day 0
TC1700002293.mm.2	Slc5a7	solute carrier family 5 (choline transporter), member 7	63993	1.45493	4.35319	5.9463	5.64143e-05	0.0033933	2.13644	Control Day 4	Control Day 0
TC0400002095.mm.2	Mxra8	matrix-remodelling associated 8	74761	1.4658	6.41669	5.4661	0.000123192	0.00506132	1.36607	Control Day 4	Control Day 0
TC1800001345.mm.2	Zfp608	zinc finger protein 608	269023	1.47564	7.01116	4.97007	0.000285511	0.00839161	0.53465	Control Day 4	Control Day 0
TC1200001450.mm.2	Trib2	tribbles pseudokinase 2	217410	1.47767	6.17127	4.88088	0.00033328	0.00916725	0.381488	Control Day 4	Control Day 0
TC0300002664.mm.2	Wnt2b	wingless-type MMTV integration site family, member 2B	22414	1.48888	5.81014	4.47395	0.000684033	0.0136599	-0.330332	Control Day 4	Control Day 0
TC1300000735.mm.2	Dapk1	death associated protein kinase 1	69635	1.49287	9.0559	6.422	2.68607e-05	0.00238666	2.8652	Control Day 4	Control Day 0
TC0800000343.mm.2	Zfp703	zinc finger protein 703	353310	1.50102	6.04532	7.14181	9.26234e-06	0.00148354	3.90328	Control Day 4	Control Day 0
TC0800000521.mm.2	Pdlim3	PDZ and LIM domain 3	53318	1.50593	7.40397	3.73814	0.00263491	0.0317581	-1.66135	Control Day 4	Control Day 0
TC1800001289.mm.2	Trim36	tripartite motif-containing 36	28105	1.5073	4.96759	4.3195	0.00090351	0.0161959	-0.605623	Control Day 4	Control Day 0
TC1800001384.mm.2	Fbn2	fibrillin 2	14119	1.50832	4.47415	5.2072	0.000190229	0.00647335	0.936503	Control Day 4	Control Day 0
TC1100002966.mm.2	Hs3st3b1	heparan sulfate (glucosamine) 3-O-sulfotransferase 3B1	54710	1.50899	6.65056	5.8264	6.8355e-05	0.00370785	1.94734	Control Day 4	Control Day 0
TC0700000233.mm.2	Ceacam9	carcinoembryonic antigen-related cell adhesion molecule 9	26368	1.5124	3.98926	5.03512	0.000255223	0.00776843	0.645658	Control Day 4	Control Day 0
TC0100001692.mm.2	Kif26b	kinesin family member 26B	269152	1.51422	5.43785	5.26543	0.00017238	0.00614598	1.03396	Control Day 4	Control Day 0
TC1400000290.mm.2	Wnt5a	wingless-type MMTV integration site family, member 5A	22418	1.51909	6.04587	5.45504	0.000125478	0.00510208	1.34791	Control Day 4	Control Day 0
TC0600000277.mm.2	Mest	mesoderm specific transcript	17294	1.52365	10.9857	8.11482	2.43725e-06	0.000776303	5.18824	Control Day 4	Control Day 0
TC1300001326.mm.2	Emb	embigin	13723	1.52937	9.96034	3.62123	0.00327954	0.0365035	-1.87627	Control Day 4	Control Day 0
TC1500000235.mm.2	Laptm4b	lysosomal-associated protein transmembrane 4B	114128	1.5303	7.31865	4.99237	0.000274725	0.00819092	0.572769	Control Day 4	Control Day 0
TC0200000651.mm.2	Ptgs1	prostaglandin-endoperoxide synthase 1	19224	1.5352	3.89276	9.5878	3.95076e-07	0.000363192	6.89933	Control Day 4	Control Day 0
TC1300001274.mm.2	Ccno	cyclin O	218630	1.53725	5.31156	6.38097	2.8601e-05	0.00244069	2.80369	Control Day 4	Control Day 0
TC0300000017.mm.2	Zfhx4	zinc finger homeodomain 4	80892	1.53879	5.04441	3.98026	0.00168053	0.0242097	-1.21853	Control Day 4	Control Day 0
TC0200001012.mm.2	Klhl23	kelch-like 23	277396	1.54034	5.28117	4.86957	0.000339911	0.0093057	0.361983	Control Day 4	Control Day 0
TC0400000386.mm.2	Gm3893	predicted gene 3893	100042539	1.54258	6.0081	3.74374	0.00260752	0.0315866	-1.65108	Control Day 4	Control Day 0
TC1700001236.mm.2	Pkdcc	protein kinase domain containing, cytoplasmic	106522	1.55253	5.95721	3.96549	0.001727	0.0246839	-1.24543	Control Day 4	Control Day 0
TC1400000363.mm.2	Gdf10	growth differentiation factor 10	14560	1.55807	4.05485	8.94587	8.49313e-07	0.000502059	6.18606	Control Day 4	Control Day 0
TC0600000627.mm.2	Evx1	even-skipped homeobox 1	14028	1.56162	5.81242	4.85807	0.000346792	0.00942324	0.342139	Control Day 4	Control Day 0
TC0X00000519.mm.2	Ddx26b	DEAD/H (Asp-Glu-Ala-Asp/His) box polypeptide 26B	236790	1.56183	7.2241	6.42012	2.69381e-05	0.00238666	2.86238	Control Day 4	Control Day 0
TC1100004265.mm.2	Igtp	interferon gamma induced GTPase	16145	1.56979	4.8084	4.7711	0.000403775	0.010266	0.19151	Control Day 4	Control Day 0
TC1000001531.mm.2	Lrig3	leucine-rich repeats and immunoglobulin-like domains 3	320398	1.59394	7.9505	3.8506	0.00213683	0.0280948	-1.45523	Control Day 4	Control Day 0
TC0200004802.mm.2	Foxa2	forkhead box A2	15376	1.61637	6.20428	3.51309	0.00401859	0.041232	-2.07543	Control Day 4	Control Day 0
TC0X00002393.mm.2	BC023829	cDNA sequence BC023829	236848	1.62957	9.75008	6.40202	2.76938e-05	0.00238666	2.83528	Control Day 4	Control Day 0
TC0400001013.mm.2	Ror1	receptor tyrosine kinase-like orphan receptor 1	26563	1.64554	6.4342	4.7094	0.000450062	0.0109706	0.0840572	Control Day 4	Control Day 0
TC1500002100.mm.2	Prickle1	prickle planar cell polarity protein 1	106042	1.64693	7.49425	6.57535	2.12862e-05	0.00218326	3.09282	Control Day 4	Control Day 0
TC0600002648.mm.2	Antxr1	anthrax toxin receptor 1	69538	1.64753	6.80086	5.49431	0.000117564	0.00493446	1.41228	Control Day 4	Control Day 0
TC0200003339.mm.2	Pbx3	pre B cell leukemia homeobox 3	18516	1.65538	7.5315	3.41176	0.00486437	0.0462902	-2.2622	Control Day 4	Control Day 0
TC1100001820.mm.2	Axin2	axin 2	12006	1.66119	7.45468	5.94117	5.68774e-05	0.00339919	2.12839	Control Day 4	Control Day 0
TC0800002518.mm.2	Smad1	SMAD family member 1	17125	1.66123	8.25704	5.36447	0.000145939	0.00555475	1.19861	Control Day 4	Control Day 0
TC0500002596.mm.2	Sgcb	sarcoglycan, beta (dystrophin-associated glycoprotein)	24051	1.66692	5.72015	5.16932	0.000202873	0.0067077	0.872838	Control Day 4	Control Day 0
TC1300001722.mm.2	Sox4	SRY (sex determining region Y)-box 4	20677	1.66867	7.08239	5.78362	7.32366e-05	0.0038438	1.87935	Control Day 4	Control Day 0
TC0X00002983.mm.2	Tspan6	tetraspanin 6	56496	1.67867	6.39496	5.32997	0.000154632	0.00575257	1.14141	Control Day 4	Control Day 0
TC1600000335.mm.2	St6gal1	beta galactoside alpha 2,6 sialyltransferase 1	20440	1.70738	7.15163	6.52358	2.3017e-05	0.00224888	3.01637	Control Day 4	Control Day 0
TC0200005281.mm.2	Bmp7	bone morphogenetic protein 7	12162	1.71897	5.79507	4.50656	0.000645233	0.0133203	-0.272543	Control Day 4	Control Day 0
TC0X00003260.mm.2	Cnksr2	connector enhancer of kinase suppressor of Ras 2	245684	1.72022	7.11274	6.06614	4.6657e-05	0.00303364	2.32328	Control Day 4	Control Day 0
TC1300000135.mm.2	Amph	amphiphysin	218038	1.73676	6.65207	6.57764	2.12129e-05	0.00218326	3.0962	Control Day 4	Control Day 0
TC1000002248.mm.2	H2afy2	H2A histone family, member Y2	404634	1.73966	7.07369	4.51568	0.000634795	0.0131328	-0.256402	Control Day 4	Control Day 0
TC1900001711.mm.2	Ablim1	actin-binding LIM protein 1	226251	1.74145	7.16567	7.05799	1.04483e-05	0.00154492	3.78634	Control Day 4	Control Day 0
TC0100003791.mm.2	Prox1	prospero homeobox 1	19130	1.74218	5.54183	5.95928	5.52603e-05	0.00336658	2.15679	Control Day 4	Control Day 0
TC0400002918.mm.2	Mpdz	multiple PDZ domain protein	17475	1.74443	4.98986	3.58354	0.00351995	0.0380879	-1.94564	Control Day 4	Control Day 0
TC0900000980.mm.2	Prtg	protogenin	235472	1.75425	8.22023	5.84728	6.6097e-05	0.00366731	1.98044	Control Day 4	Control Day 0
TC0600003169.mm.2	Ccnd2	cyclin D2	12444	1.76762	7.11172	9.19276	6.29708e-07	0.000436732	6.46607	Control Day 4	Control Day 0
TC1800000288.mm.2	Wnt8a	wingless-type MMTV integration site family, member 8A	20890	1.77631	6.32278	3.91498	0.00189622	0.0261281	-1.33756	Control Day 4	Control Day 0
TC1200001418.mm.2	Msgn1	mesogenin 1	56184	1.78769	6.07512	9.30716	5.49328e-07	0.000421089	6.59338	Control Day 4	Control Day 0
TC1000001366.mm.2	Cpm	carboxypeptidase M	70574	1.78878	6.14187	4.68368	0.00047096	0.0112219	0.0391177	Control Day 4	Control Day 0
TC0300000494.mm.2	Arhgef26	Rho guanine nucleotide exchange factor (GEF) 26	622434	1.79594	5.65979	4.7034	0.000454848	0.0110411	0.0735821	Control Day 4	Control Day 0
TC1400002180.mm.2	Tnfrsf19	tumor necrosis factor receptor superfamily, member 19	29820	1.7998	7.27484	7.67165	4.4139e-06	0.00108044	4.61928	Control Day 4	Control Day 0
TC1100000428.mm.2	Ccnjl	cyclin J-like	380694	1.80471	7.65242	5.95756	5.54116e-05	0.00336658	2.15409	Control Day 4	Control Day 0
TC1300000532.mm.2	Rbm24	RNA binding motif protein 24	666794	1.80911	4.83623	4.70217	0.00045584	0.0110492	0.0714271	Control Day 4	Control Day 0
TC1800000008.mm.2	Bambi	BMP and activin membrane-bound inhibitor	68010	1.81404	7.3608	9.52752	4.23788e-07	0.000374077	6.83437	Control Day 4	Control Day 0
TC1700001147.mm.2	Lbh	limb-bud and heart	77889	1.81496	6.15506	5.76194	7.58499e-05	0.00390359	1.84478	Control Day 4	Control Day 0
TC1200001461.mm.2	Greb1	gene regulated by estrogen in breast cancer protein	268527	1.82537	5.9774	4.52514	0.00062415	0.0130049	-0.239664	Control Day 4	Control Day 0
TC0300001076.mm.2	Slc16a1	solute carrier family 16 (monocarboxylic acid transporters), member 1	20501	1.82814	9.38535	5.47237	0.000121919	0.00504456	1.37634	Control Day 4	Control Day 0
TC1100000374.mm.2	Slit3	slit homolog 3 (Drosophila)	20564	1.84003	7.02989	5.8748	6.32415e-05	0.00360393	2.02395	Control Day 4	Control Day 0
TC0X00000912.mm.2	Zc3h12b	zinc finger CCCH-type containing 12B	547176	1.85141	4.41501	5.33835	0.000152471	0.00569723	1.15533	Control Day 4	Control Day 0
TC0500001896.mm.2	Fzd1	frizzled class receptor 1	14362	1.86639	6.32295	5.64646	9.15249e-05	0.00434207	1.65948	Control Day 4	Control Day 0
TC1700002244.mm.2	Rftn1	raftlin lipid raft linker 1	76438	1.86996	6.13805	5.13459	0.00021524	0.00694866	0.814285	Control Day 4	Control Day 0
TC0500002919.mm.2	Tgfbr3	transforming growth factor, beta receptor III	21814	1.87929	6.03204	8.47349	1.53217e-06	0.000618117	5.62964	Control Day 4	Control Day 0
TC1200000608.mm.2	Dact1	dishevelled-binding antagonist of beta-catenin 1	59036	1.88259	6.60959	5.18146	0.000198726	0.0066158	0.893274	Control Day 4	Control Day 0
TC0100001905.mm.2	Sox17	SRY (sex determining region Y)-box 17	20671	1.89196	5.61076	3.99188	0.00164486	0.0238611	-1.19737	Control Day 4	Control Day 0
TC0200002772.mm.2	Cdh4	cadherin 4	12561	1.89757	5.70626	6.24661	3.51853e-05	0.00273143	2.6005	Control Day 4	Control Day 0
TC1500001171.mm.2	Egflam	EGF-like, fibronectin type III and laminin G domains	268780	1.90103	4.09475	4.1402	0.00125233	0.0199557	-0.928274	Control Day 4	Control Day 0
TC1300002019.mm.2	Msx2	msh homeobox 2	17702	1.90621	7.281	6.05166	4.77351e-05	0.00305599	2.30081	Control Day 4	Control Day 0
TC0500000084.mm.2	Sema3a	sema domain, immunoglobulin domain (Ig), short basic domain, secreted, (semaphorin) 3A	20346	1.91461	4.67527	5.27736	0.000168944	0.00609605	1.05387	Control Day 4	Control Day 0
TC0200000302.mm.2	Bmi1	Bmi1 polycomb ring finger oncogene	12151	1.92474	6.24247	8.23732	2.07655e-06	0.000716868	5.34088	Control Day 4	Control Day 0
TC1800001449.mm.2	Piezo2	piezo-type mechanosensitive ion channel component 2	667742	1.9254	6.27461	7.16829	8.91804e-06	0.00145412	3.94002	Control Day 4	Control Day 0
TC0X00000479.mm.2	Cxx1c	CAAX box 1C	72865	1.92687	5.64471	4.4742	0.000683717	0.0136599	-0.329876	Control Day 4	Control Day 0
TC0400000234.mm.2	Epha7	Eph receptor A7	13841	1.93498	7.09748	5.6221	9.52477e-05	0.00447495	1.62013	Control Day 4	Control Day 0
TC0300001802.mm.2	Gnb4	guanine nucleotide binding protein (G protein), beta 4	14696	1.93634	4.56295	6.07048	4.6339e-05	0.00302915	2.33	Control Day 4	Control Day 0
TC0300001330.mm.2	Lef1	lymphoid enhancer binding factor 1	16842	1.94403	7.78709	5.29916	0.000162851	0.00593704	1.0902	Control Day 4	Control Day 0
TC0X00003114.mm.2	Capn6	calpain 6	12338	1.94928	4.64363	5.08758	0.000233248	0.00732932	0.734772	Control Day 4	Control Day 0
TC1800000076.mm.2	Greb1l	growth regulation by estrogen in breast cancer-like	381157	1.9583	6.87908	4.10416	0.00133782	0.0208169	-0.993481	Control Day 4	Control Day 0
TC0X00002211.mm.2	Gpc3	glypican 3	14734	1.96116	9.47313	7.52823	5.37612e-06	0.00121258	4.42938	Control Day 4	Control Day 0
TC1900000415.mm.2	Vldlr	very low density lipoprotein receptor	22359	1.97423	6.66508	5.04649	0.000250284	0.00769041	0.665003	Control Day 4	Control Day 0
TC0X00001082.mm.2	Lpar4	lysophosphatidic acid receptor 4	78134	1.98219	7.68806	6.23699	3.57147e-05	0.00273143	2.58584	Control Day 4	Control Day 0
TC0600001369.mm.2	Usp18	ubiquitin specific peptidase 18	24110	1.98613	4.98321	8.70155	1.149e-06	0.000570686	5.90172	Control Day 4	Control Day 0
TC0400004104.mm.2	Ajap1	adherens junction associated protein 1	230959	1.9943	4.08238	3.44939	0.00453105	0.0444843	-2.19284	Control Day 4	Control Day 0
TC0300001589.mm.2	Wls	wntless homolog (Drosophila)	68151	2.00468	8.40463	9.2026	6.22322e-07	0.000436732	6.47708	Control Day 4	Control Day 0
TC1800000029.mm.2	Zeb1	zinc finger E-box binding homeobox 1	21417	2.00805	5.62118	6.42831	2.66032e-05	0.00238666	2.87463	Control Day 4	Control Day 0
TC1400001336.mm.2	Zic2	zinc finger protein of the cerebellum 2	22772	2.02475	7.34619	6.15361	4.06702e-05	0.00289654	2.45825	Control Day 4	Control Day 0
TC0400000736.mm.2	Pappa	pregnancy-associated plasma protein A	18491	2.02891	4.58496	3.34698	0.00549746	0.0499643	-2.3816	Control Day 4	Control Day 0
TC1500001238.mm.2	Cdh6	cadherin 6	12563	2.036	5.32796	7.18338	8.72797e-06	0.00143637	3.96091	Control Day 4	Control Day 0
TC1800001665.mm.2	Nfatc1	nuclear factor of activated T cells, cytoplasmic, calcineurin dependent 1	18018	2.03609	5.90389	5.90679	6.0085e-05	0.00351759	2.07438	Control Day 4	Control Day 0
TC1100001592.mm.2	Igfbp4	insulin-like growth factor binding protein 4	16010	2.03817	7.30912	6.80224	1.51757e-05	0.0018043	3.42315	Control Day 4	Control Day 0
TC0400000275.mm.2	Rragd	Ras-related GTP binding D	52187	2.08529	8.16191	5.44191	0.000128245	0.00515181	1.32636	Control Day 4	Control Day 0
TC0400001677.mm.2	Id3	inhibitor of DNA binding 3	15903	2.09529	7.22092	12.6272	1.69794e-08	5.42256e-05	9.70638	Control Day 4	Control Day 0
TC0600000319.mm.2	Lrguk	leucine-rich repeats and guanylate kinase domain containing	74354	2.1046	4.99718	5.75764	7.63792e-05	0.0039239	1.83793	Control Day 4	Control Day 0
TC1600001770.mm.2	St3gal6	ST3 beta-galactoside alpha-2,3-sialyltransferase 6	54613	2.14012	6.04853	5.86892	6.3841e-05	0.00360393	2.01465	Control Day 4	Control Day 0
TC0700000087.mm.2	Usp29	ubiquitin specific peptidase 29	57775	2.17338	6.52409	5.40863	0.000135556	0.00531443	1.27157	Control Day 4	Control Day 0
TC0700001817.mm.2	Tbx6	T-box 6	21389	2.18095	5.70774	4.28251	0.000966162	0.0168169	-0.671914	Control Day 4	Control Day 0
TC1300002725.mm.2	Parp8	poly (ADP-ribose) polymerase family, member 8	52552	2.18116	4.73197	4.7856	0.000393632	0.0101112	0.216701	Control Day 4	Control Day 0
TC0400002943.mm.2	Cer1	cerberus 1, DAN family BMP antagonist	12622	2.18618	5.05233	3.54293	0.00379915	0.0399226	-2.02044	Control Day 4	Control Day 0
TC1400002217.mm.2	Gata4	GATA binding protein 4	14463	2.21269	7.13577	5.50164	0.000116146	0.00489612	1.42426	Control Day 4	Control Day 0
TC0200003151.mm.2	Ptgds	prostaglandin D2 synthase (brain)	19215	2.21759	4.21872	3.38364	0.00512959	0.0478514	-2.31403	Control Day 4	Control Day 0
TC1300000353.mm.2	Foxc1	forkhead box C1	17300	2.22725	4.95692	4.35898	0.000841245	0.0154603	-0.535006	Control Day 4	Control Day 0
TC1000000231.mm.2	Samd3	sterile alpha motif domain containing 3	268288	2.22792	4.92091	4.04163	0.00150073	0.0224747	-1.10691	Control Day 4	Control Day 0
TC1200001704.mm.2	Prkd1	protein kinase D1	18760	2.2342	5.69902	6.40237	2.7679e-05	0.00238666	2.8358	Control Day 4	Control Day 0
TC0700002692.mm.2	Dll3	delta-like 3 (Drosophila)	13389	2.27291	6.77998	3.88039	0.00202181	0.0271398	-1.40074	Control Day 4	Control Day 0
TC0600002024.mm.2	Plxna4	plexin A4	243743	2.29619	4.1458	8.49335	1.49391e-06	0.000618117	5.65359	Control Day 4	Control Day 0
TC1100002805.mm.2	Hand1	heart and neural crest derivatives expressed transcript 1	15110	2.29837	8.12245	5.31956	0.000157357	0.00578745	1.12414	Control Day 4	Control Day 0
TC1500001548.mm.2	Has2	hyaluronan synthase 2	15117	2.29933	6.28226	8.49553	1.48978e-06	0.000618117	5.65622	Control Day 4	Control Day 0
TC0X00001367.mm.2	Mum1l1	melanoma associated antigen (mutated) 1-like 1	245631	2.40983	7.94569	9.57931	3.98989e-07	0.000363192	6.89021	Control Day 4	Control Day 0
TC1100003093.mm.2	Alox15	arachidonate 15-lipoxygenase	11687	2.4245	5.87403	8.7861	1.03416e-06	0.000552642	6.00096	Control Day 4	Control Day 0
TC0100000228.mm.2	Amer3	APC membrane recruitment 3	211383	2.45065	3.9007	6.85774	1.39849e-05	0.00178175	3.50277	Control Day 4	Control Day 0
TC1000000508.mm.2	Fabp7	fatty acid binding protein 7, brain	12140	2.45929	5.21445	8.34444	1.80768e-06	0.000668255	5.47274	Control Day 4	Control Day 0
TC1100001721.mm.2	Wnt3	wingless-type MMTV integration site family, member 3	22415	2.46522	5.69785	7.31803	7.2106e-06	0.00131326	4.14585	Control Day 4	Control Day 0
TC0200002052.mm.2	Bmp2	bone morphogenetic protein 2	12156	2.46693	5.01561	9.23345	5.9976e-07	0.000436732	6.51154	Control Day 4	Control Day 0
TC0400001020.mm.2	Cachd1	cache domain containing 1	320508	2.49053	8.11238	5.83814	6.70753e-05	0.00368055	1.96596	Control Day 4	Control Day 0
TC0100000227.mm.2	Cfc1	cripto, FRL-1, cryptic family 1	12627	2.49645	5.92541	4.12303	0.00129234	0.0203316	-0.95933	Control Day 4	Control Day 0
TC0100001877.mm.2	Plxna2	plexin A2	18845	2.50513	6.96323	8.06695	2.59584e-06	0.000804406	5.12806	Control Day 4	Control Day 0
TC1300002722.mm.2	Isl1	ISL1 transcription factor, LIM/homeodomain	16392	2.50856	5.10233	7.35164	6.87737e-06	0.00130935	4.19161	Control Day 4	Control Day 0
TC1600001414.mm.2	P3h2	prolyl 3-hydroxylase 2	210530	2.50885	5.71703	4.99167	0.000275059	0.00819092	0.571568	Control Day 4	Control Day 0
TC0100003487.mm.2	Pbx1	pre B cell leukemia homeobox 1	18514	2.52554	6.5551	6.66003	1.87459e-05	0.00203749	3.21701	Control Day 4	Control Day 0
TC0100003029.mm.2	Cxcr4	chemokine (C-X-C motif) receptor 4	12767	2.55459	6.73928	5.82091	6.89617e-05	0.00372551	1.93863	Control Day 4	Control Day 0
TC0800002783.mm.2	Cdh11	cadherin 11	12552	2.60804	6.19584	8.11027	2.45185e-06	0.000776303	5.18254	Control Day 4	Control Day 0
TC1800000646.mm.2	Apcdd1	adenomatosis polyposis coli down-regulated 1	494504	2.61244	6.00858	9.73056	3.35043e-07	0.00033788	7.05157	Control Day 4	Control Day 0
TC1700000009.mm.2	Tiam2	T cell lymphoma invasion and metastasis 2	24001	2.62404	5.2079	6.51762	2.32256e-05	0.00224888	3.00754	Control Day 4	Control Day 0
TC0700000720.mm.2	Vstm2b	V-set and transmembrane domain containing 2B	58188	2.63095	5.96506	6.34939	3.00219e-05	0.00249706	2.75617	Control Day 4	Control Day 0
TC0100001560.mm.2	Rgs5	regulator of G-protein signaling 5	19737	2.68254	5.3519	9.39912	4.92672e-07	0.000387866	6.69463	Control Day 4	Control Day 0
TC0500003624.mm.2	Cdx2	caudal type homeobox 2	12591	2.70444	5.62931	9.72708	3.36384e-07	0.00033788	7.04789	Control Day 4	Control Day 0
TC0200000240.mm.2	Vim	vimentin	22352	2.71632	8.23536	13.3622	8.74556e-09	5.2129e-05	10.267	Control Day 4	Control Day 0
TC1900001360.mm.2	Dkk1	dickkopf WNT signaling pathway inhibitor 1	13380	2.77084	6.81721	9.41832	4.81652e-07	0.000387866	6.71565	Control Day 4	Control Day 0
TC0800001456.mm.2	Foxf1	forkhead box F1	15227	2.79808	5.61107	6.71555	1.72561e-05	0.00192588	3.29785	Control Day 4	Control Day 0
TC1300002711.mm.2	Fst	follistatin	14313	2.84689	6.9973	5.51532	0.000113547	0.00485683	1.44662	Control Day 4	Control Day 0
TSUnmapped00000005.mm.2	Amot	angiomotin	27494	2.90277	8.3949	9.01714	7.78548e-07	0.000482517	6.26764	Control Day 4	Control Day 0
TC1900001219.mm.2	Pcsk5	proprotein convertase subtilisin/kexin type 5	18552	3.02855	5.38173	7.85426	3.44611e-06	0.000946997	4.85695	Control Day 4	Control Day 0
TC0300001932.mm.2	Pcdh18	protocadherin 18	73173	3.13191	6.08101	8.46658	1.54573e-06	0.000618117	5.62129	Control Day 4	Control Day 0
TC1900001586.mm.2	Fgf8	fibroblast growth factor 8	14179	3.14654	5.96715	5.98468	5.30737e-05	0.00326962	2.19652	Control Day 4	Control Day 0
TC0600002233.mm.2	Tmem176b	transmembrane protein 176B	65963	3.15622	5.66906	7.29985	7.39795e-06	0.00131672	4.12104	Control Day 4	Control Day 0
TC0900001561.mm.2	Eomes	eomesodermin	13813	3.16833	8.96957	6.02572	4.97325e-05	0.00310205	2.26049	Control Day 4	Control Day 0
TC0900000226.mm.2	Bmper	BMP-binding endothelial regulator	73230	3.17259	5.70921	8.52554	1.43407e-06	0.000618117	5.6923	Control Day 4	Control Day 0
TC0300002491.mm.2	Car14	carbonic anhydrase 14	23831	3.24377	6.0357	5.25656	0.000174981	0.00618571	1.01915	Control Day 4	Control Day 0
TC0300000822.mm.2	Sprr2a3	small proline-rich protein 2A3	100042514	3.25877	7.46876	11.9139	3.34045e-08	7.09064e-05	9.12237	Control Day 4	Control Day 0
TC1300001342.mm.2	Fgf10	fibroblast growth factor 10	14165	3.27554	5.39198	6.94961	1.22261e-05	0.00168784	3.6336	Control Day 4	Control Day 0
TC0200001866.mm.2	Sema6d	sema domain, transmembrane domain (TM), and cytoplasmic domain, (semaphorin) 6D	214968	3.35775	5.10492	4.84474	0.00035495	0.00957345	0.31912	Control Day 4	Control Day 0
TC1700001497.mm.2	Dll1	delta-like 1 (Drosophila)	13388	3.38009	4.21846	4.49855	0.000654543	0.0134553	-0.286721	Control Day 4	Control Day 0
TC1600001337.mm.2	Klhl6	kelch-like 6	239743	3.39011	5.59814	6.50943	2.35157e-05	0.00224888	2.9954	Control Day 4	Control Day 0
TC0200004383.mm.2	Meis2	Meis homeobox 2	17536	3.39515	7.13525	9.41415	4.84023e-07	0.000387866	6.71109	Control Day 4	Control Day 0
TC0300001549.mm.2	Slc44a5	solute carrier family 44, member 5	242259	3.51127	5.37372	5.61124	9.69588e-05	0.00452136	1.60256	Control Day 4	Control Day 0
TC1200000818.mm.2	Vrtn	vertebrae development associated	432677	3.68607	5.91083	8.0856	2.53278e-06	0.000793304	5.15155	Control Day 4	Control Day 0
TC0900001020.mm.2	Bmp5	bone morphogenetic protein 5	12160	3.76148	4.97441	7.36912	6.71062e-06	0.00129759	4.21534	Control Day 4	Control Day 0
TC1800000538.mm.2	Prdm6	PR domain containing 6	225518	3.85175	5.79293	8.1158	2.4341e-06	0.000776303	5.18947	Control Day 4	Control Day 0
TC1100003414.mm.2	Lhx1	LIM homeobox protein 1	16869	3.91831	5.78336	4.7881	0.000391916	0.0101028	0.221027	Control Day 4	Control Day 0
TC0600000025.mm.2	Asb4	ankyrin repeat and SOCS box-containing 4	65255	3.9197	4.81923	6.70835	1.74421e-05	0.00193552	3.28739	Control Day 4	Control Day 0
TC0100003670.mm.2	Mixl1	Mix1 homeobox-like 1 (Xenopus laevis)	27217	4.04699	7.04467	6.34033	3.04428e-05	0.00250499	2.74252	Control Day 4	Control Day 0
TC0X00000053.mm.2	Dgkk	diacylglycerol kinase kappa	331374	4.04833	7.08465	5.44209	0.000128207	0.00515181	1.32665	Control Day 4	Control Day 0
TC1900000538.mm.2	Cyp26a1	cytochrome P450, family 26, subfamily a, polypeptide 1	13082	4.07104	6.34083	6.82899	1.4589e-05	0.0018043	3.46158	Control Day 4	Control Day 0
TC0200001234.mm.2	Aplnr	apelin receptor	23796	4.50733	6.05937	5.40891	0.000135493	0.00531443	1.27203	Control Day 4	Control Day 0
TC1700001173.mm.2	Rasgrp3	RAS, guanyl releasing protein 3	240168	4.58834	5.9903	7.72234	4.11916e-06	0.00104608	4.68572	Control Day 4	Control Day 0
TC0200003834.mm.2	Frzb	frizzled-related protein	20378	4.61056	5.95603	5.21151	0.000188844	0.00646818	0.943731	Control Day 4	Control Day 0
TC1800001026.mm.2	Cdh2	cadherin 2	12558	4.64078	8.0213	7.99927	2.83916e-06	0.000843897	5.04244	Control Day 4	Control Day 0
TC1700000091.mm.2	T	brachyury	20997	5.05917	7.8376	9.7337	3.33841e-07	0.00033788	7.05488	Control Day 4	Control Day 0
TC0500002623.mm.2	Kdr	kinase insert domain protein receptor	16542	5.15391	5.78046	8.52409	1.43671e-06	0.000618117	5.69056	Control Day 4	Control Day 0
TC0500000560.mm.2	Pcdh7	protocadherin 7	54216	5.29988	6.33407	7.78605	3.77816e-06	0.000991476	4.76871	Control Day 4	Control Day 0
TC1000001936.mm.2	Rspo3	R-spondin 3	72780	6.05219	5.81794	9.94651	2.62048e-07	0.000311381	7.2776	Control Day 4	Control Day 0

## Sheet: D4.4HT_D0Ctl
ID	Symbol	Name	GeneID	logFC	AveExpr	t	P.Value	adj.P.Val	B	Expressed in	Repressed/not expressed in
TC0100001721.mm.2	Lefty2	left-right determination factor 2	320202	-2.56261	8.18584	-9.5171	4.28978e-07	0.000416523	6.80705	Control Day 0	4HT Day 0
TC0300001447.mm.2	Gbp2	guanylate binding protein 2	14469	-2.26724	6.99443	-5.92771	5.81113e-05	0.00450192	2.11544	Control Day 0	4HT Day 0
TC1500001531.mm.2	Enpp2	ectonucleotide pyrophosphatase/phosphodiesterase 2	18606	-2.21806	6.7519	-5.35327	0.000148704	0.0078047	1.19132	Control Day 0	4HT Day 0
TC1400002752.mm.2	Zic5	zinc finger protein of the cerebellum 5	65100	-2.21438	7.30678	-7.51232	5.49585e-06	0.00132762	4.40657	Control Day 0	4HT Day 0
TC1100004222.mm.2	Pycr1	pyrroline-5-carboxylate reductase 1	209027	-2.21081	7.86083	-10.3806	1.61922e-07	0.000248244	7.69415	Control Day 0	4HT Day 0
TC0X00000801.mm.2	Tmem47	transmembrane protein 47	192216	-2.20562	11.1021	-8.02711	2.73625e-06	0.00107709	5.07265	Control Day 0	4HT Day 0
TC0X00002833.mm.2	Fndc3c1	fibronectin type III domain containing 3C1	333564	-2.17033	9.15757	-6.82992	1.45689e-05	0.00204027	3.46576	Control Day 0	4HT Day 0
TC0100001723.mm.2	Lefty1	left right determination factor 1	13590	-2.08055	8.49589	-9.05441	7.44073e-07	0.000517758	6.29754	Control Day 0	4HT Day 0
TC1400001948.mm.2	Otx2	orthodenticle homeobox 2	18424	-2.05395	8.14216	-3.9215	0.00187344	0.0321976	-1.30789	Control Day 0	4HT Day 0
TC0500001260.mm.2	Msi1	musashi RNA-binding protein 1	17690	-1.99431	7.90954	-7.75248	3.95395e-06	0.00126565	4.72185	Control Day 0	4HT Day 0
TC0X00000074.mm.2	Pim2	proviral integration site 2	18715	-1.95058	9.31366	-5.12625	0.000218325	0.0093661	0.81261	Control Day 0	4HT Day 0
TC0700002855.mm.2	Rgs9bp	regulator of G-protein signalling 9 binding protein	243923	-1.949	5.46571	-8.22034	2.12295e-06	0.000883418	5.3134	Control Day 0	4HT Day 0
TC0700000896.mm.2	Nav2	neuron navigator 2	78286	-1.93193	8.16178	-7.65792	4.49751e-06	0.00129563	4.59868	Control Day 0	4HT Day 0
TC0300001300.mm.2	Pitx2	paired-like homeodomain transcription factor 2	18741	-1.93053	7.42486	-5.12858	0.000217456	0.00934258	0.816545	Control Day 0	4HT Day 0
TC0500000710.mm.2	Kit	kit oncogene	16590	-1.90465	8.27527	-10.2362	1.89699e-07	0.000264964	7.55132	Control Day 0	4HT Day 0
TC0800002431.mm.2	Bst2	bone marrow stromal cell antigen 2	69550	-1.8649	8.6167	-10.1697	2.04178e-07	0.000264964	7.48478	Control Day 0	4HT Day 0
TC1100003478.mm.2	Rad51c	RAD51 paralog C	114714	-1.86407	7.84767	-9.52397	4.25551e-07	0.000416523	6.81443	Control Day 0	4HT Day 0
TC0800000297.mm.2	Sfrp1	secreted frizzled-related protein 1	20377	-1.81887	7.67839	-6.5115	2.34419e-05	0.0026778	3.00326	Control Day 0	4HT Day 0
TC1600000564.mm.2	Igsf11	immunoglobulin superfamily, member 11	207683	-1.80031	7.02311	-9.03911	7.58026e-07	0.000517758	6.28025	Control Day 0	4HT Day 0
TC0X00002267.mm.2	Mtap7d3	MAP7 domain containing 3	320923	-1.7966	7.67146	-9.01429	7.81249e-07	0.000517758	6.25217	Control Day 0	4HT Day 0
TC0X00001555.mm.2	Rragb	Ras-related GTP binding B	245670	-1.79216	7.81513	-8.54683	1.39588e-06	0.000709295	5.70906	Control Day 0	4HT Day 0
TC1600000999.mm.2	Olig1	oligodendrocyte transcription factor 1	50914	-1.76665	6.86797	-6.28992	3.29036e-05	0.00324581	2.67239	Control Day 0	4HT Day 0
TC0600002114.mm.2	Parp12	poly (ADP-ribose) polymerase family, member 12	243771	-1.76579	6.60891	-6.45487	2.55474e-05	0.00282954	2.91941	Control Day 0	4HT Day 0
TC1100002457.mm.2	Stc2	stanniocalcin 2	20856	-1.7514	6.2423	-14.3128	3.88272e-09	4.73195e-05	10.8795	Control Day 0	4HT Day 0
TC0300003246.mm.2	Gstm3	glutathione S-transferase, mu 3	14864	-1.748	6.8689	-10.0885	2.23451e-07	0.000264964	7.40303	Control Day 0	4HT Day 0
TC0100001724.mm.2	Tmem63a	transmembrane protein 63a	208795	-1.73901	7.36576	-7.14673	9.19727e-06	0.00171404	3.91095	Control Day 0	4HT Day 0
TC0200003802.mm.2	Cyct	cytochrome c, testis	13067	-1.73472	5.91538	-4.27833	0.000973526	0.0221719	-0.663113	Control Day 0	4HT Day 0
TC0700002128.mm.2	Tarm1	T cell-interacting, activating receptor on myeloid cells 1	245126	-1.73465	6.30253	-8.91332	8.8389e-07	0.000532136	6.13713	Control Day 0	4HT Day 0
TC1500001997.mm.2	Smc1b	structural maintenance of chromosomes 1B	140557	-1.70119	5.03349	-4.70559	0.000453092	0.0143373	0.0918301	Control Day 0	4HT Day 0
TC1800001005.mm.2	Zfp521	zinc finger protein 521	225207	-1.69084	6.76992	-3.8316	0.00221368	0.035515	-1.4719	Control Day 0	4HT Day 0
TC1100002641.mm.2	Irgm1	immunity-related GTPase family M member 1	15944	-1.68573	7.15261	-5.40617	0.000136113	0.00744538	1.2785	Control Day 0	4HT Day 0
TC0700002034.mm.2	Ifitm1	interferon induced transmembrane protein 1	68713	-1.67831	10.644	-8.98876	8.05945e-07	0.000517758	6.22319	Control Day 0	4HT Day 0
TC0700000796.mm.2	Klk1	kallikrein 1	16612	-1.66423	6.07872	-3.73013	0.00267465	0.0397149	-1.65757	Control Day 0	4HT Day 0
TC0600001388.mm.2	Dppa3	developmental pluripotency-associated 3	73708	-1.6573	7.16004	-7.56282	5.12518e-06	0.00132762	4.47355	Control Day 0	4HT Day 0
TC1100001647.mm.2	Cntd1	cyclin N-terminal domain containing 1	68107	-1.6559	6.24235	-10.9245	9.05903e-08	0.000164925	8.2134	Control Day 0	4HT Day 0
TC0400003814.mm.2	Alpl	alkaline phosphatase, liver/bone/kidney	11647	-1.65544	8.72836	-6.1612	4.019e-05	0.0036237	2.47677	Control Day 0	4HT Day 0
TC1600000998.mm.2	Olig2	oligodendrocyte transcription factor 2	50913	-1.63363	7.63053	-5.21577	0.000187486	0.00868247	0.962832	Control Day 0	4HT Day 0
TC0100001308.mm.2	Kcnt2	potassium channel, subfamily T, member 2	240776	-1.63199	5.62662	-7.76337	3.89598e-06	0.00126096	4.73596	Control Day 0	4HT Day 0
TC0X00003348.mm.2	Tceanc	transcription elongation factor A (SII) N-terminal and central domain containing	245695	-1.61448	5.83064	-5.52112	0.000112463	0.00673982	1.46647	Control Day 0	4HT Day 0
TC0700001669.mm.2	Pde3b	phosphodiesterase 3B, cGMP-inhibited	18576	-1.60816	7.49711	-5.30312	0.00016177	0.00825254	1.1083	Control Day 0	4HT Day 0
TC0700000236.mm.2	Slc1a5	solute carrier family 1 (neutral amino acid transporter), member 5	20514	-1.59996	8.39116	-6.81987	1.47863e-05	0.00206081	3.45138	Control Day 0	4HT Day 0
TC0300001445.mm.2	Gbp7	guanylate binding protein 7	229900	-1.59499	5.68236	-7.11711	9.59612e-06	0.00175196	3.86995	Control Day 0	4HT Day 0
TC0500002135.mm.2	Cnpy1	canopy FGF signaling regulator 1	269637	-1.59354	5.74518	-4.57615	0.00056989	0.0160581	-0.134634	Control Day 0	4HT Day 0
TC1500001133.mm.2	Pde1b	phosphodiesterase 1B, Ca2+-calmodulin dependent	18574	-1.58582	6.94725	-10.1359	2.11976e-07	0.000264964	7.45083	Control Day 0	4HT Day 0
TC0700000946.mm.2	Atp10a	ATPase, class V, type 10A	11982	-1.58182	7.187	-4.93374	0.000304042	0.0114572	0.485738	Control Day 0	4HT Day 0
TC0900000589.mm.2	Usp28	ubiquitin specific peptidase 28	235323	-1.5658	7.98587	-9.89713	2.7709e-07	0.000310437	7.20736	Control Day 0	4HT Day 0
TC0700003008.mm.2	Dhdh	dihydrodiol dehydrogenase (dimeric)	71755	-1.56567	7.10015	-7.94248	3.06205e-06	0.00112904	4.96565	Control Day 0	4HT Day 0
TC0300001446.mm.2	Gbp3	guanylate binding protein 3	55932	-1.55844	5.15676	-6.71832	1.71854e-05	0.0022328	3.30538	Control Day 0	4HT Day 0
TC1100003049.mm.2	Atp1b2	ATPase, Na+/K+ transporting, beta 2 polypeptide	11932	-1.51686	6.38091	-5.54116	0.000108803	0.00661652	1.49905	Control Day 0	4HT Day 0
TC1300002335.mm.2	Rhobtb3	Rho-related BTB domain containing 3	73296	-1.51382	7.71746	-4.30559	0.000926566	0.0215231	-0.614347	Control Day 0	4HT Day 0
TC0200001770.mm.2	Chac1	ChaC, cation transport regulator 1	69065	-1.5064	5.52306	-5.78807	7.27125e-05	0.00518017	1.89538	Control Day 0	4HT Day 0
TC0900000586.mm.2	Gm5617	predicted gene 5617	434402	-1.50323	7.22063	-7.49804	5.60576e-06	0.00132762	4.38757	Control Day 0	4HT Day 0
TC1000001901.mm.2	Akap7	A kinase (PRKA) anchor protein 7	432442	-1.49892	7.6484	-11.5073	4.98947e-08	9.70837e-05	8.73853	Control Day 0	4HT Day 0
TC1700000673.mm.2	Ltb	lymphotoxin B	16994	-1.48431	7.02817	-3.74708	0.0025913	0.0389083	-1.62652	Control Day 0	4HT Day 0
TC0400004071.mm.2	Camta1	calmodulin binding transcription activator 1	100072	-1.48139	9.02962	-10.1722	2.03605e-07	0.000264964	7.48733	Control Day 0	4HT Day 0
TC0500003206.mm.2	Rad9b	RAD9 checkpoint clamp component B	231724	-1.42699	7.46412	-6.71427	1.72891e-05	0.0022328	3.29953	Control Day 0	4HT Day 0
TC1700000836.mm.2	Cyp39a1	cytochrome P450, family 39, subfamily a, polypeptide 1	56050	-1.42149	7.45215	-5.1166	0.000221952	0.00948457	0.796352	Control Day 0	4HT Day 0
TC1400001336.mm.2	Zic2	zinc finger protein of the cerebellum 2	22772	-1.41153	7.34619	-4.28992	0.000953263	0.021916	-0.642367	Control Day 0	4HT Day 0
TC0600003071.mm.2	Apobec1	apolipoprotein B mRNA editing enzyme, catalytic polypeptide 1	11810	-1.40416	5.54458	-4.75516	0.000415234	0.0136803	0.177991	Control Day 0	4HT Day 0
TC0X00000808.mm.2	Dmd	dystrophin, muscular dystrophy	13405	-1.39523	5.61704	-5.78791	7.27303e-05	0.00518017	1.89514	Control Day 0	4HT Day 0
TC0500000802.mm.2	Csn3	casein kappa	12994	-1.3946	4.59987	-6.98547	1.16048e-05	0.00186177	3.68618	Control Day 0	4HT Day 0
TC0700000941.mm.2	Gabrb3	gamma-aminobutyric acid (GABA) A receptor, subunit beta 3	14402	-1.38155	7.94775	-6.314	3.1703e-05	0.00319714	2.70871	Control Day 0	4HT Day 0
TC1300001395.mm.2	Pfkp	phosphofructokinase, platelet	56421	-1.38136	9.18933	-4.03983	0.00150571	0.02843	-1.09288	Control Day 0	4HT Day 0
TC0200004898.mm.2	Sox12	SRY (sex determining region Y)-box 12	20667	-1.37849	6.46572	-7.0779	1.01527e-05	0.001795	3.81547	Control Day 0	4HT Day 0
TC1400001785.mm.2	Fam213a	family with sequence similarity 213, member A	70564	-1.37241	8.73128	-6.12673	4.24185e-05	0.00370529	2.42394	Control Day 0	4HT Day 0
TC0X00000519.mm.2	Ddx26b	DEAD/H (Asp-Glu-Ala-Asp/His) box polypeptide 26B	236790	-1.36524	7.2241	-5.612	9.68372e-05	0.00628234	1.6137	Control Day 0	4HT Day 0
TC1100000930.mm.2	Ybx2	Y box protein 2	53422	-1.36294	6.75479	-8.36906	1.75131e-06	0.000772938	5.49533	Control Day 0	4HT Day 0
TC1500000392.mm.2	Deptor	DEP domain containing MTOR-interacting protein	97998	-1.36031	7.38878	-5.34333	0.000151202	0.00789313	1.1749	Control Day 0	4HT Day 0
TC0500001651.mm.2	Stag3	stromal antigen 3	50878	-1.33635	7.93757	-4.07971	0.00139924	0.0273349	-1.02067	Control Day 0	4HT Day 0
TC1000000045.mm.2	Lrp11	low density lipoprotein receptor-related protein 11	237253	-1.33396	7.81209	-6.78609	1.55422e-05	0.00212549	3.40299	Control Day 0	4HT Day 0
TC0600003503.mm.2	Herc6	hect domain and RLD 6	67138	-1.33179	4.91255	-5.74711	7.76933e-05	0.00540126	1.83028	Control Day 0	4HT Day 0
TC1500001878.mm.2	Dmc1	DNA meiotic recombinase 1	13404	-1.32792	7.02488	-9.18657	6.344e-07	0.00049075	6.44562	Control Day 0	4HT Day 0
TC1200001432.mm.2	Mycn	v-myc avian myelocytomatosis viral related oncogene, neuroblastoma derived	18109	-1.32473	7.66104	-4.76835	0.00040573	0.0135858	0.200856	Control Day 0	4HT Day 0
TC1700000705.mm.2	Mdc1	mediator of DNA damage checkpoint 1	240087	-1.32094	7.7518	-9.38069	5.03508e-07	0.000458334	6.65942	Control Day 0	4HT Day 0
TC0X00001082.mm.2	Lpar4	lysophosphatidic acid receptor 4	78134	-1.31683	7.68806	-4.14341	0.00124499	0.0257566	-0.905598	Control Day 0	4HT Day 0
TC0600000493.mm.2	Cntnap2	contactin associated protein-like 2	66797	-1.31571	6.00545	-5.66895	8.82238e-05	0.0058942	1.70532	Control Day 0	4HT Day 0
TC0X00001047.mm.2	Uprt	uracil phosphoribosyltransferase	331487	-1.31441	7.91079	-4.20524	0.001112	0.0239732	-0.794254	Control Day 0	4HT Day 0
TC1400001331.mm.2	Clybl	citrate lyase beta like	69634	-1.31433	8.81631	-9.65073	3.67304e-07	0.000385019	6.94964	Control Day 0	4HT Day 0
TC0X00000229.mm.2	Slc6a14	solute carrier family 6 (neurotransmitter transporter), member 14	56774	-1.30223	5.97749	-4.03781	0.00151131	0.0284754	-1.09654	Control Day 0	4HT Day 0
TC0600003067.mm.2	Rimklb	ribosomal modification protein rimK-like family member B	108653	-1.29749	8.40874	-9.11058	6.95172e-07	0.000517758	6.36072	Control Day 0	4HT Day 0
TC1700000751.mm.2	Znrd1as	zinc ribbon domain containing 1, antisense	76416	-1.29639	6.89236	-7.0936	9.92586e-06	0.00178343	3.83731	Control Day 0	4HT Day 0
TC0300002273.mm.2	Dclk2	doublecortin-like kinase 2	70762	-1.29122	6.41049	-6.43086	2.65e-05	0.00289108	2.88371	Control Day 0	4HT Day 0
TC0400003723.mm.2	Lin28a	lin-28 homolog A (C. elegans)	83557	-1.28881	10.093	-6.26218	3.43463e-05	0.00328024	2.63045	Control Day 0	4HT Day 0
TC1700000292.mm.2	Zfp946	zinc finger protein 946	74149	-1.28794	7.69978	-7.51266	5.49324e-06	0.00132762	4.40703	Control Day 0	4HT Day 0
TC1200001597.mm.2	Bcap29	B cell receptor associated protein 29	12033	-1.28483	8.12514	-4.76555	0.000407725	0.0135917	0.196012	Control Day 0	4HT Day 0
TC1600000500.mm.2	Parp9	poly (ADP-ribose) polymerase family, member 9	80285	-1.27784	6.18256	-6.36078	2.95007e-05	0.00310653	2.77902	Control Day 0	4HT Day 0
TC0600001440.mm.2	Pianp	PILR alpha associated neural protein	319352	-1.27244	7.45841	-4.21318	0.00109602	0.0237898	-0.77998	Control Day 0	4HT Day 0
TC0500000852.mm.2	Mthfd2l	methylenetetrahydrofolate dehydrogenase (NADP+ dependent) 2-like	665563	-1.27192	7.24461	-3.95751	0.00175268	0.0311472	-1.24235	Control Day 0	4HT Day 0
TC0500002021.mm.2	Napepld	N-acyl phosphatidylethanolamine phospholipase D	242864	-1.26869	7.86683	-6.31141	3.18298e-05	0.00319714	2.70481	Control Day 0	4HT Day 0
TC0X00002513.mm.2	Prrg1	proline rich Gla (G-carboxyglutamic acid) 1	546336	-1.265	5.17473	-4.58541	0.000560574	0.0159618	-0.118361	Control Day 0	4HT Day 0
TC0800002235.mm.2	Neil3	nei like 3 (E. coli)	234258	-1.26055	7.24814	-6.32528	3.11563e-05	0.00319561	2.7257	Control Day 0	4HT Day 0
TC1200001686.mm.2	Stxbp6	syntaxin binding protein 6 (amisyn)	217517	-1.24938	6.26084	-4.0029	0.00161173	0.0296764	-1.15986	Control Day 0	4HT Day 0
TC0100003258.mm.2	1700025G04Rik	RIKEN cDNA 1700025G04 gene	69399	-1.24716	8.74899	-7.62338	4.71546e-06	0.00131024	4.55338	Control Day 0	4HT Day 0
TC0200001627.mm.2	Lgr4	leucine-rich repeat-containing G protein-coupled receptor 4	107515	-1.24682	9.42176	-8.49787	1.48536e-06	0.000709295	5.6506	Control Day 0	4HT Day 0
TC0400003514.mm.2	Maneal	mannosidase, endo-alpha-like	215090	-1.24217	6.5249	-6.84947	1.41558e-05	0.00203696	3.49366	Control Day 0	4HT Day 0
TC0300003013.mm.2	Dapp1	dual adaptor for phosphotyrosine and 3-phosphoinositides 1	26377	-1.2421	6.19606	-4.26259	0.00100176	0.0225162	-0.69131	Control Day 0	4HT Day 0
TC0X00000214.mm.2	Usp11	ubiquitin specific peptidase 11	236733	-1.23718	8.13206	-7.27949	7.61399e-06	0.00155538	4.09314	Control Day 0	4HT Day 0
TC1100004266.mm.2	Irgm2	immunity-related GTPase family M member 2	54396	-1.23697	5.31316	-4.70788	0.000451271	0.0143231	0.0958081	Control Day 0	4HT Day 0
TC1100003075.mm.2	2810408A11Rik	RIKEN cDNA 2810408A11 gene	70419	-1.23391	7.32161	-7.41642	6.28051e-06	0.00136844	4.27841	Control Day 0	4HT Day 0
TC0X00001554.mm.2	Foxr2	forkhead box R2	436240	-1.23317	5.85261	-5.92888	5.80023e-05	0.00450192	2.11728	Control Day 0	4HT Day 0
TC1200000576.mm.2	Atp5s	ATP synthase, H+ transporting, mitochondrial F0 complex, subunit S	68055	-1.2326	6.34994	-5.05347	0.000247299	0.0101785	0.68964	Control Day 0	4HT Day 0
TC0900001892.mm.2	Elavl3	ELAV (embryonic lethal, abnormal vision, Drosophila)-like 3 (Hu antigen C)	15571	-1.23097	4.96886	-7.49265	5.64786e-06	0.00132762	4.38039	Control Day 0	4HT Day 0
TC1500000747.mm.2	Sept3	septin 3	24050	-1.22517	6.13679	-3.80993	0.00230476	0.0363181	-1.5115	Control Day 0	4HT Day 0
TC1300001573.mm.2	Prss16	protease, serine 16 (thymus)	54373	-1.21921	6.65152	-7.06851	1.0291e-05	0.001795	3.8024	Control Day 0	4HT Day 0
TC1700001357.mm.2	Tfb1m	transcription factor B1, mitochondrial	224481	-1.21782	8.03086	-5.99898	5.18833e-05	0.00416339	2.22661	Control Day 0	4HT Day 0
TC0800000564.mm.2	Dctd	dCMP deaminase	320685	-1.20769	10.2623	-7.61095	4.79668e-06	0.00131779	4.53702	Control Day 0	4HT Day 0
TC1300000186.mm.2	Zfp184	zinc finger protein 184 (Kruppel-like)	193452	-1.20405	5.73634	-4.98079	0.000280272	0.0110176	0.566099	Control Day 0	4HT Day 0
TC1700000464.mm.2	Pacsin1	protein kinase C and casein kinase substrate in neurons 1	23969	-1.19831	6.58892	-6.20592	3.7482e-05	0.00345658	2.54502	Control Day 0	4HT Day 0
TC0X00001421.mm.2	Alg13	asparagine-linked glycosylation 13	67574	-1.19565	8.02342	-7.81665	3.62518e-06	0.00124599	4.80474	Control Day 0	4HT Day 0
TC1000001840.mm.2	Myb	myeloblastosis oncogene	17863	-1.1952	7.15083	-3.7764	0.00245335	0.0376719	-1.57283	Control Day 0	4HT Day 0
TC1700002267.mm.2	Satb1	special AT-rich sequence binding protein 1	20230	-1.19343	6.83323	-3.8662	0.00207579	0.0340461	-1.40871	Control Day 0	4HT Day 0
TC1500001960.mm.2	Tbrg3	transforming growth factor beta regulated gene 3	21378	-1.19187	7.19057	-7.72661	4.0953e-06	0.00126906	4.68829	Control Day 0	4HT Day 0
TC1400000322.mm.2	Nt5dc2	5'-nucleotidase domain containing 2	70021	-1.19168	9.75538	-4.61773	0.000529287	0.0154022	-0.0616537	Control Day 0	4HT Day 0
TC1000001203.mm.2	Poc1b	POC1 centriolar protein B	382406	-1.18959	8.14387	-7.78696	3.77351e-06	0.00125405	4.76646	Control Day 0	4HT Day 0
TC0400001024.mm.2	Raver2	ribonucleoprotein, PTB-binding 2	242570	-1.18369	6.98048	-4.41502	0.000760401	0.0189638	-0.419337	Control Day 0	4HT Day 0
TC0200001224.mm.2	Slc43a1	solute carrier family 43, member 1	72401	-1.18094	7.76667	-5.33895	0.000152316	0.00790168	1.16766	Control Day 0	4HT Day 0
TC1200000280.mm.2	Gdap10	ganglioside-induced differentiation-associated-protein 10	100504486	-1.18053	5.92167	-6.01605	5.04991e-05	0.00410891	2.25312	Control Day 0	4HT Day 0
TC1200000719.mm.2	Rad51b	RAD51 paralog B	19363	-1.17892	7.1234	-6.40289	2.7657e-05	0.00297277	2.84201	Control Day 0	4HT Day 0
TC0700004625.mm.2	Kctd13	potassium channel tetramerisation domain containing 13	233877	-1.17728	7.2473	-8.60403	1.29858e-06	0.00067547	5.77698	Control Day 0	4HT Day 0
TC0600001639.mm.2	Mgst1	microsomal glutathione S-transferase 1	56615	-1.17645	6.97118	-6.69808	1.77109e-05	0.00223334	3.27611	Control Day 0	4HT Day 0
TC1600001557.mm.2	Dtx3l	deltex 3-like, E3 ubiquitin ligase	209200	-1.17609	7.4809	-5.22936	0.000183219	0.00860803	0.985538	Control Day 0	4HT Day 0
TC1900000763.mm.2	Pdcd4	programmed cell death 4	18569	-1.17294	9.76535	-7.76532	3.88567e-06	0.00126096	4.73849	Control Day 0	4HT Day 0
TC0200004440.mm.2	Oip5	Opa interacting protein 5	70645	-1.17235	7.89267	-6.70116	1.763e-05	0.0022328	3.28056	Control Day 0	4HT Day 0
TC1100004291.mm.2	Psme2b	protease (prosome, macropain) activator subunit 2B	621823	-1.16655	7.17603	-5.96818	5.44838e-05	0.00432441	2.17866	Control Day 0	4HT Day 0
TC0700001147.mm.2	Gdpgp1	GDP-D-glucose phosphorylase 1	269952	-1.16412	7.57854	-5.70787	8.28048e-05	0.00563557	1.76765	Control Day 0	4HT Day 0
TC1100003858.mm.2	C1ql1	complement component 1, q subcomponent-like 1	23829	-1.16195	6.69451	-4.82007	0.000370584	0.0130371	0.290326	Control Day 0	4HT Day 0
TC1900001203.mm.2	Psat1	phosphoserine aminotransferase 1	107272	-1.16046	10.4373	-10.0728	2.27406e-07	0.000264964	7.38711	Control Day 0	4HT Day 0
TC0400003100.mm.2	Cyp2j9	cytochrome P450, family 2, subfamily j, polypeptide 9	74519	-1.15849	4.63157	-7.06947	1.02768e-05	0.001795	3.80373	Control Day 0	4HT Day 0
TC1600000190.mm.2	Prkdc	protein kinase, DNA activated, catalytic polypeptide	19090	-1.15763	7.41187	-7.99686	2.84825e-06	0.00109308	5.03451	Control Day 0	4HT Day 0
TC0100000610.mm.2	Igfbp2	insulin-like growth factor binding protein 2	16008	-1.15532	10.4582	-7.59754	4.88589e-06	0.00131779	4.51937	Control Day 0	4HT Day 0
TC0800000368.mm.2	Rnf122	ring finger protein 122	68867	-1.15407	8.04602	-4.19607	0.00113076	0.0242235	-0.810743	Control Day 0	4HT Day 0
TC0600003482.mm.2	Amn1	antagonist of mitotic exit network 1	232566	-1.15321	7.70031	-6.94297	1.23451e-05	0.001916	3.62631	Control Day 0	4HT Day 0
TC1900000645.mm.2	Scd3	stearoyl-coenzyme A desaturase 3	30049	-1.15304	6.86526	-4.28739	0.000957643	0.0219474	-0.646889	Control Day 0	4HT Day 0
TC1600000088.mm.2	Mettl22	methyltransferase like 22	239706	-1.15271	8.0134	-7.11515	9.6232e-06	0.00175196	3.86723	Control Day 0	4HT Day 0
TC0700002873.mm.2	Uri1	URI1, prefoldin-like chaperone	19777	-1.1522	10.3049	-9.24438	5.91979e-07	0.00049075	6.50975	Control Day 0	4HT Day 0
TC0700000826.mm.2	Rras	related RAS viral (r-ras) oncogene	20130	-1.15187	10.0821	-6.83832	1.439e-05	0.00204027	3.47774	Control Day 0	4HT Day 0
TC1200001324.mm.2	Cdca7l	cell division cycle associated 7 like	217946	-1.1493	8.5981	-5.20571	0.000190709	0.00874829	0.946019	Control Day 0	4HT Day 0
TC0500000661.mm.2	Guf1	GUF1 homolog, GTPase	231279	-1.14703	7.90499	-6.44393	2.59768e-05	0.00285539	2.90316	Control Day 0	4HT Day 0
TC0900000662.mm.2	Crabp1	cellular retinoic acid binding protein I	12903	-1.142	7.22357	-3.64847	0.00311622	0.0436463	-1.80735	Control Day 0	4HT Day 0
TC0600001352.mm.2	Cecr2	cat eye syndrome chromosome region, candidate 2	330409	-1.14115	6.77664	-6.30553	3.21198e-05	0.00320038	2.69594	Control Day 0	4HT Day 0
TC1900001590.mm.2	Kcnip2	Kv channel-interacting protein 2	80906	-1.13919	5.88143	-4.52979	0.00061899	0.0168196	-0.216232	Control Day 0	4HT Day 0
TC0200002043.mm.2	Mcm8	minichromosome maintenance 8 homologous recombination repair factor	66634	-1.13712	8.44626	-6.83398	1.44821e-05	0.00204027	3.47155	Control Day 0	4HT Day 0
TC1100003567.mm.2	Acsf2	acyl-CoA synthetase family member 2	264895	-1.13631	6.36727	-3.82877	0.00222534	0.0355384	-1.47706	Control Day 0	4HT Day 0
TC0400004074.mm.2	Per3	period circadian clock 3	18628	-1.13589	6.78647	-4.95256	0.000294294	0.0112723	0.517908	Control Day 0	4HT Day 0
TC0200003601.mm.2	Ly75	lymphocyte antigen 75	17076	-1.13537	6.88597	-3.59684	0.00343313	0.0462123	-1.90217	Control Day 0	4HT Day 0
TC0500002641.mm.2	Aasdh	aminoadipate-semialdehyde dehydrogenase	231326	-1.13475	7.5737	-6.75235	1.63384e-05	0.0022087	3.35448	Control Day 0	4HT Day 0
TC1800001507.mm.2	Spire1	spire homolog 1 (Drosophila)	68166	-1.13415	8.46821	-3.81238	0.00229426	0.0362416	-1.50701	Control Day 0	4HT Day 0
TC1600001679.mm.2	Pvrl3	poliovirus receptor-related 3	58998	-1.13084	8.05033	-7.84606	3.48432e-06	0.00123768	4.84255	Control Day 0	4HT Day 0
TC1500002038.mm.2	Mapk12	mitogen-activated protein kinase 12	29857	-1.13065	6.54274	-3.8102	0.00230362	0.0363181	-1.51101	Control Day 0	4HT Day 0
TC0700004515.mm.2	Ifitm3	interferon induced transmembrane protein 3	66141	-1.13035	9.58886	-7.34551	6.93694e-06	0.00147494	4.18281	Control Day 0	4HT Day 0
TC1800001541.mm.2	Poli	polymerase (DNA directed), iota	26447	-1.12627	8.27635	-4.8997	0.00032255	0.0119185	0.427397	Control Day 0	4HT Day 0
TC0600001839.mm.2	Asns	asparagine synthetase	27053	-1.12596	11.6334	-7.20502	8.46281e-06	0.00166304	3.99126	Control Day 0	4HT Day 0
TC0700003769.mm.2	Aqp11	aquaporin 11	66333	-1.12294	6.66228	-4.86211	0.000344361	0.0124298	0.362793	Control Day 0	4HT Day 0
TC1400001673.mm.2	Phf7	PHD finger protein 7	71838	-1.12158	6.07235	-4.35444	0.000848174	0.020357	-0.527136	Control Day 0	4HT Day 0
TC0700001989.mm.2	Lrrc27	leucine rich repeat containing 27	76612	-1.11881	5.31898	-4.72537	0.000437574	0.0140221	0.126243	Control Day 0	4HT Day 0
TC0800000659.mm.2	Ddx60	DEAD (Asp-Glu-Ala-Asp) box polypeptide 60	234311	-1.11841	5.2926	-5.83043	6.79121e-05	0.00495793	1.96246	Control Day 0	4HT Day 0
TC0700003936.mm.2	Trim5	tripartite motif-containing 5	667823	-1.11436	6.00422	-6.33538	3.06754e-05	0.0031686	2.74089	Control Day 0	4HT Day 0
TC0X00003260.mm.2	Cnksr2	connector enhancer of kinase suppressor of Ras 2	245684	-1.11127	7.11274	-3.91875	0.001883	0.0323026	-1.31289	Control Day 0	4HT Day 0
TC1200001602.mm.2	Prkar2b	protein kinase, cAMP dependent regulatory, type II beta	19088	-1.11103	7.09982	-5.59992	9.87758e-05	0.00629593	1.5942	Control Day 0	4HT Day 0
TC1500000002.mm.2	Sepp1	selenoprotein P, plasma, 1	20363	-1.1107	7.87868	-6.06666	4.66189e-05	0.00394757	2.33147	Control Day 0	4HT Day 0
TC0900003040.mm.2	Slc38a3	solute carrier family 38, member 3	76257	-1.10999	6.9202	-4.80068	0.00038337	0.0133561	0.256832	Control Day 0	4HT Day 0
TC0300000647.mm.2	Sfrp2	secreted frizzled-related protein 2	20319	-1.10942	7.4127	-3.82561	0.00223849	0.0356701	-1.48284	Control Day 0	4HT Day 0
TC0600001193.mm.2	Itpr1	inositol 1,4,5-trisphosphate receptor 1	16438	-1.10785	8.02409	-7.03026	1.08754e-05	0.00185257	3.74899	Control Day 0	4HT Day 0
TC1500001548.mm.2	Has2	hyaluronan synthase 2	15117	-1.10664	6.28226	-4.0888	0.00137608	0.0270898	-1.00423	Control Day 0	4HT Day 0
TC1700000693.mm.2	Psors1c2	psoriasis susceptibility 1 candidate 2 (human)	57390	-1.1056	5.63866	-3.74217	0.00261514	0.0391307	-1.6355	Control Day 0	4HT Day 0
TC1000001244.mm.2	Slc6a15	solute carrier family 6 (neurotransmitter transporter), member 15	103098	-1.10431	6.99965	-5.35665	0.000147863	0.00777456	1.19691	Control Day 0	4HT Day 0
TC0400001006.mm.2	Alg6	asparagine-linked glycosylation 6 (alpha-1,3,-glucosyltransferase)	320438	-1.10024	7.48253	-7.5152	5.474e-06	0.00132762	4.4104	Control Day 0	4HT Day 0
TC0900000854.mm.2	2810417H13Rik	RIKEN cDNA 2810417H13 gene	68026	-1.09802	9.17976	-5.73402	7.93604e-05	0.00547794	1.80941	Control Day 0	4HT Day 0
TC1600001824.mm.2	Nsun3	NOL1/NOP2/Sun domain family member 3	106338	-1.09257	6.8715	-3.90381	0.00193588	0.032728	-1.34013	Control Day 0	4HT Day 0
TC1100002715.mm.2	Tcf7	transcription factor 7, T cell specific	21414	-1.09121	7.3837	-4.62924	0.000518591	0.0153361	-0.0414953	Control Day 0	4HT Day 0
TC0100000374.mm.2	Stat4	signal transducer and activator of transcription 4	20849	-1.08729	4.35632	-4.07334	0.00141571	0.0274372	-1.03219	Control Day 0	4HT Day 0
TC1400002266.mm.2	Ephx2	epoxide hydrolase 2, cytoplasmic	13850	-1.08658	7.2545	-4.19229	0.00113859	0.0243509	-0.817545	Control Day 0	4HT Day 0
TC0400003187.mm.2	Prkaa2	protein kinase, AMP-activated, alpha 2 catalytic subunit	108079	-1.08652	8.23009	-5.68012	8.66314e-05	0.00581448	1.72324	Control Day 0	4HT Day 0
TC0600001844.mm.2	Rpa3	replication protein A3	68240	-1.0842	9.10775	-7.03829	1.07498e-05	0.00185257	3.76023	Control Day 0	4HT Day 0
TC1800001251.mm.2	Prelid2	PRELI domain containing 2	77619	-1.08293	7.05699	-4.69313	0.000463167	0.014453	0.0701144	Control Day 0	4HT Day 0
TC0500003174.mm.2	Dtx1	deltex 1, E3 ubiquitin ligase	14357	-1.0829	7.76512	-6.50584	2.3644e-05	0.00269033	2.9949	Control Day 0	4HT Day 0
TC1100002492.mm.2	Gabrp	gamma-aminobutyric acid (GABA) A receptor, pi	216643	-1.08229	4.17788	-5.34697	0.000150282	0.00785918	1.18091	Control Day 0	4HT Day 0
TC0X00003418.mm.2	Rpgr	retinitis pigmentosa GTPase regulator	19893	-1.08125	7.09284	-4.39286	0.00079135	0.0194944	-0.458709	Control Day 0	4HT Day 0
TC0600001926.mm.2	Aass	aminoadipate-semialdehyde synthase	30956	-1.08106	5.36923	-5.79018	7.24644e-05	0.00518017	1.89874	Control Day 0	4HT Day 0
TC0800000650.mm.2	Nek1	NIMA (never in mitosis gene a)-related expressed kinase 1	18004	-1.07676	8.10423	-7.99421	2.85828e-06	0.00109308	5.03117	Control Day 0	4HT Day 0
TC0X00001612.mm.2	Rps6ka3	ribosomal protein S6 kinase polypeptide 3	110651	-1.07514	6.81281	-5.14654	0.000210895	0.00918964	0.84677	Control Day 0	4HT Day 0
TC1900001027.mm.2	Vegfb	vascular endothelial growth factor B	22340	-1.07449	7.61619	-4.76471	0.00040833	0.0135934	0.194548	Control Day 0	4HT Day 0
TC0200000420.mm.2	Fbxw5	F-box and WD-40 domain protein 5	30839	-1.0697	8.83119	-5.55726	0.000105954	0.00651123	1.52516	Control Day 0	4HT Day 0
TC1900000660.mm.2	Sema4g	sema domain, immunoglobulin domain (Ig), transmembrane domain (TM) and short cytoplasmic domain, (semaphorin) 4G	26456	-1.06857	4.68513	-7.01809	1.10687e-05	0.00186177	3.73195	Control Day 0	4HT Day 0
TC0600001254.mm.2	Fancd2	Fanconi anemia, complementation group D2	211651	-1.06632	8.20678	-7.03376	1.08204e-05	0.00185257	3.75389	Control Day 0	4HT Day 0
TC1700000622.mm.2	Psmb8	proteasome (prosome, macropain) subunit, beta type 8 (large multifunctional peptidase 7)	16913	-1.06546	6.23461	-3.82155	0.00225544	0.0358422	-1.49025	Control Day 0	4HT Day 0
TC1200002241.mm.2	Tc2n	tandem C2 domains, nuclear	74413	-1.06375	5.16667	-4.97662	0.000282301	0.011023	0.558982	Control Day 0	4HT Day 0
TC0700000917.mm.2	Gas2	growth arrest specific 2	14453	-1.06165	6.15212	-6.57126	2.14179e-05	0.00252583	3.09122	Control Day 0	4HT Day 0
TC0400000168.mm.2	Ttpa	tocopherol (alpha) transfer protein	50500	-1.0613	5.12471	-4.69281	0.000463426	0.014453	0.0695627	Control Day 0	4HT Day 0
TC0300002490.mm.2	BC028528	cDNA sequence BC028528	229600	-1.06121	5.46435	-3.79245	0.00238105	0.03705	-1.54347	Control Day 0	4HT Day 0
TC0800001954.mm.2	Got1l1	glutamic-oxaloacetic transaminase 1-like 1	76615	-1.05976	5.2847	-3.98129	0.00167731	0.0303991	-1.19911	Control Day 0	4HT Day 0
TC0300002241.mm.2	Mnd1	meiotic nuclear divisions 1	76915	-1.05639	6.77319	-6.70736	1.74679e-05	0.0022328	3.28953	Control Day 0	4HT Day 0
TC1700002253.mm.2	Tbc1d5	TBC1 domain family, member 5	72238	-1.05636	8.2587	-5.53157	0.000110539	0.00668333	1.48346	Control Day 0	4HT Day 0
TC0300000916.mm.2	Anp32e	acidic (leucine-rich) nuclear phosphoprotein 32 family, member E	66471	-1.05497	6.60157	-5.78604	7.29511e-05	0.00518291	1.89216	Control Day 0	4HT Day 0
TC0700001822.mm.2	Hirip3	HIRA interacting protein 3	233876	-1.05491	6.48914	-7.71176	4.1789e-06	0.00128134	4.66897	Control Day 0	4HT Day 0
TC0400004171.mm.2	Isg15	ISG15 ubiquitin-like modifier	100038882	-1.05425	4.66956	-5.82778	6.82034e-05	0.00496674	1.95826	Control Day 0	4HT Day 0
TC0500001239.mm.2	Oasl2	2'-5' oligoadenylate synthetase-like 2	23962	-1.05331	6.02516	-4.42559	0.000746078	0.0187027	-0.400569	Control Day 0	4HT Day 0
TC0300001987.mm.2	Exosc8	exosome component 8	69639	-1.05315	9.34859	-6.47463	2.4791e-05	0.00278817	2.94872	Control Day 0	4HT Day 0
TC0700003940.mm.2	Trim12c	tripartite motif-containing 12C	319236	-1.05092	4.58837	-5.65298	9.0555e-05	0.00602072	1.67968	Control Day 0	4HT Day 0
TC1700000070.mm.2	Rps6ka2	ribosomal protein S6 kinase, polypeptide 2	20112	-1.04902	8.20268	-6.9192	1.27808e-05	0.00193902	3.59271	Control Day 0	4HT Day 0
TC0X00000454.mm.2	Stk26	serine/threonine kinase 26	70415	-1.04879	8.84785	-3.9936	0.00163963	0.0299441	-1.17675	Control Day 0	4HT Day 0
TC0X00002166.mm.2	Zfp280c	zinc finger protein 280C	208968	-1.04869	8.70631	-4.519	0.000631041	0.01702	-0.235268	Control Day 0	4HT Day 0
TC0100000381.mm.2	Hibch	3-hydroxyisobutyryl-Coenzyme A hydrolase	227095	-1.04765	5.29935	-5.51747	0.000113144	0.00673982	1.46053	Control Day 0	4HT Day 0
TC1900001490.mm.2	Aldh18a1	aldehyde dehydrogenase 18 family, member A1	56454	-1.04738	8.17515	-8.38097	1.7247e-06	0.000772938	5.50978	Control Day 0	4HT Day 0
TC1100002301.mm.2	Slc1a4	solute carrier family 1 (glutamate/neutral amino acid transporter), member 4	55963	-1.04633	6.60343	-4.24224	0.00103952	0.0228875	-0.727798	Control Day 0	4HT Day 0
TC0200003672.mm.2	Ttc21b	tetratricopeptide repeat domain 21B	73668	-1.04484	6.54968	-3.5433	0.00379653	0.0491725	-2.00058	Control Day 0	4HT Day 0
TC0800002960.mm.2	Adat1	adenosine deaminase, tRNA-specific 1	30947	-1.04378	7.00637	-5.53776	0.000109415	0.00663992	1.49352	Control Day 0	4HT Day 0
TC0600000609.mm.2	Snx10	sorting nexin 10	71982	-1.04036	9.11482	-6.43173	2.64647e-05	0.00289108	2.88501	Control Day 0	4HT Day 0
TC1100000614.mm.2	Irf1	interferon regulatory factor 1	16362	-1.04024	8.39116	-4.62194	0.000525348	0.0154022	-0.0542788	Control Day 0	4HT Day 0
TC0600000410.mm.2	Ssbp1	single-stranded DNA binding protein 1	381760	-1.03957	10.5709	-5.57188	0.000103433	0.00643532	1.54886	Control Day 0	4HT Day 0
TC1400001441.mm.2	4930452B06Rik	RIKEN cDNA 4930452B06 gene	74430	-1.03888	7.15519	-7.03325	1.08285e-05	0.00185257	3.75317	Control Day 0	4HT Day 0
TC1100000531.mm.2	Rnf130	ring finger protein 130	59044	-1.03851	7.69093	-4.50937	0.000642	0.0171567	-0.252266	Control Day 0	4HT Day 0
TC0700002764.mm.2	Proser3	proline and serine rich 3	333193	-1.03417	5.92065	-5.08015	0.000236235	0.00987271	0.734813	Control Day 0	4HT Day 0
TC0800000336.mm.2	Rnf170	ring finger protein 170	77733	-1.03261	6.39088	-7.42137	6.2372e-06	0.00136844	4.28506	Control Day 0	4HT Day 0
TC0600002565.mm.2	Mthfd2	methylenetetrahydrofolate dehydrogenase (NAD+ dependent), methenyltetrahydrofolate cyclohydrolase	17768	-1.03001	8.87422	-6.12879	4.22817e-05	0.00370529	2.4271	Control Day 0	4HT Day 0
TC0X00002710.mm.2	Slc7a3	solute carrier family 7 (cationic amino acid transporter, y+ system), member 3	11989	-1.02595	10.3123	-3.95559	0.0017589	0.0312027	-1.24584	Control Day 0	4HT Day 0
TC0700001015.mm.2	Fam169b	family with sequence similarity 169, member B	434197	-1.0247	5.39227	-3.92795	0.00185118	0.0320209	-1.29614	Control Day 0	4HT Day 0
TC0500001865.mm.2	Brca2	breast cancer 2, early onset	12190	-1.02299	9.52498	-6.70465	1.75384e-05	0.0022328	3.28562	Control Day 0	4HT Day 0
TC1700000939.mm.2	Oard1	O-acyl-ADP-ribose deacylase 1	106821	-1.01831	8.82539	-6.04261	4.84217e-05	0.00403324	2.29429	Control Day 0	4HT Day 0
TC1700000505.mm.2	Pim1	proviral integration site 1	18712	-1.01713	9.6575	-4.88717	0.000329656	0.0120528	0.405881	Control Day 0	4HT Day 0
TC0300000881.mm.2	Rfx5	regulatory factor X, 5 (influences HLA class II expression)	53970	-1.01421	7.26809	-5.07105	0.000239949	0.00998495	0.719418	Control Day 0	4HT Day 0
TC1100003069.mm.2	Nlgn2	neuroligin 2	216856	-1.01208	7.11426	-6.54625	2.22415e-05	0.00259034	3.05447	Control Day 0	4HT Day 0
TC0300001038.mm.2	Sike1	suppressor of IKBKE 1	66641	-1.01037	8.90198	-6.042	4.84685e-05	0.00403324	2.29335	Control Day 0	4HT Day 0
TC1700001608.mm.2	Prss41	protease, serine 41	71003	-1.01015	5.05177	-4.15332	0.00122263	0.0254931	-0.887735	Control Day 0	4HT Day 0
TC1500002323.mm.2	Ppp1r1a	protein phosphatase 1, regulatory (inhibitor) subunit 1A	58200	-1.00902	7.20025	-4.94911	0.000296055	0.0113019	0.512019	Control Day 0	4HT Day 0
TC1700000665.mm.2	Ly6g6e	lymphocyte antigen 6 complex, locus G6E	70274	-1.00855	6.51185	-4.57705	0.000568971	0.0160581	-0.133041	Control Day 0	4HT Day 0
TC1300002407.mm.2	Atg10	autophagy related 10	66795	-1.00679	6.07872	-5.37798	0.000142676	0.00764347	1.2321	Control Day 0	4HT Day 0
TC0300002056.mm.2	Igsf10	immunoglobulin superfamily, member 10	242050	-1.00079	5.663	-6.58939	2.0841e-05	0.00249826	3.1178	Control Day 0	4HT Day 0
TC0700001939.mm.2	Lhpp	phospholysine phosphohistidine inorganic pyrophosphate phosphatase	76429	-1.00002	7.07282	-4.60375	0.00054259	0.0156251	-0.0861644	Control Day 0	4HT Day 0
TC0900000296.mm.2	Ets1	E26 avian leukemia oncogene 1, 5' domain	23871	1.00234	6.75872	4.42486	0.000747054	0.018711	-0.401859	4HT Day 0	Control Day 0
TC0300001006.mm.2	Vtcn1	V-set domain containing T cell activation inhibitor 1	242122	1.00289	5.25768	4.49095	0.000663508	0.0176088	-0.284797	4HT Day 0	Control Day 0
TC1500001279.mm.2	Basp1	brain abundant, membrane attached signal protein 1	70350	1.00325	7.66979	5.55022	0.00010719	0.00655951	1.51375	4HT Day 0	Control Day 0
TC0100002543.mm.2	Abca12	ATP-binding cassette, sub-family A (ABC1), member 12	74591	1.0117	5.21798	7.20117	8.50931e-06	0.00166304	3.98597	4HT Day 0	Control Day 0
TC1200000029.mm.2	Itsn2	intersectin 2	20403	1.01239	6.57884	4.8176	0.000372186	0.013062	0.286066	4HT Day 0	Control Day 0
TC0500002170.mm.2	Slc5a6	solute carrier family 5 (sodium-dependent vitamin transporter), member 6	330064	1.01256	7.20293	5.23749	0.000180713	0.00857329	0.999117	4HT Day 0	Control Day 0
TC0300001159.mm.2	Slc25a24	solute carrier family 25 (mitochondrial carrier, phosphate carrier), member 24	229731	1.01389	7.99494	4.06608	0.00143473	0.0276402	-1.04533	4HT Day 0	Control Day 0
TC0300000809.mm.2	S100a6	S100 calcium binding protein A6 (calcyclin)	20200	1.01462	8.79596	3.62674	0.00324579	0.0445975	-1.84724	4HT Day 0	Control Day 0
TC1100002015.mm.2	Baiap2	brain-specific angiogenesis inhibitor 1-associated protein 2	108100	1.01689	5.71522	4.18816	0.00114721	0.0244634	-0.824979	4HT Day 0	Control Day 0
TC1400001078.mm.2	Enox1	ecto-NOX disulfide-thiol exchanger 1	239188	1.01704	6.03886	4.23813	0.00104733	0.0230073	-0.735179	4HT Day 0	Control Day 0
TC1100002069.mm.2	Metrnl	meteorin, glial cell differentiation regulator-like	210029	1.01747	5.14817	4.58857	0.000557435	0.0159348	-0.112817	4HT Day 0	Control Day 0
TC1200000744.mm.2	Susd6	sushi domain containing 6	217684	1.01816	7.75793	5.34047	0.000151929	0.00790168	1.17017	4HT Day 0	Control Day 0
TC0900000737.mm.2	Nptn	neuroplastin	20320	1.02075	9.69583	6.86046	1.39291e-05	0.00203696	3.50932	4HT Day 0	Control Day 0
TC0X00001782.mm.2	Ccdc120	coiled-coil domain containing 120	54648	1.02327	7.00128	5.46587	0.00012324	0.00702519	1.37636	4HT Day 0	Control Day 0
TC0700004076.mm.2	St5	suppression of tumorigenicity 5	76954	1.03245	6.17158	7.47497	5.78829e-06	0.00132762	4.35681	4HT Day 0	Control Day 0
TC1600000788.mm.2	Pros1	protein S (alpha)	19128	1.03475	6.97861	5.35997	0.000147044	0.00775952	1.20238	4HT Day 0	Control Day 0
TC0500003404.mm.2	Tmem120a	transmembrane protein 120A	215210	1.03563	6.878	5.89112	6.16097e-05	0.00463728	2.05807	4HT Day 0	Control Day 0
TC1100003708.mm.2	Krt20	keratin 20	66809	1.03692	3.88688	4.96484	0.000288108	0.01116	0.538879	4HT Day 0	Control Day 0
TC0700004172.mm.2	Itpripl2	inositol 1,4,5-triphosphate receptor interacting protein-like 2	319622	1.04334	4.79531	4.39261	0.000791715	0.0194944	-0.459163	4HT Day 0	Control Day 0
TC0X00002645.mm.2	Fam90a1b	family with sequence similarity 90, member A1B	631145	1.04342	4.06352	3.59304	0.0034577	0.0464145	-1.90915	4HT Day 0	Control Day 0
TC1300002175.mm.2	Fbp2	fructose bisphosphatase 2	14120	1.04549	5.0521	6.35754	2.9648e-05	0.00310653	2.77416	4HT Day 0	Control Day 0
TC0500001663.mm.2	Fam20c	family with sequence similarity 20, member C	80752	1.04567	6.21151	4.32615	0.000892683	0.021021	-0.577596	4HT Day 0	Control Day 0
TC1000001301.mm.2	Phlda1	pleckstrin homology like domain, family A, member 1	21664	1.05282	6.69179	4.63394	0.000514291	0.0152399	-0.0332747	4HT Day 0	Control Day 0
TC0700004522.mm.2	Rnh1	ribonuclease/angiogenin inhibitor 1	107702	1.05516	8.87078	5.50869	0.000114798	0.00678285	1.44625	4HT Day 0	Control Day 0
TC0100003102.mm.2	Btg2	B cell translocation gene 2, anti-proliferative	12227	1.05592	8.19131	7.34741	6.91846e-06	0.00147494	4.18537	4HT Day 0	Control Day 0
TC0900002985.mm.2	Acpp	acid phosphatase, prostate	56318	1.05682	4.76935	5.94103	5.68899e-05	0.00444275	2.13628	4HT Day 0	Control Day 0
TC0100003463.mm.2	Dusp27	dual specificity phosphatase 27 (putative)	240892	1.05876	5.7567	5.30365	0.000161624	0.00825254	1.1092	4HT Day 0	Control Day 0
TC1800000638.mm.2	Sh3tc2	SH3 domain and tetratricopeptide repeats 2	225608	1.06022	5.41946	6.45858	2.54035e-05	0.00282435	2.92492	4HT Day 0	Control Day 0
TC0400002744.mm.2	Ptgr1	prostaglandin reductase 1	67103	1.06068	7.4812	7.14605	9.20621e-06	0.00171404	3.91001	4HT Day 0	Control Day 0
TC0200004667.mm.2	Slc23a2	solute carrier family 23 (nucleobase transporters), member 2	54338	1.06077	7.01987	7.73195	4.06572e-06	0.00126906	4.69521	4HT Day 0	Control Day 0
TC1100004254.mm.2	Zfp750	zinc finger protein 750	319530	1.06165	6.13655	6.00389	5.14809e-05	0.00416339	2.23425	4HT Day 0	Control Day 0
TC1300002326.mm.2	Cast	calpastatin	12380	1.0638	9.12156	4.65632	0.000494299	0.0148591	0.00587679	4HT Day 0	Control Day 0
TC1500002003.mm.2	Wnt7b	wingless-type MMTV integration site family, member 7B	22422	1.06644	6.98915	5.71582	8.17408e-05	0.00560728	1.78037	4HT Day 0	Control Day 0
TC1800001334.mm.2	Lox	lysyl oxidase	16948	1.06654	4.01747	5.20209	0.000191886	0.00878844	0.939951	4HT Day 0	Control Day 0
TC0500001251.mm.2	Pop5	processing of precursor 5, ribonuclease P/MRP family (S. cerevisiae)	117109	1.07237	7.71944	4.83436	0.00036144	0.0128437	0.314995	4HT Day 0	Control Day 0
TC0400001543.mm.2	Fabp3	fatty acid binding protein 3, muscle and heart	14077	1.07884	11.0749	3.53363	0.00386622	0.0496339	-2.01837	4HT Day 0	Control Day 0
TC0700000292.mm.2	Gpr4	G protein-coupled receptor 4	319197	1.08668	7.24259	7.09953	9.8416e-06	0.0017806	3.84555	4HT Day 0	Control Day 0
TC0300003087.mm.2	Cyr61	cysteine rich protein 61	16007	1.08735	10.3058	9.64417	3.70097e-07	0.000385019	6.94269	4HT Day 0	Control Day 0
TC0600000849.mm.2	Tmem150a	transmembrane protein 150A	232086	1.08747	7.65263	8.50245	1.47673e-06	0.000709295	5.65609	4HT Day 0	Control Day 0
TC0500000928.mm.2	Anxa3	annexin A3	11745	1.08759	8.50078	4.75856	0.000412763	0.0136474	0.183886	4HT Day 0	Control Day 0
TC0800002947.mm.2	Mlkl	mixed lineage kinase domain-like	74568	1.0879	6.18796	3.86763	0.00207028	0.0340461	-1.4061	4HT Day 0	Control Day 0
TC0200004913.mm.2	Bcl2l1	BCL2-like 1	12048	1.08801	8.65179	5.91243	5.95464e-05	0.00452879	2.0915	4HT Day 0	Control Day 0
TC1100003791.mm.2	Ptrf	polymerase I and transcript release factor	19285	1.09034	7.10903	5.37464	0.000143476	0.00764347	1.22659	4HT Day 0	Control Day 0
TC0500003487.mm.2	Adap1	ArfGAP with dual PH domains 1	231821	1.09278	4.91734	6.02342	4.99137e-05	0.00410717	2.26455	4HT Day 0	Control Day 0
TC0600000459.mm.2	Zyx	zyxin	22793	1.09368	7.60048	5.23223	0.00018233	0.00858631	0.990331	4HT Day 0	Control Day 0
TC0200001801.mm.2	Tmem62	transmembrane protein 62	96957	1.0965	4.85472	6.22707	3.6269e-05	0.00338615	2.57719	4HT Day 0	Control Day 0
TC0700002414.mm.2	Sepw1	selenoprotein W, muscle 1	20364	1.09702	8.48951	7.30781	7.31533e-06	0.00151537	4.13168	4HT Day 0	Control Day 0
TC0900002586.mm.2	Gcnt3	glucosaminyl (N-acetyl) transferase 3, mucin type	72077	1.09829	4.39187	5.95347	5.57739e-05	0.00437908	2.15571	4HT Day 0	Control Day 0
TC0500001618.mm.2	Vgf	VGF nerve growth factor inducible	381677	1.10091	6.16945	6.63809	1.93717e-05	0.00239101	3.18895	4HT Day 0	Control Day 0
TC1100003817.mm.2	Dusp3	dual specificity phosphatase 3 (vaccinia virus phosphatase VH1-related)	72349	1.1028	6.98086	5.96608	5.46661e-05	0.00432709	2.17539	4HT Day 0	Control Day 0
TC0800001654.mm.2	Efnb2	ephrin B2	13642	1.10385	9.02896	5.28386	0.000167103	0.00843594	1.07633	4HT Day 0	Control Day 0
TC0200000240.mm.2	Vim	vimentin	22352	1.10517	8.23536	5.43658	0.000129388	0.0072202	1.32842	4HT Day 0	Control Day 0
TC0X00002440.mm.2	Renbp	renin binding protein	19703	1.12159	7.49318	6.755	1.62743e-05	0.0022087	3.3583	4HT Day 0	Control Day 0
TC1600000553.mm.2	Cd80	CD80 antigen	12519	1.12812	4.91596	3.87244	0.00205188	0.0338444	-1.39733	4HT Day 0	Control Day 0
TC0800000286.mm.2	Plat	plasminogen activator, tissue	18791	1.13008	5.36634	4.218	0.00108643	0.0236698	-0.771317	4HT Day 0	Control Day 0
TC0100001254.mm.2	Phlda3	pleckstrin homology like domain, family A, member 3	27280	1.13123	7.28781	4.74489	0.000422802	0.0138344	0.160156	4HT Day 0	Control Day 0
TC0500002919.mm.2	Tgfbr3	transforming growth factor, beta receptor III	21814	1.13315	6.03204	5.10925	0.000224759	0.00955765	0.783953	4HT Day 0	Control Day 0
TC0300002959.mm.2	Sgms2	sphingomyelin synthase 2	74442	1.13422	6.08043	5.36933	0.000144756	0.00768051	1.21784	4HT Day 0	Control Day 0
TC1700001598.mm.2	Tnfrsf12a	tumor necrosis factor receptor superfamily, member 12a	27279	1.13653	8.72504	6.84756	1.41956e-05	0.00203696	3.49093	4HT Day 0	Control Day 0
TC0900002608.mm.2	Cgnl1	cingulin-like 1	68178	1.13801	6.53863	3.86391	0.00208464	0.0340952	-1.41289	4HT Day 0	Control Day 0
TC1700000835.mm.2	Pla2g7	phospholipase A2, group VII (platelet-activating factor acetylhydrolase, plasma)	27226	1.15065	6.89709	5.56017	0.000105446	0.00649373	1.52989	4HT Day 0	Control Day 0
TC1300000364.mm.2	Serpinb9	serine (or cysteine) peptidase inhibitor, clade B, member 9	20723	1.15325	6.24214	4.61927	0.000527847	0.0154022	-0.058965	4HT Day 0	Control Day 0
TC0100002583.mm.2	Tmbim1	transmembrane BAX inhibitor motif containing 1	69660	1.15538	7.88067	4.03402	0.00152191	0.0285827	-1.10342	4HT Day 0	Control Day 0
TC0100001180.mm.2	Slc45a3	solute carrier family 45, member 3	212980	1.16012	4.83142	4.94766	0.000296802	0.0113019	0.50953	4HT Day 0	Control Day 0
TC1900000112.mm.2	Cdc42bpg	CDC42 binding protein kinase gamma (DMPK-like)	240505	1.16562	6.49989	4.84947	0.00035203	0.0126129	0.341044	4HT Day 0	Control Day 0
TC0200003146.mm.2	Dpp7	dipeptidylpeptidase 7	83768	1.16656	8.25279	6.73908	1.66632e-05	0.0022087	3.33536	4HT Day 0	Control Day 0
TC1900000634.mm.2	Entpd7	ectonucleoside triphosphate diphosphohydrolase 7	93685	1.16734	8.38575	5.16655	0.000203832	0.00908846	0.880375	4HT Day 0	Control Day 0
TC1100002664.mm.2	Sqstm1	sequestosome 1	18412	1.17094	9.33569	11.5054	4.99933e-08	9.70837e-05	8.73681	4HT Day 0	Control Day 0
TC0500002075.mm.2	Atg9b	autophagy related 9B	213948	1.17354	5.76909	5.71198	8.22534e-05	0.00561114	1.77422	4HT Day 0	Control Day 0
TC1400000174.mm.2	Zswim8	zinc finger SWIM-type containing 8	268721	1.1786	7.11079	7.41475	6.29515e-06	0.00136844	4.27617	4HT Day 0	Control Day 0
TC1100001161.mm.2	Slc46a1	solute carrier family 46, member 1	52466	1.1875	6.51419	6.94181	1.23659e-05	0.001916	3.62467	4HT Day 0	Control Day 0
TC0900003250.mm.2	Csrnp1	cysteine-serine-rich nuclear protein 1	215418	1.19397	7.03921	9.17898	6.40204e-07	0.00049075	6.43718	4HT Day 0	Control Day 0
TC1300001242.mm.2	Plk2	polo-like kinase 2	20620	1.20754	8.92058	3.95449	0.00176247	0.0312281	-1.24784	4HT Day 0	Control Day 0
TC0700002507.mm.2	Pvr	poliovirus receptor	52118	1.2105	8.64356	3.93677	0.0018212	0.0316716	-1.28008	4HT Day 0	Control Day 0
TC0400000015.mm.2	Lyn	LYN proto-oncogene, Src family tyrosine kinase	17096	1.21681	6.41381	6.57841	2.11883e-05	0.00250892	3.10171	4HT Day 0	Control Day 0
TC1900001729.mm.2	Shtn1	shootin 1	71653	1.22908	5.66539	8.9687	8.25928e-07	0.000517758	6.20037	4HT Day 0	Control Day 0
TC0600001259.mm.2	Tatdn2	TatD DNase domain containing 2	381801	1.22922	7.10856	7.42714	6.18713e-06	0.00136844	4.29281	4HT Day 0	Control Day 0
TC0200002374.mm.2	Procr	protein C receptor, endothelial	19124	1.22969	5.26716	7.57268	5.05603e-06	0.00132762	4.48657	4HT Day 0	Control Day 0
TC0X00001383.mm.2	Mid2	midline 2	23947	1.23207	6.12158	3.54621	0.00377581	0.0491007	-1.99524	4HT Day 0	Control Day 0
TC1900000756.mm.2	Dusp5	dual specificity phosphatase 5	240672	1.23365	8.29034	6.04029	4.85999e-05	0.00403324	2.29069	4HT Day 0	Control Day 0
TC0300001760.mm.2	Fndc3b	fibronectin type III domain containing 3B	72007	1.24085	8.58464	4.08867	0.00137639	0.0270898	-1.00445	4HT Day 0	Control Day 0
TC0400001921.mm.2	Nppb	natriuretic peptide type B	18158	1.24421	5.16667	5.57335	0.000103184	0.00643532	1.55124	4HT Day 0	Control Day 0
TC0100000129.mm.2	Paqr8	progestin and adipoQ receptor family member VIII	74229	1.24612	6.66181	3.85958	0.00210146	0.034274	-1.42079	4HT Day 0	Control Day 0
TC0200004251.mm.2	Prrg4	proline rich Gla (G-carboxyglutamic acid) 4 (transmembrane)	228413	1.24876	9.85476	7.81447	3.63586e-06	0.00124599	4.80193	4HT Day 0	Control Day 0
TC0800000111.mm.2	Atp11a	ATPase, class VI, type 11A	50770	1.2547	8.33622	4.36003	0.000839646	0.02023	-0.517164	4HT Day 0	Control Day 0
TC1500001657.mm.2	Ndrg1	N-myc downstream regulated gene 1	17988	1.25558	8.29449	5.46997	0.000122404	0.00702519	1.38307	4HT Day 0	Control Day 0
TC1700000092.mm.2	Pde10a	phosphodiesterase 10A	23984	1.25711	4.74677	6.41151	2.72948e-05	0.00295566	2.85488	4HT Day 0	Control Day 0
TC0200004636.mm.2	Slc4a11	solute carrier family 4, sodium bicarbonate transporter-like, member 11	269356	1.25774	7.53953	5.71261	8.21687e-05	0.00561114	1.77523	4HT Day 0	Control Day 0
TC0200000302.mm.2	Bmi1	Bmi1 polycomb ring finger oncogene	12151	1.26166	6.24247	5.39952	0.000137634	0.00745194	1.26755	4HT Day 0	Control Day 0
TC1500001348.mm.2	Nipal2	NIPA-like domain containing 2	223473	1.27406	5.62516	4.74534	0.000422468	0.0138344	0.160936	4HT Day 0	Control Day 0
TC0800000088.mm.2	Col4a2	collagen, type IV, alpha 2	12827	1.27518	6.96796	5.74453	7.80194e-05	0.00541102	1.82616	4HT Day 0	Control Day 0
TC0200002275.mm.2	Srxn1	sulfiredoxin 1 homolog (S. cerevisiae)	76650	1.27718	6.96389	7.33315	7.05869e-06	0.00148995	4.16606	4HT Day 0	Control Day 0
TC1000002878.mm.2	Glipr1	GLI pathogenesis-related 1 (glioma)	73690	1.27857	4.17015	7.47638	5.77699e-06	0.00132762	4.35869	4HT Day 0	Control Day 0
TC1300001789.mm.2	Pxdc1	PX domain containing 1	66895	1.28671	6.03465	5.02122	0.000261399	0.0105113	0.634913	4HT Day 0	Control Day 0
TC1600002152.mm.2	Tmprss2	transmembrane protease, serine 2	50528	1.28931	7.58329	4.19038	0.00114258	0.0243825	-0.820993	4HT Day 0	Control Day 0
TC1800001193.mm.2	Hbegf	heparin-binding EGF-like growth factor	15200	1.2928	7.63704	4.78394	0.000394781	0.0134862	0.22787	4HT Day 0	Control Day 0
TC1300000367.mm.2	Serpinb9d	serine (or cysteine) peptidase inhibitor, clade B, member 9d	20726	1.30324	4.33276	3.81207	0.00229561	0.0362432	-1.50759	4HT Day 0	Control Day 0
TC0600000948.mm.2	Dysf	dysferlin	26903	1.31431	6.82721	4.94645	0.00029742	0.0113101	0.507476	4HT Day 0	Control Day 0
TC0X00002075.mm.2	Rhox9	reproductive homeobox 9	104384	1.32783	8.63055	4.95624	0.000292424	0.0112672	0.524201	4HT Day 0	Control Day 0
TC1800000429.mm.2	Sh3rf2	SH3 domain containing ring finger 2	269016	1.32876	6.84715	7.98605	2.88945e-06	0.00109308	5.02085	4HT Day 0	Control Day 0
TC0700000772.mm.2	Klk11	kallikrein related-peptidase 11	56538	1.32998	4.42652	5.46891	0.000122619	0.00702519	1.38134	4HT Day 0	Control Day 0
TC0400002529.mm.2	Tpm2	tropomyosin 2, beta	22004	1.33237	8.08885	10.4619	1.4822e-07	0.000239862	7.77368	4HT Day 0	Control Day 0
TC1300000365.mm.2	Serpinb9b	serine (or cysteine) peptidase inhibitor, clade B, member 9b	20706	1.3499	8.61763	3.55053	0.00374525	0.0489436	-1.98729	4HT Day 0	Control Day 0
TC1300000370.mm.2	Gm11397	predicted gene 11397	544923	1.36736	5.38628	4.76117	0.000410874	0.0136117	0.188414	4HT Day 0	Control Day 0
TC0100002645.mm.2	Serpine2	serine (or cysteine) peptidase inhibitor, clade E, member 2	20720	1.37033	8.51273	5.93642	5.73096e-05	0.00446356	2.12907	4HT Day 0	Control Day 0
TC0X00000355.mm.2	Rhox6	reproductive homeobox 6	19202	1.37979	7.4835	5.68844	8.54651e-05	0.00578957	1.73656	4HT Day 0	Control Day 0
TC0700000773.mm.2	Klk10	kallikrein related-peptidase 10	69540	1.38253	6.78997	4.63997	0.000508819	0.0151393	-0.0227129	4HT Day 0	Control Day 0
TC1300000369.mm.2	Serpinb9f	serine (or cysteine) peptidase inhibitor, clade B, member 9f	20709	1.39518	6.2985	5.04421	0.000251263	0.0102508	0.673946	4HT Day 0	Control Day 0
TC0X00003133.mm.2	Amot	angiomotin	27494	1.40177	8.83314	4.6776	0.000476046	0.0145837	0.0430308	4HT Day 0	Control Day 0
TC0100001754.mm.2	Tlr5	toll-like receptor 5	53791	1.41445	5.22347	3.70803	0.00278746	0.0407815	-1.69808	4HT Day 0	Control Day 0
TC0900002212.mm.2	Tagln	transgelin	21345	1.41641	9.23343	4.70911	0.000450294	0.0143194	0.0979483	4HT Day 0	Control Day 0
TC0800000845.mm.2	Hmox1	heme oxygenase 1	15368	1.43013	9.16742	10.8593	9.70045e-08	0.000166214	8.15263	4HT Day 0	Control Day 0
TC1000000133.mm.2	Perp	PERP, TP53 apoptosis effector	64058	1.44017	9.34903	5.87093	6.36358e-05	0.00477744	2.02632	4HT Day 0	Control Day 0
TC0200001729.mm.2	Thbs1	thrombospondin 1	21825	1.4431	7.72372	3.65208	0.0030952	0.0435556	-1.80072	4HT Day 0	Control Day 0
TC0800003161.mm.2	Acta1	actin, alpha 1, skeletal muscle	11459	1.45177	6.41498	6.88433	1.34497e-05	0.00198871	3.54327	4HT Day 0	Control Day 0
TC0200003278.mm.2	Ptges	prostaglandin E synthase	64292	1.45934	7.42762	3.6713	0.00298577	0.0424256	-1.76545	4HT Day 0	Control Day 0
TC0700000383.mm.2	Plaur	plasminogen activator, urokinase receptor	18793	1.46267	8.97241	7.79922	3.71148e-06	0.00125405	4.78229	4HT Day 0	Control Day 0
TC0300002313.mm.2	Lmna	lamin A	16905	1.48268	7.70081	5.05324	0.000247396	0.0101785	0.689252	4HT Day 0	Control Day 0
TC1100004157.mm.2	Timp2	tissue inhibitor of metalloproteinase 2	21858	1.48775	7.61702	6.03222	4.92233e-05	0.00407337	2.2782	4HT Day 0	Control Day 0
TC0600000725.mm.2	Ccser1	coiled-coil serine rich 1	232035	1.48869	4.94259	6.17486	3.93416e-05	0.00355895	2.49765	4HT Day 0	Control Day 0
TC0600002490.mm.2	Vamp8	vesicle-associated membrane protein 8	22320	1.48881	6.60815	7.47892	5.75662e-06	0.00132762	4.36208	4HT Day 0	Control Day 0
TC0100002261.mm.2	Fhl2	four and a half LIM domains 2	14200	1.49415	6.6488	5.62243	9.51964e-05	0.00619007	1.63051	4HT Day 0	Control Day 0
TC0700000575.mm.2	Dmkn	dermokine	73712	1.5005	4.04838	8.6535	1.22025e-06	0.000653437	5.83538	4HT Day 0	Control Day 0
TC1100001722.mm.2	Arf2	ADP-ribosylation factor 2	11841	1.51268	7.64136	8.04846	2.66001e-06	0.00107411	5.09951	4HT Day 0	Control Day 0
TC1200002438.mm.2	Ahnak2	AHNAK nucleoprotein 2	100041194	1.5437	7.03923	4.56776	0.00057846	0.0160891	-0.149372	4HT Day 0	Control Day 0
TC0100003276.mm.2	E330020D12Rik	Riken cDNA E330020D12 gene	626058	1.55124	4.90583	7.49703	5.61363e-06	0.00132762	4.38622	4HT Day 0	Control Day 0
TC1500001131.mm.2	Nckap1l	NCK associated protein 1 like	105855	1.55156	3.90071	7.73092	4.07138e-06	0.00126906	4.69388	4HT Day 0	Control Day 0
TC0900000918.mm.2	Anxa2	annexin A2	12306	1.5531	9.17593	4.34036	0.000870038	0.0207223	-0.552247	4HT Day 0	Control Day 0
TC1300002037.mm.2	Cltb	clathrin, light polypeptide (Lcb)	74325	1.55585	7.24585	4.38537	0.000802116	0.0196508	-0.472043	4HT Day 0	Control Day 0
TC0X00000574.mm.2	4933402E13Rik	RIKEN cDNA 4933402E13 gene	74437	1.5729	5.57953	6.25646	3.4652e-05	0.00328788	2.62178	4HT Day 0	Control Day 0
TC0300001236.mm.2	F3	coagulation factor III	14066	1.57359	7.80176	5.18039	0.000199088	0.00899108	0.903605	4HT Day 0	Control Day 0
TC0100003048.mm.2	Il24	interleukin 24	93672	1.5737	4.75896	5.32862	0.000154982	0.00799023	1.15056	4HT Day 0	Control Day 0
TC1500000785.mm.2	Parvb	parvin, beta	170736	1.59212	7.19446	6.72697	1.69656e-05	0.00222608	3.31789	4HT Day 0	Control Day 0
TC0300001023.mm.2	Casq2	calsequestrin 2	12373	1.59867	5.28212	6.39567	2.79642e-05	0.00299474	2.83123	4HT Day 0	Control Day 0
TC0700004620.mm.2	Sbsn	suprabasin	282619	1.60018	5.82512	9.47982	4.48094e-07	0.000421049	6.76692	4HT Day 0	Control Day 0
TC0700004553.mm.2	Dusp8	dual specificity phosphatase 8	18218	1.60475	6.85996	12.5334	1.85243e-08	6.74492e-05	9.59112	4HT Day 0	Control Day 0
TC0200004312.mm.2	Ano3	anoctamin 3	228432	1.62106	4.69216	6.1955	3.80955e-05	0.00347863	2.52914	4HT Day 0	Control Day 0
TC0900000452.mm.2	Scn3b	sodium channel, voltage-gated, type III, beta	235281	1.67165	5.30978	6.93275	1.25304e-05	0.00192369	3.61188	4HT Day 0	Control Day 0
TC0900000713.mm.2	Cyp1a1	cytochrome P450, family 1, subfamily a, polypeptide 1	13076	1.67955	5.42167	5.62489	9.48135e-05	0.00619007	1.63448	4HT Day 0	Control Day 0
TC0400000439.mm.2	Creb3	cAMP responsive element binding protein 3	12913	1.6965	9.09061	9.22735	6.04157e-07	0.00049075	6.49089	4HT Day 0	Control Day 0
TC0200004249.mm.2	Depdc7	DEP domain containing 7	211896	1.6981	4.77789	3.88993	0.00198634	0.0333103	-1.36542	4HT Day 0	Control Day 0
TC0900000605.mm.2	Cryab	crystallin, alpha B	12955	1.7044	8.99206	4.79437	0.000387629	0.0134419	0.245923	4HT Day 0	Control Day 0
TC1500002282.mm.2	Krt8	keratin 8	16691	1.70507	10.4123	8.66792	1.19839e-06	0.000653437	5.85234	4HT Day 0	Control Day 0
TC1900001461.mm.2	Myof	myoferlin	226101	1.71107	7.45861	4.87898	0.000334388	0.0121451	0.39181	4HT Day 0	Control Day 0
TC1900001240.mm.2	Anxa1	annexin A1	16952	1.71126	9.22976	3.66575	0.00301695	0.0427228	-1.77563	4HT Day 0	Control Day 0
TC0800000979.mm.2	Fbxw9	F-box and WD-40 domain protein 9	68628	1.72272	7.52716	5.48298	0.000119791	0.00699275	1.40432	4HT Day 0	Control Day 0
TC0700004593.mm.2	Tnfrsf23	tumor necrosis factor receptor superfamily, member 23	79201	1.73431	6.55004	5.02689	0.00025886	0.0104727	0.644547	4HT Day 0	Control Day 0
TC0200000636.mm.2	Gsn	gelsolin	227753	1.74349	8.61687	4.01962	0.00156281	0.0289588	-1.12953	4HT Day 0	Control Day 0
TC1300000371.mm.2	Serpinb9g	serine (or cysteine) peptidase inhibitor, clade B, member 9g	93806	1.75073	5.94959	4.4287	0.000741918	0.0186574	-0.39505	4HT Day 0	Control Day 0
TC1100001916.mm.2	Itgb4	integrin beta 4	192897	1.75094	6.12292	8.84715	9.58909e-07	0.000547687	6.06107	4HT Day 0	Control Day 0
TC0200003231.mm.2	1700007K13Rik	RIKEN cDNA 1700007K13 gene	69327	1.75914	7.60909	7.97127	2.94679e-06	0.00110048	5.00216	4HT Day 0	Control Day 0
TC0800002877.mm.2	Nqo1	NAD(P)H dehydrogenase, quinone 1	18104	1.76914	6.82125	4.51982	0.000630113	0.01702	-0.233816	4HT Day 0	Control Day 0
TC1600001419.mm.2	Cldn1	claudin 1	12737	1.78979	5.00078	3.84359	0.00216487	0.0349365	-1.45	4HT Day 0	Control Day 0
TC1400000946.mm.2	Stmn4	stathmin-like 4	56471	1.79781	3.68696	8.64471	1.23379e-06	0.000653437	5.82503	4HT Day 0	Control Day 0
TC1500001084.mm.2	Krt18	keratin 18	16668	1.80104	10.3425	7.83709	3.52664e-06	0.00123768	4.83103	4HT Day 0	Control Day 0
TC0X00000653.mm.2	Gpr50	G-protein-coupled receptor 50	14765	1.8022	5.21673	8.44098	1.59707e-06	0.000750342	5.58229	4HT Day 0	Control Day 0
TC1500000658.mm.2	Lgals1	lectin, galactose binding, soluble 1	16852	1.82595	9.98053	7.62223	4.72295e-06	0.00131024	4.55186	4HT Day 0	Control Day 0
TC1300000607.mm.2	Gadd45g	growth arrest and DNA-damage-inducible 45 gamma	23882	1.89868	6.17566	8.5296	1.42669e-06	0.000709295	5.68853	4HT Day 0	Control Day 0
TC1800001437.mm.2	Adrb2	adrenergic receptor, beta 2	11555	1.90211	6.03533	8.66325	1.20542e-06	0.000653437	5.84686	4HT Day 0	Control Day 0
TC1700001671.mm.2	Msln	mesothelin	56047	1.92633	5.83322	8.30486	1.90244e-06	0.000812453	5.41715	4HT Day 0	Control Day 0
TC1900001415.mm.2	Acta2	actin, alpha 2, smooth muscle, aorta	11475	1.94843	7.04913	12.1188	2.74066e-08	7.83409e-05	9.25716	4HT Day 0	Control Day 0
TC1400000513.mm.2	Lgals3	lectin, galactose binding, soluble 3	16854	2.01212	7.71549	5.23528	0.000181391	0.00857748	0.995427	4HT Day 0	Control Day 0
TC0700001913.mm.2	Htra1	HtrA serine peptidase 1	56213	2.0204	7.65308	8.90302	8.95145e-07	0.000532136	6.12532	4HT Day 0	Control Day 0
TC0400001686.mm.2	Htr1d	5-hydroxytryptamine (serotonin) receptor 1D	15552	2.09394	6.83866	9.21787	6.11045e-07	0.00049075	6.48039	4HT Day 0	Control Day 0
TC1300000368.mm.2	Serpinb9e	serine (or cysteine) peptidase inhibitor, clade B, member 9e	20710	2.11626	6.24015	4.574	0.00057207	0.0160581	-0.138404	4HT Day 0	Control Day 0
TC0900002312.mm.2	Elmod1	ELMO/CED-12 domain containing 1	270162	2.29505	5.67173	7.44173	6.0625e-06	0.00136844	4.31236	4HT Day 0	Control Day 0
TC0700002047.mm.2	Eps8l2	EPS8-like 2	98845	2.32882	6.99381	6.14668	4.11132e-05	0.00364008	2.45454	4HT Day 0	Control Day 0
TC1200000839.mm.2	Mfsd7c	major facilitator superfamily domain containing 7C	217721	2.34664	6.74874	7.67517	4.39274e-06	0.00129563	4.62124	4HT Day 0	Control Day 0

## Sheet: D4.4HTvsD4.Ctl
ID	Symbol	Name	GeneID	logFC	AveExpr	t	P.Value	adj.P.Val	B	Expressed	Not Expressed
TC0200001234.mm.2	Aplnr	apelin receptor	23796	-5.46259	5.40985	-31.0293	2.85031e-12	4.15133e-08	16.1011	Day 4 - EtOH Eontrol	Day 4 - 4HT Condition
TC1700001173.mm.2	Rasgrp3	RAS, guanyl releasing protein 3	240168	-4.97123	5.43127	-18.1784	1.05324e-09	6.13597e-06	12.2243	Day 4 - EtOH Eontrol	Day 4 - 4HT Condition
TC0500002623.mm.2	Kdr	kinase insert domain protein receptor	16542	-4.77669	5.11299	-31.4595	2.44461e-12	4.15133e-08	16.1801	Day 4 - EtOH Eontrol	Day 4 - 4HT Condition
TC0600000025.mm.2	Asb4	ankyrin repeat and SOCS box-containing 4	65255	-4.74277	4.43322	-14.8413	9.51124e-09	2.13118e-05	10.4132	Day 4 - EtOH Eontrol	Day 4 - 4HT Condition
TC0200003834.mm.2	Frzb	frizzled-related protein	20378	-4.66311	5.56425	-12.2729	7.21055e-08	5.52727e-05	8.61298	Day 4 - EtOH Eontrol	Day 4 - 4HT Condition
TC1000001936.mm.2	Rspo3	R-spondin 3	72780	-4.59192	5.20447	-20.642	2.61381e-10	1.90344e-06	13.2778	Day 4 - EtOH Eontrol	Day 4 - 4HT Condition
TC0900001020.mm.2	Bmp5	bone morphogenetic protein 5	12160	-4.49366	4.68645	-12.6049	5.4387e-08	4.63244e-05	8.87013	Day 4 - EtOH Eontrol	Day 4 - 4HT Condition
TC0X00000053.mm.2	Dgkk	diacylglycerol kinase kappa	331374	-4.22521	6.66276	-10.6517	3.16471e-07	0.000146325	7.23461	Day 4 - EtOH Eontrol	Day 4 - 4HT Condition
TC1700001497.mm.2	Dll1	delta-like 1 (Drosophila)	13388	-4.11707	4.14188	-10.8994	2.49484e-07	0.000132131	7.45936	Day 4 - EtOH Eontrol	Day 4 - 4HT Condition
TC1900000538.mm.2	Cyp26a1	cytochrome P450, family 26, subfamily a, polypeptide 1	13082	-4.09833	5.9848	-17.6993	1.40983e-09	6.8445e-06	11.9942	Day 4 - EtOH Eontrol	Day 4 - 4HT Condition
TC1100003414.mm.2	Lhx1	LIM homeobox protein 1	16869	-4.08824	5.35585	-10.1044	5.44337e-07	0.000203282	6.7181	Day 4 - EtOH Eontrol	Day 4 - 4HT Condition
TC0500000560.mm.2	Pcdh7	protocadherin 7	54216	-3.95652	5.77194	-14.2745	1.44519e-08	2.58849e-05	10.0508	Day 4 - EtOH Eontrol	Day 4 - 4HT Condition
TC0200001866.mm.2	Sema6d	sema domain, transmembrane domain (TM), and cytoplasmic domain, (semaphorin) 6D	214968	-3.84209	4.84094	-16.4717	3.08247e-09	1.12236e-05	11.3615	Day 4 - EtOH Eontrol	Day 4 - 4HT Condition
TC1800001026.mm.2	Cdh2	cadherin 2	12558	-3.8032	7.51943	-12.7777	4.70862e-08	4.42443e-05	9.00082	Day 4 - EtOH Eontrol	Day 4 - 4HT Condition
TC0300001549.mm.2	Slc44a5	solute carrier family 44, member 5	242259	-3.74571	4.95497	-12.5247	5.81867e-08	4.63244e-05	8.80873	Day 4 - EtOH Eontrol	Day 4 - 4HT Condition
TC1800000538.mm.2	Prdm6	PR domain containing 6	225518	-3.64303	5.21546	-16.8999	2.33242e-09	9.70586e-06	11.5895	Day 4 - EtOH Eontrol	Day 4 - 4HT Condition
TC1300001342.mm.2	Fgf10	fibroblast growth factor 10	14165	-3.57296	5.26417	-13.6532	2.32665e-08	2.90335e-05	9.63215	Day 4 - EtOH Eontrol	Day 4 - 4HT Condition
TC0100000227.mm.2	Cfc1	cripto, FRL-1, cryptic family 1	12627	-3.52129	5.7594	-14.1119	1.63401e-08	2.64428e-05	9.9435	Day 4 - EtOH Eontrol	Day 4 - 4HT Condition
TC1600001337.mm.2	Klhl6	kelch-like 6	239743	-3.45925	5.17247	-16.1076	3.92807e-09	1.14421e-05	11.161	Day 4 - EtOH Eontrol	Day 4 - 4HT Condition
TC0100003029.mm.2	Cxcr4	chemokine (C-X-C motif) receptor 4	12767	-3.43106	6.55019	-15.7677	4.9484e-09	1.31038e-05	10.9682	Day 4 - EtOH Eontrol	Day 4 - 4HT Condition
TC0700002692.mm.2	Dll3	delta-like 3 (Drosophila)	13389	-3.32482	6.478	-10.6876	3.0568e-07	0.000146325	7.26746	Day 4 - EtOH Eontrol	Day 4 - 4HT Condition
TC1800001274.mm.2	Spink1	serine peptidase inhibitor, Kazal type 1	20730	-3.26993	5.55238	-12.1436	8.0619e-08	5.87088e-05	8.51067	Day 4 - EtOH Eontrol	Day 4 - 4HT Condition
TC0700001192.mm.2	Mex3b	mex3 RNA binding family member B	108797	-3.25479	6.58621	-13.1444	3.48701e-08	3.76118e-05	9.27141	Day 4 - EtOH Eontrol	Day 4 - 4HT Condition
TC1100002210.mm.2	Pkd1l1	polycystic kidney disease 1 like 1	171395	-3.18955	4.92388	-8.42847	3.36633e-06	0.000649389	4.94761	Day 4 - EtOH Eontrol	Day 4 - 4HT Condition
TC0900000226.mm.2	Bmper	BMP-binding endothelial regulator	73230	-3.1523	5.56155	-20.9119	2.26556e-10	1.90344e-06	13.3814	Day 4 - EtOH Eontrol	Day 4 - 4HT Condition
TC0700001817.mm.2	Tbx6	T-box 6	21389	-3.09933	5.46907	-14.5975	1.13663e-08	2.36493e-05	10.2595	Day 4 - EtOH Eontrol	Day 4 - 4HT Condition
TC1300002722.mm.2	Isl1	ISL1 transcription factor, LIM/homeodomain	16392	-3.09559	4.92901	-9.9037	6.6815e-07	0.000231697	6.52155	Day 4 - EtOH Eontrol	Day 4 - 4HT Condition
TC0300001932.mm.2	Pcdh18	protocadherin 18	73173	-3.05756	5.80429	-10.3153	4.40438e-07	0.000178188	6.92046	Day 4 - EtOH Eontrol	Day 4 - 4HT Condition
TC0800001456.mm.2	Foxf1	forkhead box F1	15227	-3.05525	5.31531	-6.0211	7.82599e-05	0.00514476	1.80238	Day 4 - EtOH Eontrol	Day 4 - 4HT Condition
TC0200003151.mm.2	Ptgds	prostaglandin D2 synthase (brain)	19215	-3.04681	4.19131	-11.0546	2.1544e-07	0.00012305	7.59744	Day 4 - EtOH Eontrol	Day 4 - 4HT Condition
TC1800000076.mm.2	Greb1l	growth regulation by estrogen in breast cancer-like	381157	-3.0286	6.74924	-9.67805	8.44692e-07	0.000267446	6.29581	Day 4 - EtOH Eontrol	Day 4 - 4HT Condition
TC1000000231.mm.2	Samd3	sterile alpha motif domain containing 3	268288	-2.95549	4.92139	-14.2157	1.51067e-08	2.58849e-05	10.0122	Day 4 - EtOH Eontrol	Day 4 - 4HT Condition
TC0X00002982.mm.2	Pcdh19	protocadherin 19	279653	-2.93173	4.99224	-4.79599	0.000520229	0.0166708	-0.115526	Day 4 - EtOH Eontrol	Day 4 - 4HT Condition
TC0400000736.mm.2	Pappa	pregnancy-associated plasma protein A	18491	-2.92209	4.47432	-7.49699	1.04694e-05	0.00140182	3.82315	Day 4 - EtOH Eontrol	Day 4 - 4HT Condition
TC1900001219.mm.2	Pcsk5	proprotein convertase subtilisin/kexin type 5	18552	-2.87513	4.96626	-9.52038	9.97665e-07	0.000302718	6.135	Day 4 - EtOH Eontrol	Day 4 - 4HT Condition
TC0200005281.mm.2	Bmp7	bone morphogenetic protein 7	12162	-2.86403	5.77392	-15.4629	6.11093e-09	1.48338e-05	10.7905	Day 4 - EtOH Eontrol	Day 4 - 4HT Condition
TC0600002233.mm.2	Tmem176b	transmembrane protein 176B	65963	-2.83094	5.31928	-12.2154	7.57587e-08	5.6584e-05	8.56771	Day 4 - EtOH Eontrol	Day 4 - 4HT Condition
TC1600001414.mm.2	P3h2	prolyl 3-hydroxylase 2	210530	-2.79429	5.57354	-11.8483	1.04427e-07	6.55581e-05	8.27236	Day 4 - EtOH Eontrol	Day 4 - 4HT Condition
TC1300000353.mm.2	Foxc1	forkhead box C1	17300	-2.78029	4.91947	-8.17038	4.56618e-06	0.000814663	4.64689	Day 4 - EtOH Eontrol	Day 4 - 4HT Condition
TC0300002491.mm.2	Car14	carbonic anhydrase 14	23831	-2.76332	5.63666	-8.73987	2.35179e-06	0.000507447	5.2999	Day 4 - EtOH Eontrol	Day 4 - 4HT Condition
TC0400004104.mm.2	Ajap1	adherens junction associated protein 1	230959	-2.73863	4.0822	-7.10884	1.72999e-05	0.0019234	3.32132	Day 4 - EtOH Eontrol	Day 4 - 4HT Condition
TC0700000087.mm.2	Usp29	ubiquitin specific peptidase 29	57775	-2.71777	6.35105	-9.25131	1.33223e-06	0.000369586	5.85458	Day 4 - EtOH Eontrol	Day 4 - 4HT Condition
TC0400002943.mm.2	Cer1	cerberus 1, DAN family BMP antagonist	12622	-2.69814	5.04799	-11.9399	9.63163e-08	6.37636e-05	8.34699	Day 4 - EtOH Eontrol	Day 4 - 4HT Condition
TC0100003670.mm.2	Mixl1	Mix1 homeobox-like 1 (Xenopus laevis)	27217	-2.65556	6.75338	-5.40336	0.000198085	0.00921726	0.862686	Day 4 - EtOH Eontrol	Day 4 - 4HT Condition
TSUnmapped00000005.mm.2	Amot	angiomotin	27494	-2.61626	8.13241	-13.2072	3.31485e-08	3.71378e-05	9.3168	Day 4 - EtOH Eontrol	Day 4 - 4HT Condition
TC1400002217.mm.2	Gata4	GATA binding protein 4	14463	-2.57717	6.8243	-14.3519	1.36373e-08	2.58849e-05	10.1014	Day 4 - EtOH Eontrol	Day 4 - 4HT Condition
TC1900001360.mm.2	Dkk1	dickkopf WNT signaling pathway inhibitor 1	13380	-2.50106	6.3653	-9.09881	1.57413e-06	0.000398721	5.69222	Day 4 - EtOH Eontrol	Day 4 - 4HT Condition
TC1300000532.mm.2	Rbm24	RNA binding motif protein 24	666794	-2.48334	4.75225	-10.2093	4.89712e-07	0.000187695	6.81924	Day 4 - EtOH Eontrol	Day 4 - 4HT Condition
TC0100000228.mm.2	Amer3	APC membrane recruitment 3	211383	-2.47344	3.53428	-13.8129	2.05488e-08	2.86743e-05	9.74199	Day 4 - EtOH Eontrol	Day 4 - 4HT Condition
TC1500001171.mm.2	Egflam	EGF-like, fibronectin type III and laminin G domains	268780	-2.46465	4.05261	-12.5323	5.78174e-08	4.63244e-05	8.81453	Day 4 - EtOH Eontrol	Day 4 - 4HT Condition
TC0500000084.mm.2	Sema3a	sema domain, immunoglobulin domain (Ig), short basic domain, secreted, (semaphorin) 3A	20346	-2.4385	4.49962	-16.1741	3.75667e-09	1.14421e-05	11.1981	Day 4 - EtOH Eontrol	Day 4 - 4HT Condition
TC1000002248.mm.2	H2afy2	H2A histone family, member Y2	404634	-2.42058	6.8403	-11.9575	9.48358e-08	6.37636e-05	8.36127	Day 4 - EtOH Eontrol	Day 4 - 4HT Condition
TC0800002783.mm.2	Cdh11	cadherin 11	12552	-2.42036	5.89974	-13.6178	2.39213e-08	2.90335e-05	9.60755	Day 4 - EtOH Eontrol	Day 4 - 4HT Condition
TC0100001560.mm.2	Rgs5	regulator of G-protein signaling 5	19737	-2.40291	4.93703	-7.15618	1.62562e-05	0.00183538	3.38361	Day 4 - EtOH Eontrol	Day 4 - 4HT Condition
TC1800001665.mm.2	Nfatc1	nuclear factor of activated T cells, cytoplasmic, calcineurin dependent 1	18018	-2.39596	5.65903	-10.5918	3.35456e-07	0.000151047	7.17939	Day 4 - EtOH Eontrol	Day 4 - 4HT Condition
TC1700000091.mm.2	T	brachyury	20997	-2.36547	7.19881	-6.68327	3.06549e-05	0.00280801	2.74725	Day 4 - EtOH Eontrol	Day 4 - 4HT Condition
TC0200001552.mm.2	Cd59a	CD59a antigen	12509	-2.36029	5.34259	-6.75604	2.77528e-05	0.00265925	2.84722	Day 4 - EtOH Eontrol	Day 4 - 4HT Condition
TC1200001461.mm.2	Greb1	gene regulated by estrogen in breast cancer protein	268527	-2.35967	5.76218	-13.7827	2.10343e-08	2.86743e-05	9.72137	Day 4 - EtOH Eontrol	Day 4 - 4HT Condition
TC1600001770.mm.2	St3gal6	ST3 beta-galactoside alpha-2,3-sialyltransferase 6	54613	-2.31818	5.79054	-8.29531	3.93624e-06	0.000721125	4.79347	Day 4 - EtOH Eontrol	Day 4 - 4HT Condition
TC0100001905.mm.2	Sox17	SRY (sex determining region Y)-box 17	20671	-2.30564	5.55094	-13.7452	2.16566e-08	2.86743e-05	9.69561	Day 4 - EtOH Eontrol	Day 4 - 4HT Condition
TC0600002024.mm.2	Plxna4	plexin A4	243743	-2.30465	3.91201	-13.3948	2.8525e-08	3.32361e-05	9.45104	Day 4 - EtOH Eontrol	Day 4 - 4HT Condition
TC0500003624.mm.2	Cdx2	caudal type homeobox 2	12591	-2.27752	5.15552	-8.96233	1.83105e-06	0.000426694	5.54474	Day 4 - EtOH Eontrol	Day 4 - 4HT Condition
TC0X00000201.mm.2	Chst7	carbohydrate (N-acetylglucosamino) sulfotransferase 7	60322	-2.21931	4.91064	-8.47409	3.19203e-06	0.000628248	4.99993	Day 4 - EtOH Eontrol	Day 4 - 4HT Condition
TC0X00000912.mm.2	Zc3h12b	zinc finger CCCH-type containing 12B	547176	-2.2085	4.19151	-14.037	1.72986e-08	2.65206e-05	9.89352	Day 4 - EtOH Eontrol	Day 4 - 4HT Condition
TC0100003487.mm.2	Pbx1	pre B cell leukemia homeobox 1	18514	-2.20675	6.29982	-9.52598	9.91754e-07	0.000302718	6.14075	Day 4 - EtOH Eontrol	Day 4 - 4HT Condition
TC1100002966.mm.2	Hs3st3b1	heparan sulfate (glucosamine) 3-O-sulfotransferase 3B1	54710	-2.20394	6.52129	-12.0672	8.61499e-08	6.12063e-05	8.44971	Day 4 - EtOH Eontrol	Day 4 - 4HT Condition
TC1200001704.mm.2	Prkd1	protein kinase D1	18760	-2.2031	5.43414	-7.98682	5.69643e-06	0.000926991	4.42805	Day 4 - EtOH Eontrol	Day 4 - 4HT Condition
TC1900000415.mm.2	Vldlr	very low density lipoprotein receptor	22359	-2.14095	6.15047	-7.47919	1.07091e-05	0.00141672	3.80057	Day 4 - EtOH Eontrol	Day 4 - 4HT Condition
TC0700000720.mm.2	Vstm2b	V-set and transmembrane domain containing 2B	58188	-2.13072	5.37693	-11.1458	1.97802e-07	0.000115236	7.67762	Day 4 - EtOH Eontrol	Day 4 - 4HT Condition
TC0900001561.mm.2	Eomes	eomesodermin	13813	-2.10677	8.57295	-5.2157	0.000265461	0.01071	0.566082	Day 4 - EtOH Eontrol	Day 4 - 4HT Condition
TC1800001384.mm.2	Fbn2	fibrillin 2	14119	-2.10466	4.34977	-10.7582	2.85542e-07	0.000141039	7.33193	Day 4 - EtOH Eontrol	Day 4 - 4HT Condition
TC0X00003260.mm.2	Cnksr2	connector enhancer of kinase suppressor of Ras 2	245684	-2.10451	6.93692	-8.31033	3.86708e-06	0.000716833	4.81095	Day 4 - EtOH Eontrol	Day 4 - 4HT Condition
TC1100001592.mm.2	Igfbp4	insulin-like growth factor binding protein 4	16010	-2.09494	7.0166	-9.06293	1.63768e-06	0.00040427	5.65365	Day 4 - EtOH Eontrol	Day 4 - 4HT Condition
TC0X00003114.mm.2	Capn6	calpain 6	12338	-2.08404	4.63703	-4.41855	0.000972708	0.0246812	-0.748794	Day 4 - EtOH Eontrol	Day 4 - 4HT Condition
TC1100002805.mm.2	Hand1	heart and neural crest derivatives expressed transcript 1	15110	-2.07753	7.89625	-4.41862	0.000972596	0.0246812	-0.748678	Day 4 - EtOH Eontrol	Day 4 - 4HT Condition
TC1700000009.mm.2	Tiam2	T cell lymphoma invasion and metastasis 2	24001	-2.04879	4.60039	-5.81698	0.000105739	0.0062476	1.49814	Day 4 - EtOH Eontrol	Day 4 - 4HT Condition
TC1700002244.mm.2	Rftn1	raftlin lipid raft linker 1	76438	-2.048	5.87357	-10.4432	3.88011e-07	0.000160864	7.04115	Day 4 - EtOH Eontrol	Day 4 - 4HT Condition
TC0200001022.mm.2	Erich2	glutamate rich 2	66748	-2.03967	4.74506	-7.29402	1.35832e-05	0.00166245	3.56326	Day 4 - EtOH Eontrol	Day 4 - 4HT Condition
TC1000002353.mm.2	Bicc1	BicC family RNA binding protein 1	83675	-2.03155	5.21015	-8.12208	4.83806e-06	0.000833168	4.58972	Day 4 - EtOH Eontrol	Day 4 - 4HT Condition
TC1000000508.mm.2	Fabp7	fatty acid binding protein 7, brain	12140	-2.02681	4.82475	-9.77619	7.62398e-07	0.000249527	6.39461	Day 4 - EtOH Eontrol	Day 4 - 4HT Condition
TC0200002052.mm.2	Bmp2	bone morphogenetic protein 2	12156	-2.02388	4.57481	-8.11059	4.90527e-06	0.000835588	4.57607	Day 4 - EtOH Eontrol	Day 4 - 4HT Condition
TC0800002644.mm.2	Cbln1	cerebellin 1 precursor protein	12404	-2.02114	5.18156	-6.06912	7.29715e-05	0.00491677	1.87307	Day 4 - EtOH Eontrol	Day 4 - 4HT Condition
TC1100003093.mm.2	Alox15	arachidonate 15-lipoxygenase	11687	-2.01727	5.56138	-7.58029	9.42174e-06	0.00131945	3.9282	Day 4 - EtOH Eontrol	Day 4 - 4HT Condition
TC0800001457.mm.2	Foxc2	forkhead box C2	14234	-2.01447	3.71045	-4.01535	0.00193715	0.0385058	-1.44389	Day 4 - EtOH Eontrol	Day 4 - 4HT Condition
TC0200002772.mm.2	Cdh4	cadherin 4	12561	-2.01443	5.54428	-9.14888	1.48985e-06	0.000382218	5.74581	Day 4 - EtOH Eontrol	Day 4 - 4HT Condition
TC0200003339.mm.2	Pbx3	pre B cell leukemia homeobox 3	18516	-2.00832	7.37198	-6.43306	4.33822e-05	0.00348122	2.39772	Day 4 - EtOH Eontrol	Day 4 - 4HT Condition
TC0X00002211.mm.2	Gpc3	glypican 3	14734	-2.00026	9.26066	-9.4446	1.0816e-06	0.000319727	6.0568	Day 4 - EtOH Eontrol	Day 4 - 4HT Condition
TC1400001012.mm.2	Gfra2	glial cell line derived neurotrophic factor family receptor alpha 2	14586	-1.99523	5.85599	-8.40989	3.44023e-06	0.000650716	4.92623	Day 4 - EtOH Eontrol	Day 4 - 4HT Condition
TC0700004586.mm.2	Phlda2	pleckstrin homology like domain, family A, member 2	22113	-1.99445	9.80261	-8.57662	2.83479e-06	0.000577446	5.11663	Day 4 - EtOH Eontrol	Day 4 - 4HT Condition
TC0300001076.mm.2	Slc16a1	solute carrier family 16 (monocarboxylic acid transporters), member 1	20501	-1.9857	9.28251	-11.5772	1.33096e-07	7.93496e-05	8.04755	Day 4 - EtOH Eontrol	Day 4 - 4HT Condition
TC1700001105.mm.2	Epb41l3	erythrocyte membrane protein band 4.1 like 3	13823	-1.9833	7.96628	-7.09139	1.77027e-05	0.00195327	3.29827	Day 4 - EtOH Eontrol	Day 4 - 4HT Condition
TC0500003465.mm.2	Pilrb2	paired immunoglobin-like type 2 receptor beta 2	545812	-1.98146	3.73837	-6.56975	3.58496e-05	0.0030987	2.58978	Day 4 - EtOH Eontrol	Day 4 - 4HT Condition
TC0500001695.mm.2	Lfng	LFNG O-fucosylpeptide 3-beta-N-acetylglucosaminyltransferase	16848	-1.97856	6.76147	-5.54649	0.000158975	0.00794303	1.08544	Day 4 - EtOH Eontrol	Day 4 - 4HT Condition
TC0800000521.mm.2	Pdlim3	PDZ and LIM domain 3	53318	-1.97031	7.19343	-4.94169	0.000410715	0.0143278	0.123898	Day 4 - EtOH Eontrol	Day 4 - 4HT Condition
TC1200000818.mm.2	Vrtn	vertebrae development associated	432677	-1.9686	5.48785	-5.30725	0.000229985	0.0100523	0.711423	Day 4 - EtOH Eontrol	Day 4 - 4HT Condition
TC0100001877.mm.2	Plxna2	plexin A2	18845	-1.9646	6.44412	-8.0176	5.48764e-06	0.00090779	4.46504	Day 4 - EtOH Eontrol	Day 4 - 4HT Condition
TC0200003085.mm.2	Enkur	enkurin, TRPC channel interacting protein	71233	-1.95842	4.87642	-7.26432	1.41163e-05	0.00169915	3.52478	Day 4 - EtOH Eontrol	Day 4 - 4HT Condition
TC1700000632.mm.2	BC051142	cDNA sequence BC051142	407788	-1.95424	4.67129	-8.16664	4.58665e-06	0.000814663	4.64247	Day 4 - EtOH Eontrol	Day 4 - 4HT Condition
TC0600001369.mm.2	Usp18	ubiquitin specific peptidase 18	24110	-1.9452	4.7807	-9.94814	6.38322e-07	0.000224811	6.56541	Day 4 - EtOH Eontrol	Day 4 - 4HT Condition
TC0700001178.mm.2	Tm6sf1	transmembrane 6 superfamily member 1	107769	-1.94508	5.85787	-6.46021	4.17613e-05	0.00338146	2.43609	Day 4 - EtOH Eontrol	Day 4 - 4HT Condition
TC1000000845.mm.2	Efna2	ephrin A2	13637	-1.94284	6.23057	-9.07701	1.61242e-06	0.000401436	5.6688	Day 4 - EtOH Eontrol	Day 4 - 4HT Condition
TC1800000646.mm.2	Apcdd1	adenomatosis polyposis coli down-regulated 1	494504	-1.94182	5.81785	-6.44365	4.2742e-05	0.00344884	2.4127	Day 4 - EtOH Eontrol	Day 4 - 4HT Condition
TC0X00002156.mm.2	Apln	apelin	30878	-1.93267	4.36094	-7.64885	8.64374e-06	0.00125892	4.014	Day 4 - EtOH Eontrol	Day 4 - 4HT Condition
TC1700001289.mm.2	Prkce	protein kinase C, epsilon	18754	-1.92622	5.17747	-12.5115	5.88418e-08	4.63244e-05	8.79854	Day 4 - EtOH Eontrol	Day 4 - 4HT Condition
TC1300001326.mm.2	Emb	embigin	13723	-1.90396	9.79556	-6.92916	2.1965e-05	0.00223275	3.08204	Day 4 - EtOH Eontrol	Day 4 - 4HT Condition
TC1800001289.mm.2	Trim36	tripartite motif-containing 36	28105	-1.90049	4.78914	-11.8338	1.05779e-07	6.55581e-05	8.26047	Day 4 - EtOH Eontrol	Day 4 - 4HT Condition
TC0X00001367.mm.2	Mum1l1	melanoma associated antigen (mutated) 1-like 1	245631	-1.89925	7.81014	-8.56069	2.88734e-06	0.000584064	5.09858	Day 4 - EtOH Eontrol	Day 4 - 4HT Condition
TC0800002518.mm.2	Smad1	SMAD family member 1	17125	-1.89562	8.08256	-10.8378	2.64576e-07	0.000135207	7.40396	Day 4 - EtOH Eontrol	Day 4 - 4HT Condition
TC1100000608.mm.2	Sept8	septin 8	20362	-1.89533	7.83525	-9.1482	1.49097e-06	0.000382218	5.74508	Day 4 - EtOH Eontrol	Day 4 - 4HT Condition
TC1500001787.mm.2	Foxh1	forkhead box H1	14106	-1.89429	7.0661	-7.59411	9.259e-06	0.00130293	3.94555	Day 4 - EtOH Eontrol	Day 4 - 4HT Condition
TC0300000822.mm.2	Sprr2a3	small proline-rich protein 2A3	100042514	-1.88953	7.05983	-6.69453	3.01854e-05	0.00280801	2.76277	Day 4 - EtOH Eontrol	Day 4 - 4HT Condition
TC0100003037.mm.2	Cd55	CD55 molecule, decay accelerating factor for complement	13136	-1.88389	7.28422	-3.69401	0.00339942	0.0531232	-2.00877	Day 4 - EtOH Eontrol	Day 4 - 4HT Condition
TC0100003098.mm.2	Optc	opticin	269120	-1.87741	5.0069	-9.81935	7.28979e-07	0.000245268	6.43776	Day 4 - EtOH Eontrol	Day 4 - 4HT Condition
TC1000001366.mm.2	Cpm	carboxypeptidase M	70574	-1.87605	6.08027	-4.21706	0.00136899	0.030884	-1.09397	Day 4 - EtOH Eontrol	Day 4 - 4HT Condition
TC0900001925.mm.2	Tbx20	T-box 20	57246	-1.87533	8.10516	-9.21462	1.38651e-06	0.000377455	5.81576	Day 4 - EtOH Eontrol	Day 4 - 4HT Condition
TC0200004802.mm.2	Foxa2	forkhead box A2	15376	-1.87293	6.17264	-10.6745	3.09564e-07	0.000146325	7.25551	Day 4 - EtOH Eontrol	Day 4 - 4HT Condition
TC1500000235.mm.2	Laptm4b	lysosomal-associated protein transmembrane 4B	114128	-1.86926	7.26686	-8.98995	1.77562e-06	0.000421184	5.57476	Day 4 - EtOH Eontrol	Day 4 - 4HT Condition
TC1000001737.mm.2	Stxbp5	syntaxin binding protein 5 (tomosyn)	78808	-1.86134	6.5131	-6.26465	5.50615e-05	0.00413728	2.15736	Day 4 - EtOH Eontrol	Day 4 - 4HT Condition
TC1000000428.mm.2	Bves	blood vessel epicardial substance	23828	-1.86132	5.4336	-5.09474	0.000321444	0.0120566	0.372198	Day 4 - EtOH Eontrol	Day 4 - 4HT Condition
TC1800000029.mm.2	Zeb1	zinc finger E-box binding homeobox 1	21417	-1.86122	5.39434	-5.39971	0.000199204	0.00925458	0.856976	Day 4 - EtOH Eontrol	Day 4 - 4HT Condition
TC0900002040.mm.2	Pknox2	Pbx/knotted 1 homeobox 2	208076	-1.84937	5.04776	-6.95234	2.12939e-05	0.00219177	3.11316	Day 4 - EtOH Eontrol	Day 4 - 4HT Condition
TC1700001236.mm.2	Pkdcc	protein kinase domain containing, cytoplasmic	106522	-1.84498	5.91549	-10.0265	5.89149e-07	0.000214516	6.64232	Day 4 - EtOH Eontrol	Day 4 - 4HT Condition
TC1400001456.mm.2	Cadps	Ca2+-dependent secretion activator	27062	-1.83074	4.51814	-8.07397	5.12627e-06	0.000863139	4.53248	Day 4 - EtOH Eontrol	Day 4 - 4HT Condition
TC1700000567.mm.2	Cyp4f15	cytochrome P450, family 4, subfamily f, polypeptide 15	106648	-1.81881	4.0139	-7.73351	7.77701e-06	0.0011558	4.11909	Day 4 - EtOH Eontrol	Day 4 - 4HT Condition
TC1300000148.mm.2	Elmo1	engulfment and cell motility 1	140580	-1.81767	6.64972	-5.35993	0.000211877	0.00950966	0.7945	Day 4 - EtOH Eontrol	Day 4 - 4HT Condition
TC0500002596.mm.2	Sgcb	sarcoglycan, beta (dystrophin-associated glycoprotein)	24051	-1.81459	5.6032	-5.88444	9.56669e-05	0.0058421	1.59937	Day 4 - EtOH Eontrol	Day 4 - 4HT Condition
TC0100001692.mm.2	Kif26b	kinesin family member 26B	269152	-1.81448	5.23352	-6.53123	3.78197e-05	0.00320247	2.53593	Day 4 - EtOH Eontrol	Day 4 - 4HT Condition
TC1100002227.mm.2	Grb10	growth factor receptor bound protein 10	14783	-1.80169	8.21456	-10.0637	5.67313e-07	0.000209181	6.67851	Day 4 - EtOH Eontrol	Day 4 - 4HT Condition
TC1200000608.mm.2	Dact1	dishevelled-binding antagonist of beta-catenin 1	59036	-1.80112	6.42573	-6.88933	2.31715e-05	0.00230362	3.02839	Day 4 - EtOH Eontrol	Day 4 - 4HT Condition
TC1500001238.mm.2	Cdh6	cadherin 6	12563	-1.79613	4.94046	-10.7578	2.85671e-07	0.000141039	7.3315	Day 4 - EtOH Eontrol	Day 4 - 4HT Condition
TC0400002251.mm.2	Ripk2	receptor (TNFRSF)-interacting serine-threonine kinase 2	192656	-1.79524	6.4483	-5.53851	0.000160924	0.00799925	1.0731	Day 4 - EtOH Eontrol	Day 4 - 4HT Condition
TC0700003991.mm.2	Dchs1	dachsous 1 (Drosophila)	233651	-1.79038	5.40469	-6.58977	3.48688e-05	0.003041	2.6177	Day 4 - EtOH Eontrol	Day 4 - 4HT Condition
TC0800001133.mm.2	Mmp15	matrix metallopeptidase 15	17388	-1.78872	6.33011	-7.05434	1.85914e-05	0.00199098	3.24921	Day 4 - EtOH Eontrol	Day 4 - 4HT Condition
TC1000001531.mm.2	Lrig3	leucine-rich repeats and immunoglobulin-like domains 3	320398	-1.78859	7.80276	-7.68839	8.22663e-06	0.00121641	4.0632	Day 4 - EtOH Eontrol	Day 4 - 4HT Condition
TC0600000319.mm.2	Lrguk	leucine-rich repeats and guanylate kinase domain containing	74354	-1.77725	4.70092	-4.53163	0.000804785	0.021573	-0.557159	Day 4 - EtOH Eontrol	Day 4 - 4HT Condition
TC1100004265.mm.2	Igtp	interferon gamma induced GTPase	16145	-1.7745	4.48989	-8.51312	3.05064e-06	0.000608644	5.0445	Day 4 - EtOH Eontrol	Day 4 - 4HT Condition
TC0500000387.mm.2	Rgs12	regulator of G-protein signaling 12	71729	-1.76873	5.54883	-10.4326	3.92096e-07	0.000160864	7.03119	Day 4 - EtOH Eontrol	Day 4 - 4HT Condition
TC0600001917.mm.2	Tspan12	tetraspanin 12	269831	-1.76587	7.48259	-5.58582	0.000149726	0.00767846	1.14613	Day 4 - EtOH Eontrol	Day 4 - 4HT Condition
TC1100000374.mm.2	Slit3	slit homolog 3 (Drosophila)	20564	-1.76539	6.87979	-7.06236	1.83949e-05	0.00198454	3.25985	Day 4 - EtOH Eontrol	Day 4 - 4HT Condition
TC1800000091.mm.2	Gata6	GATA binding protein 6	14465	-1.76497	6.10987	-8.71602	2.41644e-06	0.000513785	5.27332	Day 4 - EtOH Eontrol	Day 4 - 4HT Condition
TC0200003533.mm.2	Cacnb4	calcium channel, voltage-dependent, beta 4 subunit	12298	-1.76028	3.61631	-4.68688	0.000622159	0.0184927	-0.296697	Day 4 - EtOH Eontrol	Day 4 - 4HT Condition
TC0900000980.mm.2	Prtg	protogenin	235472	-1.74068	8.04561	-6.67956	3.08115e-05	0.00281351	2.74213	Day 4 - EtOH Eontrol	Day 4 - 4HT Condition
TC1200001803.mm.2	Foxa1	forkhead box A1	15375	-1.73034	4.49214	-9.73514	7.95715e-07	0.000254707	6.3534	Day 4 - EtOH Eontrol	Day 4 - 4HT Condition
TC0100001577.mm.2	Cfap126	cilia and flagella associated protein 126	75472	-1.72722	6.17333	-7.73462	7.76625e-06	0.0011558	4.12046	Day 4 - EtOH Eontrol	Day 4 - 4HT Condition
TC0300001447.mm.2	Gbp2	guanylate binding protein 2	14469	-1.71919	6.70752	-5.94452	8.75541e-05	0.00550044	1.68896	Day 4 - EtOH Eontrol	Day 4 - 4HT Condition
TC1400000363.mm.2	Gdf10	growth differentiation factor 10	14560	-1.70046	3.92228	-10.9374	2.40645e-07	0.00012981	7.49335	Day 4 - EtOH Eontrol	Day 4 - 4HT Condition
TC1300001861.mm.2	Nedd9	neural precursor cell expressed, developmentally down-regulated gene 9	18003	-1.69686	5.05454	-7.21765	1.50003e-05	0.00176187	3.46405	Day 4 - EtOH Eontrol	Day 4 - 4HT Condition
TC0900000720.mm.2	Sema7a	sema domain, immunoglobulin domain (Ig), and GPI membrane anchor, (semaphorin) 7A	20361	-1.69359	5.79388	-8.82469	2.13651e-06	0.000471472	5.39392	Day 4 - EtOH Eontrol	Day 4 - 4HT Condition
TC0400002918.mm.2	Mpdz	multiple PDZ domain protein	17475	-1.68868	4.84001	-4.47917	0.000878559	0.022896	-0.645869	Day 4 - EtOH Eontrol	Day 4 - 4HT Condition
TC0300001802.mm.2	Gnb4	guanine nucleotide binding protein (G protein), beta 4	14696	-1.68478	4.40228	-5.74229	0.00011822	0.00653664	1.38526	Day 4 - EtOH Eontrol	Day 4 - 4HT Condition
TC0X00002393.mm.2	BC023829	cDNA sequence BC023829	236848	-1.68439	9.52376	-10.2102	4.89252e-07	0.000187695	6.82014	Day 4 - EtOH Eontrol	Day 4 - 4HT Condition
TC0X00000652.mm.2	Hmgb3	high mobility group box 3	15354	-1.67703	7.48207	-9.44025	1.08665e-06	0.000319727	6.05229	Day 4 - EtOH Eontrol	Day 4 - 4HT Condition
TC1800001005.mm.2	Zfp521	zinc finger protein 521	225207	-1.67675	6.64883	-3.91212	0.00231799	0.042467	-1.62448	Day 4 - EtOH Eontrol	Day 4 - 4HT Condition
TC0X00003429.mm.2	L1cam	L1 cell adhesion molecule	16728	-1.67651	5.63718	-7.6279	8.87391e-06	0.00127964	3.98785	Day 4 - EtOH Eontrol	Day 4 - 4HT Condition
TC0300001330.mm.2	Lef1	lymphoid enhancer binding factor 1	16842	-1.67525	7.53569	-4.85981	0.00046889	0.0155898	-0.0102913	Day 4 - EtOH Eontrol	Day 4 - 4HT Condition
TC0300000387.mm.2	Lhfp	lipoma HMGIC fusion partner	108927	-1.67301	5.80815	-5.55247	0.00015753	0.00792236	1.09468	Day 4 - EtOH Eontrol	Day 4 - 4HT Condition
TC0400000234.mm.2	Epha7	Eph receptor A7	13841	-1.6695	6.95122	-7.42473	1.14798e-05	0.00145389	3.73126	Day 4 - EtOH Eontrol	Day 4 - 4HT Condition
TC0600000193.mm.2	Ptprz1	protein tyrosine phosphatase, receptor type Z, polypeptide 1	19283	-1.66796	5.11852	-5.44914	0.000184569	0.00878484	0.934265	Day 4 - EtOH Eontrol	Day 4 - 4HT Condition
TC1300000534.mm.2	Cap2	CAP, adenylate cyclase-associated protein, 2 (yeast)	67252	-1.66253	5.7341	-6.2932	5.28668e-05	0.00402078	2.19839	Day 4 - EtOH Eontrol	Day 4 - 4HT Condition
TC0400000386.mm.2	Gm3893	predicted gene 3893	100042539	-1.66179	5.9701	-5.40988	0.000196096	0.00916867	0.872906	Day 4 - EtOH Eontrol	Day 4 - 4HT Condition
TC0300001256.mm.2	Prss12	protease, serine 12 neurotrypsin (motopsin)	19142	-1.65262	5.02521	-10.533	3.55279e-07	0.000156802	7.12491	Day 4 - EtOH Eontrol	Day 4 - 4HT Condition
TC0100003791.mm.2	Prox1	prospero homeobox 1	19130	-1.65205	5.29353	-7.49536	1.04911e-05	0.00140182	3.82108	Day 4 - EtOH Eontrol	Day 4 - 4HT Condition
TC0300001616.mm.2	Hey1	hairy/enhancer-of-split related with YRPW motif 1	15213	-1.64499	6.71018	-8.01597	5.49848e-06	0.00090779	4.46309	Day 4 - EtOH Eontrol	Day 4 - 4HT Condition
TC0500001896.mm.2	Fzd1	frizzled class receptor 1	14362	-1.64467	6.28272	-8.15094	4.67358e-06	0.0008201	4.62391	Day 4 - EtOH Eontrol	Day 4 - 4HT Condition
TC0700002217.mm.2	Peg3	paternally expressed 3	18616	-1.64358	9.35124	-8.26488	4.08058e-06	0.000742896	4.75793	Day 4 - EtOH Eontrol	Day 4 - 4HT Condition
TC0500003629.mm.2	Flt1	FMS-like tyrosine kinase 1	14254	-1.6429	7.73953	-7.16348	1.61013e-05	0.00183208	3.3932	Day 4 - EtOH Eontrol	Day 4 - 4HT Condition
TC1900001586.mm.2	Fgf8	fibroblast growth factor 8	14179	-1.63353	5.44621	-4.19291	0.00142674	0.0316064	-1.13566	Day 4 - EtOH Eontrol	Day 4 - 4HT Condition
TC1700002226.mm.2	Apobec2	apolipoprotein B mRNA editing enzyme, catalytic polypeptide 2	11811	-1.63268	4.85699	-6.25371	5.59284e-05	0.00416659	2.1416	Day 4 - EtOH Eontrol	Day 4 - 4HT Condition
TC1900000531.mm.2	Hhex	hematopoietically expressed homeobox	15242	-1.62909	5.10451	-5.77098	0.00011325	0.00641453	1.42872	Day 4 - EtOH Eontrol	Day 4 - 4HT Condition
TC0X00001637.mm.2	Scml2	sex comb on midleg-like 2 (Drosophila)	107815	-1.62785	4.21486	-9.94534	6.40161e-07	0.000224811	6.56265	Day 4 - EtOH Eontrol	Day 4 - 4HT Condition
TC0700002691.mm.2	BC089491	cDNA sequence BC089491	280621	-1.6265	5.40943	-7.81205	7.05593e-06	0.00109326	4.21576	Day 4 - EtOH Eontrol	Day 4 - 4HT Condition
TC0900000950.mm.2	Aldh1a2	aldehyde dehydrogenase family 1, subfamily A2	19378	-1.62306	4.6446	-2.65092	0.0221412	0.161723	-3.85818	Day 4 - EtOH Eontrol	Day 4 - 4HT Condition
TC1400002578.mm.2	Dach1	dachshund 1 (Drosophila)	13134	-1.61846	4.84615	-6.82732	2.51931e-05	0.00246258	2.94442	Day 4 - EtOH Eontrol	Day 4 - 4HT Condition
TC0100002866.mm.2	Pam	peptidylglycine alpha-amidating monooxygenase	18484	-1.61335	6.85883	-8.65544	2.58945e-06	0.000542649	5.2055	Day 4 - EtOH Eontrol	Day 4 - 4HT Condition
TC0600001902.mm.2	Wnt2	wingless-type MMTV integration site family, member 2	22413	-1.61185	4.39043	-7.20771	1.51962e-05	0.00176475	3.45107	Day 4 - EtOH Eontrol	Day 4 - 4HT Condition
TC0800000416.mm.2	Dusp4	dual specificity phosphatase 4	319520	-1.60805	7.67801	-7.5742	9.49431e-06	0.0013203	3.92056	Day 4 - EtOH Eontrol	Day 4 - 4HT Condition
TC0X00002983.mm.2	Tspan6	tetraspanin 6	56496	-1.60563	6.26587	-5.69074	0.000127742	0.00687799	1.30687	Day 4 - EtOH Eontrol	Day 4 - 4HT Condition
TC0200000002.mm.2	Fam171a1	family with sequence similarity 171, member A1	269233	-1.60163	5.94661	-8.61531	2.71138e-06	0.00056014	5.16034	Day 4 - EtOH Eontrol	Day 4 - 4HT Condition
TC0700003569.mm.2	Mesp1	mesoderm posterior 1	17292	-1.60034	6.50587	-8.55157	2.91792e-06	0.00058618	5.08823	Day 4 - EtOH Eontrol	Day 4 - 4HT Condition
TC0600002066.mm.2	Slc13a4	solute carrier family 13 (sodium/sulfate symporters), member 4	243755	-1.59634	3.87179	-4.08423	0.00171969	0.0355851	-1.32396	Day 4 - EtOH Eontrol	Day 4 - 4HT Condition
TC0300000419.mm.2	Dclk1	doublecortin-like kinase 1	13175	-1.59151	5.25979	-4.81909	0.00050099	0.0163485	-0.077361	Day 4 - EtOH Eontrol	Day 4 - 4HT Condition
TC1100000780.mm.2	Mfap4	microfibrillar-associated protein 4	76293	-1.58826	5.42998	-7.74301	7.68569e-06	0.001154	4.13083	Day 4 - EtOH Eontrol	Day 4 - 4HT Condition
TC0X00003075.mm.2	Tsc22d3	TSC22 domain family, member 3	14605	-1.58604	5.28207	-7.07311	1.81353e-05	0.00197852	3.27409	Day 4 - EtOH Eontrol	Day 4 - 4HT Condition
TC1800001449.mm.2	Piezo2	piezo-type mechanosensitive ion channel component 2	667742	-1.57951	5.91961	-10.9908	2.28785e-07	0.000125741	7.54093	Day 4 - EtOH Eontrol	Day 4 - 4HT Condition
TC0300000017.mm.2	Zfhx4	zinc finger homeodomain 4	80892	-1.57943	4.87151	-5.69079	0.000127731	0.00687799	1.30696	Day 4 - EtOH Eontrol	Day 4 - 4HT Condition
TC1000000402.mm.2	Cd24a	CD24a antigen	12484	-1.57865	9.33946	-8.44628	3.29709e-06	0.000640274	4.96807	Day 4 - EtOH Eontrol	Day 4 - 4HT Condition
TC1400001031.mm.2	Rcbtb2	regulator of chromosome condensation (RCC1) and BTB (POZ) domain containing protein 2	105670	-1.56756	7.01569	-4.48199	0.000874414	0.0228233	-0.641087	Day 4 - EtOH Eontrol	Day 4 - 4HT Condition
TC0700003622.mm.2	Hdgfrp3	hepatoma-derived growth factor, related protein 3	29877	-1.5655	4.48662	-6.86658	2.38922e-05	0.0023672	2.99765	Day 4 - EtOH Eontrol	Day 4 - 4HT Condition
TC0500003463.mm.2	Pilra	paired immunoglobin-like type 2 receptor alpha	231805	-1.55655	4.22821	-4.0337	0.00187658	0.0378141	-1.41191	Day 4 - EtOH Eontrol	Day 4 - 4HT Condition
TC0X00000479.mm.2	Cxx1c	CAAX box 1C	72865	-1.55549	5.12019	-5.66962	0.000131874	0.00704838	1.27465	Day 4 - EtOH Eontrol	Day 4 - 4HT Condition
TC1300002335.mm.2	Rhobtb3	Rho-related BTB domain containing 3	73296	-1.54795	7.48861	-5.09333	0.000322168	0.0120622	0.36992	Day 4 - EtOH Eontrol	Day 4 - 4HT Condition
TC1100002921.mm.2	Ulk2	unc-51 like kinase 2	29869	-1.54574	6.15277	-9.19256	1.4203e-06	0.000382218	5.79234	Day 4 - EtOH Eontrol	Day 4 - 4HT Condition
TC1900001549.mm.2	Cpn1	carboxypeptidase N, polypeptide 1	93721	-1.54416	5.13998	-3.72954	0.00319287	0.051112	-1.94596	Day 4 - EtOH Eontrol	Day 4 - 4HT Condition
TC0X00002739.mm.2	Cited1	Cbp/p300-interacting transactivator with Glu/Asp-rich carboxy-terminal domain 1	12705	-1.54349	7.63066	-7.52821	1.00628e-05	0.00136972	3.86263	Day 4 - EtOH Eontrol	Day 4 - 4HT Condition
TC0700003111.mm.2	Gabra5	gamma-aminobutyric acid (GABA) A receptor, subunit alpha 5	110886	-1.53266	4.97952	-5.52054	0.000165407	0.0081802	1.04528	Day 4 - EtOH Eontrol	Day 4 - 4HT Condition
TC1000002464.mm.2	2610008E11Rik	RIKEN cDNA 2610008E11 gene	72128	-1.53246	6.70795	-4.35983	0.00107399	0.0263558	-0.8489	Day 4 - EtOH Eontrol	Day 4 - 4HT Condition
TC1300002725.mm.2	Parp8	poly (ADP-ribose) polymerase family, member 8	52552	-1.5285	4.4307	-4.78888	0.000526304	0.0167183	-0.127283	Day 4 - EtOH Eontrol	Day 4 - 4HT Condition
TC1500001548.mm.2	Has2	hyaluronan synthase 2	15117	-1.52636	5.88115	-5.07864	0.000329786	0.0123	0.346239	Day 4 - EtOH Eontrol	Day 4 - 4HT Condition
TC0X00001142.mm.2	Klhl4	kelch-like 4	237010	-1.52528	4.23791	-5.29346	0.00023499	0.0101108	0.689613	Day 4 - EtOH Eontrol	Day 4 - 4HT Condition
TC0700002846.mm.2	Lrp3	low density lipoprotein receptor-related protein 3	435965	-1.52407	6.55019	-8.61749	2.70458e-06	0.00056014	5.1628	Day 4 - EtOH Eontrol	Day 4 - 4HT Condition
TC0300001589.mm.2	Wls	wntless homolog (Drosophila)	68151	-1.5214	8.2388	-6.70154	2.98973e-05	0.00279327	2.77242	Day 4 - EtOH Eontrol	Day 4 - 4HT Condition
TC1200001109.mm.2	Eml1	echinoderm microtubule associated protein like 1	68519	-1.52074	5.22291	-6.23428	5.75041e-05	0.00422989	2.11357	Day 4 - EtOH Eontrol	Day 4 - 4HT Condition
TC0900000830.mm.2	Igdcc3	immunoglobulin superfamily, DCC subclass, member 3	19289	-1.51798	7.88619	-6.91309	2.24436e-05	0.00225094	3.06041	Day 4 - EtOH Eontrol	Day 4 - 4HT Condition
TC1300002019.mm.2	Msx2	msh homeobox 2	17702	-1.51757	7.17489	-3.9417	0.00220155	0.0413734	-1.57265	Day 4 - EtOH Eontrol	Day 4 - 4HT Condition
TC1600000982.mm.2	Hunk	hormonally upregulated Neu-associated kinase	26559	-1.51487	7.36697	-7.47631	1.07485e-05	0.00141672	3.79691	Day 4 - EtOH Eontrol	Day 4 - 4HT Condition
TC1300000135.mm.2	Amph	amphiphysin	218038	-1.51373	6.40307	-4.8763	0.000456509	0.0152558	0.0168129	Day 4 - EtOH Eontrol	Day 4 - 4HT Condition
TC1000003023.mm.2	Hmga2	high mobility group AT-hook 2	15364	-1.50971	7.13642	-7.20718	1.52066e-05	0.00176475	3.45039	Day 4 - EtOH Eontrol	Day 4 - 4HT Condition
TC0800002665.mm.2	Sall1	sal-like 1 (Drosophila)	58198	-1.50779	7.17596	-8.83429	2.11352e-06	0.00046996	5.40451	Day 4 - EtOH Eontrol	Day 4 - 4HT Condition
TC0X00000933.mm.2	Stard8	START domain containing 8	236920	-1.50571	6.01603	-4.90926	0.000432792	0.0146935	0.070858	Day 4 - EtOH Eontrol	Day 4 - 4HT Condition
TC1500000217.mm.2	Sema5a	sema domain, seven thrombospondin repeats (type 1 and type 1-like), transmembrane domain (TM) and short cytoplasmic domain, (semaphorin) 5A	20356	-1.50407	5.59502	-5.01317	0.000366144	0.0131998	0.240277	Day 4 - EtOH Eontrol	Day 4 - 4HT Condition
TC0500002183.mm.2	Fndc4	fibronectin type III domain containing 4	64339	-1.49778	5.65585	-4.97421	0.00038977	0.0137787	0.176924	Day 4 - EtOH Eontrol	Day 4 - 4HT Condition
TC0900001725.mm.2	9230110C19Rik	RIKEN cDNA 9230110C19 gene	234912	-1.4966	6.0633	-4.70061	0.000608247	0.0183033	-0.273802	Day 4 - EtOH Eontrol	Day 4 - 4HT Condition
TC0200000240.mm.2	Vim	vimentin	22352	-1.49396	7.92402	-8.11875	4.85746e-06	0.000833168	4.58576	Day 4 - EtOH Eontrol	Day 4 - 4HT Condition
TC0400000455.mm.2	Reck	reversion-inducing-cysteine-rich protein with kazal motifs	53614	-1.49111	5.60834	-8.71903	2.40818e-06	0.000513785	5.27668	Day 4 - EtOH Eontrol	Day 4 - 4HT Condition
TC0700002112.mm.2	Fgf3	fibroblast growth factor 3	14174	-1.48999	6.07449	-6.42079	4.41366e-05	0.00352234	2.38035	Day 4 - EtOH Eontrol	Day 4 - 4HT Condition
TC0100001498.mm.2	F5	coagulation factor V	14067	-1.48627	6.05761	-5.97904	8.3227e-05	0.00530486	1.7402	Day 4 - EtOH Eontrol	Day 4 - 4HT Condition
TC0800001077.mm.2	Mmp2	matrix metallopeptidase 2	17390	-1.48127	6.96511	-5.14338	0.000297562	0.0115109	0.450418	Day 4 - EtOH Eontrol	Day 4 - 4HT Condition
TC1000002099.mm.2	Prdm1	PR domain containing 1, with ZNF domain	12142	-1.48047	6.73666	-6.19354	6.09633e-05	0.00437389	2.05462	Day 4 - EtOH Eontrol	Day 4 - 4HT Condition
TC0200000398.mm.2	Nrarp	Notch-regulated ankyrin repeat protein	67122	-1.47772	5.2751	-9.24113	1.34705e-06	0.000370173	5.84383	Day 4 - EtOH Eontrol	Day 4 - 4HT Condition
TC1300002711.mm.2	Fst	follistatin	14313	-1.4748	6.7181	-3.39568	0.0057797	0.0738083	-2.53876	Day 4 - EtOH Eontrol	Day 4 - 4HT Condition
TC1700001147.mm.2	Lbh	limb-bud and heart	77889	-1.47304	6.07542	-5.64752	0.000136352	0.00722146	1.24085	Day 4 - EtOH Eontrol	Day 4 - 4HT Condition
TC1000001216.mm.2	Kitl	kit ligand	17311	-1.47228	8.06288	-3.76644	0.00299196	0.0491279	-1.88079	Day 4 - EtOH Eontrol	Day 4 - 4HT Condition
TC0300002664.mm.2	Wnt2b	wingless-type MMTV integration site family, member 2B	22414	-1.46774	5.86125	-7.60288	9.15739e-06	0.0013012	3.95654	Day 4 - EtOH Eontrol	Day 4 - 4HT Condition
TC0900002083.mm.2	AW551984	expressed sequence AW551984	244810	-1.46656	6.34008	-4.43099	0.000952561	0.0243183	-0.727637	Day 4 - EtOH Eontrol	Day 4 - 4HT Condition
TC1100001721.mm.2	Wnt3	wingless-type MMTV integration site family, member 3	22415	-1.46627	5.41667	-5.26834	0.000244406	0.0102142	0.649807	Day 4 - EtOH Eontrol	Day 4 - 4HT Condition
TC1900000226.mm.2	Ms4a4d	membrane-spanning 4-domains, subfamily A, member 4D	66607	-1.46302	6.06261	-3.91153	0.00232038	0.0424829	-1.62551	Day 4 - EtOH Eontrol	Day 4 - 4HT Condition
TC0300002346.mm.2	Efna3	ephrin A3	13638	-1.45996	8.70951	-6.01509	7.8949e-05	0.00514476	1.79352	Day 4 - EtOH Eontrol	Day 4 - 4HT Condition
TC1900001316.mm.2	Rfx3	regulatory factor X, 3 (influences HLA class II expression)	19726	-1.45872	7.69261	-5.8514	0.000100466	0.00602155	1.54988	Day 4 - EtOH Eontrol	Day 4 - 4HT Condition
TC0500002386.mm.2	Adgra3	adhesion G protein-coupled receptor A3	70693	-1.45765	7.89088	-6.41609	4.44297e-05	0.00352641	2.37368	Day 4 - EtOH Eontrol	Day 4 - 4HT Condition
TC1200000492.mm.2	Ttc6	tetratricopeptide repeat domain 6	70846	-1.45386	3.63213	-5.41319	0.000195097	0.00913662	0.87808	Day 4 - EtOH Eontrol	Day 4 - 4HT Condition
TC0200003689.mm.2	Stk39	serine/threonine kinase 39	53416	-1.45171	6.38164	-4.21351	0.00137734	0.0309572	-1.1001	Day 4 - EtOH Eontrol	Day 4 - 4HT Condition
TC1300001722.mm.2	Sox4	SRY (sex determining region Y)-box 4	20677	-1.45123	6.83821	-9.26095	1.31834e-06	0.000369249	5.86477	Day 4 - EtOH Eontrol	Day 4 - 4HT Condition
TC0X00000313.mm.2	Dock11	dedicator of cytokinesis 11	75974	-1.45036	8.72949	-6.37597	4.70138e-05	0.00370125	2.31671	Day 4 - EtOH Eontrol	Day 4 - 4HT Condition
TC0400001013.mm.2	Ror1	receptor tyrosine kinase-like orphan receptor 1	26563	-1.4417	6.30065	-5.71849	0.000122518	0.00669573	1.34913	Day 4 - EtOH Eontrol	Day 4 - 4HT Condition
TC0600001931.mm.2	Cadps2	Ca2+-dependent activator protein for secretion 2	320405	-1.43741	6.38383	-7.53409	9.98815e-06	0.00136972	3.87005	Day 4 - EtOH Eontrol	Day 4 - 4HT Condition
TC1200001418.mm.2	Msgn1	mesogenin 1	56184	-1.43267	5.86333	-7.62116	8.94935e-06	0.00128417	3.97942	Day 4 - EtOH Eontrol	Day 4 - 4HT Condition
TC0400002220.mm.2	Tmem67	transmembrane protein 67	329795	-1.43008	5.85283	-5.99833	8.09085e-05	0.00520262	1.76875	Day 4 - EtOH Eontrol	Day 4 - 4HT Condition
TC0900003116.mm.2	Pth1r	parathyroid hormone 1 receptor	19228	-1.42976	4.48781	-5.23542	0.000257357	0.0105289	0.597495	Day 4 - EtOH Eontrol	Day 4 - 4HT Condition
TC0X00001700.mm.2	Arhgap6	Rho GTPase activating protein 6	11856	-1.42663	5.79533	-8.23886	4.2085e-06	0.000761425	4.72746	Day 4 - EtOH Eontrol	Day 4 - 4HT Condition
TC0600002648.mm.2	Antxr1	anthrax toxin receptor 1	69538	-1.42485	6.54247	-7.30958	1.33124e-05	0.00165011	3.58338	Day 4 - EtOH Eontrol	Day 4 - 4HT Condition
TC0400001217.mm.2	Pdzk1ip1	PDZK1 interacting protein 1	67182	-1.42417	6.11036	-5.79013	0.000110056	0.00633264	1.45766	Day 4 - EtOH Eontrol	Day 4 - 4HT Condition
TC0300000091.mm.2	E2f5	E2F transcription factor 5	13559	-1.42331	8.09305	-9.45326	1.07164e-06	0.000319727	6.06577	Day 4 - EtOH Eontrol	Day 4 - 4HT Condition
TC1700000948.mm.2	Mocs1	molybdenum cofactor synthesis 1	56738	-1.42313	8.64818	-6.55255	3.67149e-05	0.00315477	2.56577	Day 4 - EtOH Eontrol	Day 4 - 4HT Condition
TC0500000819.mm.2	Slc4a4	solute carrier family 4 (anion exchanger), member 4	54403	-1.42252	6.02424	-6.71849	2.92119e-05	0.00275377	2.79573	Day 4 - EtOH Eontrol	Day 4 - 4HT Condition
TC0300001858.mm.2	Trpc3	transient receptor potential cation channel, subfamily C, member 3	22065	-1.41007	3.58928	-4.09895	0.00167658	0.035114	-1.29837	Day 4 - EtOH Eontrol	Day 4 - 4HT Condition
TC0200004683.mm.2	Lrrn4	leucine rich repeat neuronal 4	320974	-1.40942	7.09027	-5.08345	0.000327273	0.0122376	0.353991	Day 4 - EtOH Eontrol	Day 4 - 4HT Condition
TC1500000662.mm.2	H1f0	H1 histone family, member 0	14958	-1.40657	7.86883	-5.54984	0.000158163	0.00792236	1.09062	Day 4 - EtOH Eontrol	Day 4 - 4HT Condition
TC0600001286.mm.2	Cand2	cullin-associated and neddylation-dissociated 2 (putative)	67088	-1.39469	7.42979	-6.21263	5.93155e-05	0.00429051	2.08227	Day 4 - EtOH Eontrol	Day 4 - 4HT Condition
TC0600002354.mm.2	Vopp1	vesicular, overexpressed in cancer, prosurvival protein 1	232023	-1.39214	6.00604	-5.01195	0.000366864	0.0132094	0.238286	Day 4 - EtOH Eontrol	Day 4 - 4HT Condition
TC1100000464.mm.2	Adam19	a disintegrin and metallopeptidase domain 19 (meltrin beta)	11492	-1.3908	7.87953	-7.13284	1.6762e-05	0.00187793	3.35294	Day 4 - EtOH Eontrol	Day 4 - 4HT Condition
TC1500002181.mm.2	Adcy6	adenylate cyclase 6	11512	-1.39038	6.86763	-7.43374	1.13484e-05	0.00144985	3.74275	Day 4 - EtOH Eontrol	Day 4 - 4HT Condition
TC1200000253.mm.2	Pxdn	peroxidasin	69675	-1.3898	7.2575	-7.30508	1.339e-05	0.0016527	3.57757	Day 4 - EtOH Eontrol	Day 4 - 4HT Condition
TC1300001056.mm.2	Lhfpl2	lipoma HMGIC fusion partner-like 2	218454	-1.38631	6.9638	-5.42073	0.000192836	0.00907147	0.889886	Day 4 - EtOH Eontrol	Day 4 - 4HT Condition
TC0X00000940.mm.2	Tmem28	transmembrane protein 28	620592	-1.38485	6.02094	-5.21261	0.000266755	0.010719	0.561155	Day 4 - EtOH Eontrol	Day 4 - 4HT Condition
TC0X00000919.mm.2	Heph	hephaestin	15203	-1.38398	4.91959	-7.0451	1.88203e-05	0.00200079	3.23695	Day 4 - EtOH Eontrol	Day 4 - 4HT Condition
TC1100001271.mm.2	Hnf1b	HNF1 homeobox B	21410	-1.38293	4.43521	-8.11789	4.86246e-06	0.000833168	4.58474	Day 4 - EtOH Eontrol	Day 4 - 4HT Condition
TC0X00002865.mm.2	Rps6ka6	ribosomal protein S6 kinase polypeptide 6	67071	-1.38121	8.56988	-5.27164	0.000243149	0.0102142	0.655032	Day 4 - EtOH Eontrol	Day 4 - 4HT Condition
TC0X00001208.mm.2	Cldn34c2	claudin 34C2	625591	-1.381	4.77262	-5.28028	0.000239882	0.0101711	0.668736	Day 4 - EtOH Eontrol	Day 4 - 4HT Condition
TC0400003733.mm.2	Grrp1	glycine/arginine rich protein 1	72690	-1.37636	5.26785	-5.89079	9.47726e-05	0.00581186	1.60887	Day 4 - EtOH Eontrol	Day 4 - 4HT Condition
TC0600002020.mm.2	Podxl	podocalyxin-like	27205	-1.37268	8.48005	-7.65121	8.61822e-06	0.00125892	4.01694	Day 4 - EtOH Eontrol	Day 4 - 4HT Condition
TC0400001020.mm.2	Cachd1	cache domain containing 1	320508	-1.36398	7.79756	-3.98902	0.00202768	0.0395598	-1.48987	Day 4 - EtOH Eontrol	Day 4 - 4HT Condition
TC1200001450.mm.2	Trib2	tribbles pseudokinase 2	217410	-1.35932	6.15095	-5.84316	0.000101702	0.00604588	1.53751	Day 4 - EtOH Eontrol	Day 4 - 4HT Condition
TC1800001150.mm.2	Nme5	NME/NM23 family member 5	75533	-1.35382	5.3868	-6.58045	3.53219e-05	0.00307132	2.60471	Day 4 - EtOH Eontrol	Day 4 - 4HT Condition
TC0400003253.mm.2	Zfyve9	zinc finger, FYVE domain containing 9	230597	-1.35129	7.26334	-7.85786	6.66875e-06	0.00104438	4.27179	Day 4 - EtOH Eontrol	Day 4 - 4HT Condition
TC0X00002513.mm.2	Prrg1	proline rich Gla (G-carboxyglutamic acid) 1	546336	-1.34889	5.15421	-4.16639	0.00149307	0.0325369	-1.18149	Day 4 - EtOH Eontrol	Day 4 - 4HT Condition
TC0200002972.mm.2	Itga8	integrin alpha 8	241226	-1.34286	6.05311	-7.44356	1.12068e-05	0.00144144	3.75527	Day 4 - EtOH Eontrol	Day 4 - 4HT Condition
TC0600002109.mm.2	Hipk2	homeodomain interacting protein kinase 2	15258	-1.3417	8.5879	-4.00708	0.00196514	0.0388085	-1.45834	Day 4 - EtOH Eontrol	Day 4 - 4HT Condition
TC0100003035.mm.2	Cd55b	CD55 molecule, decay accelerating factor for complement B	13137	-1.331	8.67959	-3.91531	0.00230513	0.0424455	-1.61888	Day 4 - EtOH Eontrol	Day 4 - 4HT Condition
TC0900002533.mm.2	Rab8b	RAB8B, member RAS oncogene family	235442	-1.32998	8.15549	-5.74496	0.000117748	0.00653664	1.38931	Day 4 - EtOH Eontrol	Day 4 - 4HT Condition
TC0300002045.mm.2	Siah2	seven in absentia 2	20439	-1.32995	5.34314	-4.83278	0.000489952	0.0161081	-0.0547962	Day 4 - EtOH Eontrol	Day 4 - 4HT Condition
TC0900002526.mm.2	Usp3	ubiquitin specific peptidase 3	235441	-1.32753	8.68687	-7.53082	1.00296e-05	0.00136972	3.86592	Day 4 - EtOH Eontrol	Day 4 - 4HT Condition
TC0600002099.mm.2	Zc3hav1	zinc finger CCCH type, antiviral 1	78781	-1.32414	6.11616	-8.01333	5.51611e-06	0.00090779	4.45991	Day 4 - EtOH Eontrol	Day 4 - 4HT Condition
TC1000002903.mm.2	Lgr5	leucine rich repeat containing G protein coupled receptor 5	14160	-1.31994	6.16717	-6.01661	7.87747e-05	0.00514476	1.79576	Day 4 - EtOH Eontrol	Day 4 - 4HT Condition
TC1100001285.mm.2	Car4	carbonic anhydrase 4	12351	-1.31977	8.05849	-2.809	0.0166439	0.137731	-3.58126	Day 4 - EtOH Eontrol	Day 4 - 4HT Condition
TC0600000277.mm.2	Mest	mesoderm specific transcript	17294	-1.31953	10.7583	-9.02884	1.70061e-06	0.000412808	5.61687	Day 4 - EtOH Eontrol	Day 4 - 4HT Condition
TC0500002719.mm.2	Adamts3	a disintegrin-like and metallopeptidase (reprolysin type) with thrombospondin type 1 motif, 3	330119	-1.31769	4.49707	-4.55215	0.000777726	0.0211723	-0.52256	Day 4 - EtOH Eontrol	Day 4 - 4HT Condition
TC1100001626.mm.2	Ttc25	tetratricopeptide repeat domain 25	74407	-1.31751	4.49925	-5.3193	0.000225704	0.00996143	0.730456	Day 4 - EtOH Eontrol	Day 4 - 4HT Condition
TC0700003036.mm.2	Tph1	tryptophan hydroxylase 1	21990	-1.3146	4.46376	-4.36029	0.00107316	0.0263558	-0.848121	Day 4 - EtOH Eontrol	Day 4 - 4HT Condition
TC0900000692.mm.2	Ptpn9	protein tyrosine phosphatase, non-receptor type 9	56294	-1.31433	7.34291	-8.3694	3.60736e-06	0.000677335	4.87949	Day 4 - EtOH Eontrol	Day 4 - 4HT Condition
TC1100001880.mm.2	Gprc5c	G protein-coupled receptor, family C, group 5, member C	70355	-1.30857	6.06626	-4.58434	0.000737174	0.0205815	-0.46838	Day 4 - EtOH Eontrol	Day 4 - 4HT Condition
TC0400000519.mm.2	Tgfbr1	transforming growth factor, beta receptor I	21812	-1.30712	7.19514	-5.84743	0.000101059	0.00604469	1.54392	Day 4 - EtOH Eontrol	Day 4 - 4HT Condition
TC0400002153.mm.2	Nsmaf	neutral sphingomyelinase (N-SMase) activation associated factor	18201	-1.29637	6.60241	-5.61602	0.000143013	0.0074925	1.19257	Day 4 - EtOH Eontrol	Day 4 - 4HT Condition
TC1000000543.mm.2	Spock2	sparc/osteonectin, cwcv and kazal-like domains proteoglycan 2	94214	-1.29309	5.32072	-5.54998	0.00015813	0.00792236	1.09083	Day 4 - EtOH Eontrol	Day 4 - 4HT Condition
TC0500000948.mm.2	Fgf8	fibroblast growth factor 5	14176	-1.29136	6.66438	-1.86864	0.0878693	0.338997	-5.15142	Day 4 - EtOH Eontrol	Day 4 - 4HT Condition
TC1400000290.mm.2	Wnt5a	wingless-type MMTV integration site family, member 5A	22418	-1.2837	5.96081	-3.7823	0.00290964	0.0484186	-1.8528	Day 4 - EtOH Eontrol	Day 4 - 4HT Condition
TC0700002349.mm.2	Zfp329	zinc finger protein 329	67230	-1.28298	5.44799	-8.92253	1.91422e-06	0.000439047	5.50135	Day 4 - EtOH Eontrol	Day 4 - 4HT Condition
TC1100002269.mm.2	Meis1	Meis homeobox 1	17268	-1.28232	6.27715	-2.35921	0.037357	0.215577	-4.35898	Day 4 - EtOH Eontrol	Day 4 - 4HT Condition
TC0X00000519.mm.2	Ddx26b	DEAD/H (Asp-Glu-Ala-Asp/His) box polypeptide 26B	236790	-1.27875	7.03561	-4.28548	0.00121829	0.0286877	-0.97624	Day 4 - EtOH Eontrol	Day 4 - 4HT Condition
TC0600000627.mm.2	Evx1	even-skipped homeobox 1	14028	-1.27851	5.76356	-4.62188	0.000692667	0.0198216	-0.405361	Day 4 - EtOH Eontrol	Day 4 - 4HT Condition
TC1100002755.mm.2	Pdlim4	PDZ and LIM domain 4	30794	-1.27809	5.55856	-5.59035	0.000148698	0.00763921	1.1531	Day 4 - EtOH Eontrol	Day 4 - 4HT Condition
TC0800002674.mm.2	Tox3	TOX high mobility group box family member 3	244579	-1.27437	6.77072	-4.01376	0.00194249	0.0385705	-1.44667	Day 4 - EtOH Eontrol	Day 4 - 4HT Condition
TC0600000667.mm.2	Adcyap1r1	adenylate cyclase activating polypeptide 1 receptor 1	11517	-1.27043	4.98875	-5.30017	0.00023254	0.0101099	0.700231	Day 4 - EtOH Eontrol	Day 4 - 4HT Condition
TC0X00001682.mm.2	Gpm6b	glycoprotein m6b	14758	-1.27024	5.46271	-3.49268	0.00485991	0.0663997	-2.36607	Day 4 - EtOH Eontrol	Day 4 - 4HT Condition
TC0600002756.mm.2	Adamts9	a disintegrin-like and metallopeptidase (reprolysin type) with thrombospondin type 1 motif, 9	101401	-1.26988	7.08846	-4.38994	0.00102075	0.0255223	-0.797521	Day 4 - EtOH Eontrol	Day 4 - 4HT Condition
TC0X00000126.mm.2	Tspan7	tetraspanin 7	21912	-1.26674	9.02114	-4.74571	0.000564822	0.0174611	-0.198807	Day 4 - EtOH Eontrol	Day 4 - 4HT Condition
TC0900002382.mm.2	Arid3b	AT rich interactive domain 3B (BRIGHT-like)	56380	-1.26668	7.39809	-6.35719	4.82786e-05	0.00376018	2.28994	Day 4 - EtOH Eontrol	Day 4 - 4HT Condition
TC0600000570.mm.2	Tmem176a	transmembrane protein 176A	66058	-1.26564	6.1432	-5.60233	0.000146017	0.00756822	1.17152	Day 4 - EtOH Eontrol	Day 4 - 4HT Condition
TC1000002164.mm.2	Cep85l	centrosomal protein 85-like	100038725	-1.2631	4.67209	-4.28547	0.00121832	0.0286877	-0.97626	Day 4 - EtOH Eontrol	Day 4 - 4HT Condition
TC1800000984.mm.2	1010001N08Rik	RIKEN cDNA 1010001N08 gene	68434	-1.26041	3.98337	-7.89543	6.36834e-06	0.00100817	4.31752	Day 4 - EtOH Eontrol	Day 4 - 4HT Condition
TC0600002965.mm.2	Plxnd1	plexin D1	67784	-1.25996	5.33075	-5.78772	0.000110453	0.00633343	1.45402	Day 4 - EtOH Eontrol	Day 4 - 4HT Condition
TC0500002805.mm.2	Antxr2	anthrax toxin receptor 2	71914	-1.25903	4.02871	-4.64692	0.00066456	0.0192617	-0.363434	Day 4 - EtOH Eontrol	Day 4 - 4HT Condition
TC1800000301.mm.2	Egr1	early growth response 1	13653	-1.2579	7.53205	-5.37779	0.000206086	0.0093957	0.822573	Day 4 - EtOH Eontrol	Day 4 - 4HT Condition
TC0200000549.mm.2	Ncs1	neuronal calcium sensor 1	14299	-1.25678	6.07301	-6.33393	4.98952e-05	0.00383482	2.25673	Day 4 - EtOH Eontrol	Day 4 - 4HT Condition
TC1500000404.mm.2	Zhx2	zinc fingers and homeoboxes 2	387609	-1.25675	6.39966	-4.89077	0.000445933	0.0149995	0.0405563	Day 4 - EtOH Eontrol	Day 4 - 4HT Condition
TC1400002152.mm.2	Micu2	mitochondrial calcium uptake 2	68514	-1.25296	7.08882	-6.98706	2.03295e-05	0.0021225	3.15964	Day 4 - EtOH Eontrol	Day 4 - 4HT Condition
TC0500001898.mm.2	Cdk14	cyclin-dependent kinase 14	18647	-1.25294	7.54988	-5.85896	9.9346e-05	0.00599141	1.56121	Day 4 - EtOH Eontrol	Day 4 - 4HT Condition
TC0400000712.mm.2	Zfp618	zinc finger protein 618	72701	-1.25236	6.55929	-5.75709	0.000115628	0.00646718	1.40769	Day 4 - EtOH Eontrol	Day 4 - 4HT Condition
TC4_GL456350_random00000010.mm.2	Fam205a2	family with sequence similarity 205, member A2	545611	-1.24973	5.52272	-4.76296	0.000549086	0.0171847	-0.170195	Day 4 - EtOH Eontrol	Day 4 - 4HT Condition
TC1600001667.mm.2	Phldb2	pleckstrin homology like domain, family B, member 2	208177	-1.24881	9.56776	-3.57233	0.00421736	0.0609362	-2.22449	Day 4 - EtOH Eontrol	Day 4 - 4HT Condition
TC0700001879.mm.2	Tgfb1i1	transforming growth factor beta 1 induced transcript 1	21804	-1.2458	7.01045	-5.58264	0.000150454	0.00769463	1.14122	Day 4 - EtOH Eontrol	Day 4 - 4HT Condition
TC1500000844.mm.2	Fam19a5	family with sequence similarity 19, member A5	106014	-1.24396	4.88297	-5.36895	0.000208931	0.00943783	0.808687	Day 4 - EtOH Eontrol	Day 4 - 4HT Condition
TC0600001288.mm.2	Ift122	intraflagellar transport 122	81896	-1.23833	5.94595	-4.31955	0.00114982	0.0277299	-0.917823	Day 4 - EtOH Eontrol	Day 4 - 4HT Condition
TC0100002667.mm.2	Irs1	insulin receptor substrate 1	16367	-1.23749	5.94295	-4.31652	0.00115573	0.0277538	-0.923001	Day 4 - EtOH Eontrol	Day 4 - 4HT Condition
TC0200002177.mm.2	Kiz	kizuna centrosomal protein	228730	-1.23615	7.97095	-4.75717	0.000554315	0.0172876	-0.179794	Day 4 - EtOH Eontrol	Day 4 - 4HT Condition
TC1600000335.mm.2	St6gal1	beta galactoside alpha 2,6 sialyltransferase 1	20440	-1.23383	6.95611	-5.98076	8.30173e-05	0.0053031	1.74275	Day 4 - EtOH Eontrol	Day 4 - 4HT Condition
TC0100000450.mm.2	Fzd7	frizzled class receptor 7	14369	-1.23256	8.70163	-4.67749	0.000631859	0.0186459	-0.312358	Day 4 - EtOH Eontrol	Day 4 - 4HT Condition
TC0500003215.mm.2	Ift81	intraflagellar transport 81	12589	-1.23101	6.89376	-6.72363	2.90075e-05	0.00274338	2.80278	Day 4 - EtOH Eontrol	Day 4 - 4HT Condition
TC0700000835.mm.2	Tead2	TEA domain family member 2	21677	-1.23013	8.30391	-4.89313	0.000444233	0.0149924	0.044425	Day 4 - EtOH Eontrol	Day 4 - 4HT Condition
TC0500000299.mm.2	Dpysl5	dihydropyrimidinase-like 5	65254	-1.22827	8.5525	-6.21309	5.92764e-05	0.00429051	2.08294	Day 4 - EtOH Eontrol	Day 4 - 4HT Condition
TC1400002252.mm.2	Fzd3	frizzled class receptor 3	14365	-1.22586	6.69743	-5.12547	0.000306133	0.0117182	0.421647	Day 4 - EtOH Eontrol	Day 4 - 4HT Condition
TC1800000191.mm.2	Galnt1	UDP-N-acetyl-alpha-D-galactosamine:polypeptide N-acetylgalactosaminyltransferase 1	14423	-1.22563	8.06829	-5.78346	0.000111158	0.00636136	1.44758	Day 4 - EtOH Eontrol	Day 4 - 4HT Condition
TC0200004733.mm.2	Flrt3	fibronectin leucine rich transmembrane protein 3	71436	-1.22371	6.59127	-5.10581	0.000315836	0.0119171	0.390032	Day 4 - EtOH Eontrol	Day 4 - 4HT Condition
TC0900002254.mm.2	Ncam1	neural cell adhesion molecule 1	17967	-1.22177	6.79232	-2.79282	0.0171379	0.139697	-3.60974	Day 4 - EtOH Eontrol	Day 4 - 4HT Condition
TC1500001612.mm.2	H2afy3	H2A histone family, member Y3	67552	-1.2216	5.47661	-4.88438	0.000450577	0.0151263	0.0300622	Day 4 - EtOH Eontrol	Day 4 - 4HT Condition
TC0800001033.mm.2	Nkd1	naked cuticle 1 homolog (Drosophila)	93960	-1.22149	5.95242	-4.51076	0.000833332	0.0220875	-0.592418	Day 4 - EtOH Eontrol	Day 4 - 4HT Condition
TC0X00002669.mm.2	Zc4h2	zinc finger, C4H2 domain containing	245522	-1.22104	7.33165	-5.94317	8.77288e-05	0.00550044	1.68695	Day 4 - EtOH Eontrol	Day 4 - 4HT Condition
TC0600002315.mm.2	Fkbp14	FK506 binding protein 14	231997	-1.21953	5.76866	-3.44793	0.00526404	0.0694457	-2.44571	Day 4 - EtOH Eontrol	Day 4 - 4HT Condition
TC0700003570.mm.2	Anpep	alanyl (membrane) aminopeptidase	16790	-1.21432	7.48991	-7.14492	1.64982e-05	0.00185551	3.36882	Day 4 - EtOH Eontrol	Day 4 - 4HT Condition
TC1300001274.mm.2	Ccno	cyclin O	218630	-1.21254	5.08985	-4.77058	0.00054228	0.0170033	-0.157565	Day 4 - EtOH Eontrol	Day 4 - 4HT Condition
TC1900000409.mm.2	Smarca2	SWI/SNF related, matrix associated, actin dependent regulator of chromatin, subfamily a, member 2	67155	-1.20784	6.06751	-3.86256	0.00252762	0.04474	-1.71149	Day 4 - EtOH Eontrol	Day 4 - 4HT Condition
TC0900001155.mm.2	Ctsh	cathepsin H	13036	-1.2025	5.61664	-4.92857	0.000419504	0.0144379	0.102446	Day 4 - EtOH Eontrol	Day 4 - 4HT Condition
TC0100000064.mm.2	Sulf1	sulfatase 1	240725	-1.20221	8.77281	-4.9281	0.000419818	0.0144379	0.101689	Day 4 - EtOH Eontrol	Day 4 - 4HT Condition
TC1900001739.mm.2	Rab11fip2	RAB11 family interacting protein 2 (class I)	74998	-1.20218	6.71931	-5.29565	0.000234189	0.0101108	0.693071	Day 4 - EtOH Eontrol	Day 4 - 4HT Condition
TC0600002773.mm.2	Lrig1	leucine-rich repeats and immunoglobulin-like domains 1	16206	-1.20045	6.08985	-3.5774	0.00417952	0.0605698	-2.21549	Day 4 - EtOH Eontrol	Day 4 - 4HT Condition
TC1400000130.mm.2	Top2b	topoisomerase (DNA) II beta	21974	-1.19725	6.80377	-5.95631	8.60503e-05	0.00546091	1.70648	Day 4 - EtOH Eontrol	Day 4 - 4HT Condition
TC0400000092.mm.2	Gem	GTP binding protein (gene overexpressed in skeletal muscle)	14579	-1.19566	4.66104	-7.44476	1.11897e-05	0.00144144	3.75679	Day 4 - EtOH Eontrol	Day 4 - 4HT Condition
TC1600000264.mm.2	B3gnt5	UDP-GlcNAc:betaGal beta-1,3-N-acetylglucosaminyltransferase 5	108105	-1.19558	8.30968	-4.97511	0.000389205	0.0137754	0.178395	Day 4 - EtOH Eontrol	Day 4 - 4HT Condition
TC0300000095.mm.2	Car3	carbonic anhydrase 3	12350	-1.1925	4.33244	-6.47823	4.07212e-05	0.00334149	2.46149	Day 4 - EtOH Eontrol	Day 4 - 4HT Condition
TC1400001253.mm.2	Gpc6	glypican 6	23888	-1.19221	6.6797	-6.26751	5.48376e-05	0.00413728	2.16147	Day 4 - EtOH Eontrol	Day 4 - 4HT Condition
TC0200002700.mm.2	Gnas	GNAS (guanine nucleotide binding protein, alpha stimulating) complex locus	14683	-1.18975	9.60445	-7.21958	1.49626e-05	0.00176187	3.46657	Day 4 - EtOH Eontrol	Day 4 - 4HT Condition
TC1000002592.mm.2	Nuak1	NUAK family, SNF1-like kinase, 1	77976	-1.18965	7.69268	-5.21269	0.00026672	0.010719	0.561288	Day 4 - EtOH Eontrol	Day 4 - 4HT Condition
TC0600003169.mm.2	Ccnd2	cyclin D2	12444	-1.18947	6.95763	-4.52277	0.000816781	0.021708	-0.572126	Day 4 - EtOH Eontrol	Day 4 - 4HT Condition
TC1100000428.mm.2	Ccnjl	cyclin J-like	380694	-1.18688	7.38375	-3.50673	0.00473965	0.0656269	-2.34107	Day 4 - EtOH Eontrol	Day 4 - 4HT Condition
TC0600000655.mm.2	Plekha8	pleckstrin homology domain containing, family A (phosphoinositide binding specific) member 8	231999	-1.18572	7.22205	-6.13972	6.58764e-05	0.00464628	1.97637	Day 4 - EtOH Eontrol	Day 4 - 4HT Condition
TC0900002486.mm.2	Smad6	SMAD family member 6	17130	-1.18366	6.88774	-5.93006	8.94372e-05	0.00555483	1.66745	Day 4 - EtOH Eontrol	Day 4 - 4HT Condition
TC1700002597.mm.2	Slc8a1	solute carrier family 8 (sodium/calcium exchanger), member 1	20541	-1.18204	4.24061	-5.18987	0.000276484	0.0109873	0.524859	Day 4 - EtOH Eontrol	Day 4 - 4HT Condition
TC0300002828.mm.2	Ptbp2	polypyrimidine tract binding protein 2	56195	-1.17635	9.15972	-5.02015	0.000362075	0.0131836	0.2516	Day 4 - EtOH Eontrol	Day 4 - 4HT Condition
TC0300002765.mm.2	Ntng1	netrin G1	80883	-1.17614	4.17202	-5.79781	0.000108802	0.0063288	1.46925	Day 4 - EtOH Eontrol	Day 4 - 4HT Condition
TC0100002690.mm.2	Pid1	phosphotyrosine interaction domain containing 1	98496	-1.1758	7.21279	-6.42861	4.36543e-05	0.00349342	2.39142	Day 4 - EtOH Eontrol	Day 4 - 4HT Condition
TC0300003158.mm.2	St6galnac3	ST6 (alpha-N-acetyl-neuraminyl-2,3-beta-galactosyl-1,3)-N-acetylgalactosaminide alpha-2,6-sialyltransferase 3	20447	-1.17539	4.75449	-6.43912	4.3015e-05	0.00346128	2.40629	Day 4 - EtOH Eontrol	Day 4 - 4HT Condition
TC0400000918.mm.2	Dmrta1	doublesex and mab-3 related transcription factor like family A1	242523	-1.17432	5.43175	-6.48389	4.04001e-05	0.00334149	2.46947	Day 4 - EtOH Eontrol	Day 4 - 4HT Condition
TC0300000494.mm.2	Arhgef26	Rho guanine nucleotide exchange factor (GEF) 26	622434	-1.17421	5.28687	-4.27677	0.00123648	0.0289996	-0.991205	Day 4 - EtOH Eontrol	Day 4 - 4HT Condition
TC0200001012.mm.2	Klhl23	kelch-like 23	277396	-1.1729	4.97393	-4.26424	0.00126314	0.0294616	-1.01274	Day 4 - EtOH Eontrol	Day 4 - 4HT Condition
TC1900000536.mm.2	Exoc6	exocyst complex component 6	107371	-1.17248	6.08728	-3.5003	0.0047943	0.0659675	-2.35251	Day 4 - EtOH Eontrol	Day 4 - 4HT Condition
TC0600002137.mm.2	E330009J07Rik	RIKEN cDNA E330009J07 gene	243780	-1.17181	5.55458	-6.21608	5.90232e-05	0.00429051	2.08726	Day 4 - EtOH Eontrol	Day 4 - 4HT Condition
TC0400001538.mm.2	Adgrb2	adhesion G protein-coupled receptor B2	230775	-1.17161	4.75855	-3.92951	0.00224876	0.0418801	-1.59399	Day 4 - EtOH Eontrol	Day 4 - 4HT Condition
TC1400000530.mm.2	Tmem260	transmembrane protein 260	218989	-1.1711	6.41986	-5.24632	0.000252992	0.0104518	0.614825	Day 4 - EtOH Eontrol	Day 4 - 4HT Condition
TC1800000063.mm.2	Colec12	collectin sub-family member 12	140792	-1.16549	7.71632	-4.92541	0.000421644	0.0144786	0.0972918	Day 4 - EtOH Eontrol	Day 4 - 4HT Condition
TC0900000296.mm.2	Ets1	E26 avian leukemia oncogene 1, 5' domain	23871	-1.16466	6.62068	-5.60569	0.000145274	0.00754313	1.17669	Day 4 - EtOH Eontrol	Day 4 - 4HT Condition
TC0700003826.mm.2	Relt	RELT tumor necrosis factor receptor	320100	-1.16391	6.27381	-4.7946	0.00052141	0.0166719	-0.117821	Day 4 - EtOH Eontrol	Day 4 - 4HT Condition
TC0500003514.mm.2	Iqce	IQ motif containing E	74239	-1.16078	6.05221	-5.54932	0.000158289	0.00792236	1.08982	Day 4 - EtOH Eontrol	Day 4 - 4HT Condition
TC1100004266.mm.2	Irgm2	immunity-related GTPase family M member 2	54396	-1.15987	5.27561	-5.13401	0.000302012	0.0116366	0.435379	Day 4 - EtOH Eontrol	Day 4 - 4HT Condition
TC0900002241.mm.2	Zbtb16	zinc finger and BTB domain containing 16	235320	-1.15979	6.16689	-5.3668	0.000209629	0.00943783	0.805308	Day 4 - EtOH Eontrol	Day 4 - 4HT Condition
TC1800000171.mm.2	Asxl3	additional sex combs like 3 (Drosophila)	211961	-1.15661	5.51462	-6.13695	6.61411e-05	0.00465368	1.97232	Day 4 - EtOH Eontrol	Day 4 - 4HT Condition
TC0600000493.mm.2	Cntnap2	contactin associated protein-like 2	66797	-1.15417	5.78315	-4.93897	0.000412524	0.0143391	0.119446	Day 4 - EtOH Eontrol	Day 4 - 4HT Condition
TC1200001549.mm.2	Rnf144a	ring finger protein 144A	108089	-1.15086	6.30398	-6.97479	2.06649e-05	0.00214554	3.14323	Day 4 - EtOH Eontrol	Day 4 - 4HT Condition
TC0200004383.mm.2	Meis2	Meis homeobox 2	17536	-1.1493	6.86343	-2.61575	0.0235898	0.167311	-3.91935	Day 4 - EtOH Eontrol	Day 4 - 4HT Condition
TC1400002496.mm.2	Pcdh8	protocadherin 8	18530	-1.14855	4.18966	-4.50171	0.000846037	0.0223429	-0.607721	Day 4 - EtOH Eontrol	Day 4 - 4HT Condition
TC0800001119.mm.2	Cx3cl1	chemokine (C-X3-C motif) ligand 1	20312	-1.1464	5.85379	-6.60835	3.3985e-05	0.00300896	2.64353	Day 4 - EtOH Eontrol	Day 4 - 4HT Condition
TC0700001669.mm.2	Pde3b	phosphodiesterase 3B, cGMP-inhibited	18576	-1.14384	7.33178	-4.19972	0.00141021	0.0314159	-1.1239	Day 4 - EtOH Eontrol	Day 4 - 4HT Condition
TC1600000834.mm.2	Robo1	roundabout guidance receptor 1	19876	-1.14361	7.41838	-5.48143	0.000175627	0.00853897	0.984566	Day 4 - EtOH Eontrol	Day 4 - 4HT Condition
TC0X00002053.mm.2	Sept6	septin 6	56526	-1.14348	8.10377	-5.6916	0.000127575	0.00687799	1.30819	Day 4 - EtOH Eontrol	Day 4 - 4HT Condition
TC1600001471.mm.2	Xxylt1	xyloside xylosyltransferase 1	268880	-1.14	6.28394	-5.75683	0.000115672	0.00646718	1.40731	Day 4 - EtOH Eontrol	Day 4 - 4HT Condition
TC0600000103.mm.2	Foxp2	forkhead box P2	114142	-1.13962	4.21012	-6.40595	4.5068e-05	0.00356736	2.35931	Day 4 - EtOH Eontrol	Day 4 - 4HT Condition
TC0200000302.mm.2	Bmi1	Bmi1 polycomb ring finger oncogene	12151	-1.13636	6.11297	-4.7751	0.000538289	0.0169328	-0.150085	Day 4 - EtOH Eontrol	Day 4 - 4HT Condition
TC1700000078.mm.2	Rsph3a	radial spoke 3A homolog (Chlamydomonas)	66832	-1.13558	6.59115	-5.94195	8.78858e-05	0.00550044	1.68514	Day 4 - EtOH Eontrol	Day 4 - 4HT Condition
TC0700001005.mm.2	Ttc23	tetratricopeptide repeat domain 23	67009	-1.13073	6.19814	-4.89843	0.000440437	0.014918	0.0531197	Day 4 - EtOH Eontrol	Day 4 - 4HT Condition
TC0700003592.mm.2	Man2a2	mannosidase 2, alpha 2	140481	-1.13012	6.53257	-5.2964	0.000233914	0.0101108	0.694259	Day 4 - EtOH Eontrol	Day 4 - 4HT Condition
TC0900002613.mm.2	Tcf12	transcription factor 12	21406	-1.13003	9.35378	-6.54655	3.70225e-05	0.00316984	2.55738	Day 4 - EtOH Eontrol	Day 4 - 4HT Condition
TSUnmapped00000043.mm.2	Rora	RAR-related orphan receptor alpha	19883	-1.12961	4.47055	-6.75642	2.77383e-05	0.00265925	2.84774	Day 4 - EtOH Eontrol	Day 4 - 4HT Condition
TC1100001820.mm.2	Axin2	axin 2	12006	-1.12861	7.29493	-4.66757	0.000642281	0.0188409	-0.328918	Day 4 - EtOH Eontrol	Day 4 - 4HT Condition
TC0700003795.mm.2	Mogat2	monoacylglycerol O-acyltransferase 2	233549	-1.12709	6.15759	-5.26278	0.000246543	0.0102594	0.640986	Day 4 - EtOH Eontrol	Day 4 - 4HT Condition
TC0900002492.mm.2	Dis3l	DIS3 like exosome 3'-5' exoribonuclease	213550	-1.12555	5.05488	-3.66223	0.00359588	0.0549705	-2.06504	Day 4 - EtOH Eontrol	Day 4 - 4HT Condition
TC0X00000525.mm.2	Fhl1	four and a half LIM domains 1	14199	-1.12417	9.38764	-4.64299	0.000668891	0.0193346	-0.37001	Day 4 - EtOH Eontrol	Day 4 - 4HT Condition
TC0300000548.mm.2	Mlf1	myeloid leukemia factor 1	17349	-1.12339	5.55143	-4.09532	0.00168711	0.0352033	-1.30468	Day 4 - EtOH Eontrol	Day 4 - 4HT Condition
TC1900000309.mm.2	Gna14	guanine nucleotide binding protein, alpha 14	14675	-1.1207	5.79406	-6.07264	7.25995e-05	0.00491677	1.87823	Day 4 - EtOH Eontrol	Day 4 - 4HT Condition
TC1300001424.mm.2	Zmynd11	zinc finger, MYND domain containing 11	66505	-1.11857	8.14727	-5.6731	0.000131183	0.00703725	1.27997	Day 4 - EtOH Eontrol	Day 4 - 4HT Condition
TC0600002098.mm.2	Zc3hav1l	zinc finger CCCH-type, antiviral 1-like	209032	-1.11833	7.02406	-5.26638	0.000245157	0.0102309	0.646697	Day 4 - EtOH Eontrol	Day 4 - 4HT Condition
TC0X00000214.mm.2	Usp11	ubiquitin specific peptidase 11	236733	-1.11801	8.00183	-7.07704	1.80414e-05	0.0019761	3.27929	Day 4 - EtOH Eontrol	Day 4 - 4HT Condition
TC0100002187.mm.2	Sema4c	sema domain, immunoglobulin domain (Ig), transmembrane domain (TM) and short cytoplasmic domain, (semaphorin) 4C	20353	-1.11668	7.17446	-5.29521	0.000234348	0.0101108	0.692383	Day 4 - EtOH Eontrol	Day 4 - 4HT Condition
TC1100002301.mm.2	Slc1a4	solute carrier family 1 (glutamate/neutral amino acid transporter), member 4	55963	-1.11364	6.5125	-5.60632	0.000145134	0.00754313	1.17767	Day 4 - EtOH Eontrol	Day 4 - 4HT Condition
TC1000000424.mm.2	Popdc3	popeye domain containing 3	78977	-1.1135	4.86281	-3.52731	0.00456905	0.0641582	-2.30449	Day 4 - EtOH Eontrol	Day 4 - 4HT Condition
TC0900002355.mm.2	Lingo1	leucine rich repeat and Ig domain containing 1	235402	-1.11231	5.88749	-3.74183	0.00312445	0.0505623	-1.92424	Day 4 - EtOH Eontrol	Day 4 - 4HT Condition
TC0800000343.mm.2	Zfp703	zinc finger protein 703	353310	-1.1105	5.79407	-4.46118	0.000905457	0.0233614	-0.676363	Day 4 - EtOH Eontrol	Day 4 - 4HT Condition
TC0700002437.mm.2	Fkrp	fukutin related protein	243853	-1.10585	5.41903	-6.10252	6.95183e-05	0.00479667	1.92203	Day 4 - EtOH Eontrol	Day 4 - 4HT Condition
TC0X00002272.mm.2	Rbmx	RNA binding motif protein, X chromosome	19655	-1.1058	7.81455	-5.63118	0.000139765	0.00734876	1.21583	Day 4 - EtOH Eontrol	Day 4 - 4HT Condition
TC0800001481.mm.2	Zfpm1	zinc finger protein, multitype 1	22761	-1.10496	7.18498	-4.16334	0.00150089	0.0326509	-1.18677	Day 4 - EtOH Eontrol	Day 4 - 4HT Condition
TC0X00003000.mm.2	Armcx2	armadillo repeat containing, X-linked 2	67416	-1.10167	7.34624	-4.65175	0.000659282	0.0191277	-0.355363	Day 4 - EtOH Eontrol	Day 4 - 4HT Condition
TC0100001381.mm.2	Rgs16	regulator of G-protein signaling 16	19734	-1.1016	5.84889	-2.27889	0.0430841	0.232481	-4.49372	Day 4 - EtOH Eontrol	Day 4 - 4HT Condition
TC0200004556.mm.2	Kcnip3	Kv channel interacting protein 3, calsenilin	56461	-1.10095	7.10985	-3.04118	0.0109391	0.106856	-3.17026	Day 4 - EtOH Eontrol	Day 4 - 4HT Condition
TC0200004213.mm.2	Trim44	tripartite motif-containing 44	80985	-1.09856	7.42408	-6.41772	4.43279e-05	0.00352641	2.37599	Day 4 - EtOH Eontrol	Day 4 - 4HT Condition
TC0200001448.mm.2	Trp53i11	transformation related protein 53 inducible protein 11	277414	-1.0983	9.84353	-4.24207	0.00131178	0.0301824	-1.05088	Day 4 - EtOH Eontrol	Day 4 - 4HT Condition
TC1600002152.mm.2	Tmprss2	transmembrane protease, serine 2	50528	-1.09533	7.53065	-2.72886	0.0192368	0.149386	-3.72202	Day 4 - EtOH Eontrol	Day 4 - 4HT Condition
TC0700000424.mm.2	Tgfb1	transforming growth factor, beta 1	21803	-1.09418	8.42742	-4.80936	0.000508999	0.016474	-0.0934247	Day 4 - EtOH Eontrol	Day 4 - 4HT Condition
TC1100001502.mm.2	Hoxb1	homeobox B1	15407	-1.09389	5.96576	-4.01181	0.00194909	0.0386488	-1.45008	Day 4 - EtOH Eontrol	Day 4 - 4HT Condition
TC0100003840.mm.2	Camk1g	calcium/calmodulin-dependent protein kinase I gamma	215303	-1.09307	4.91968	-3.58014	0.00415921	0.0603655	-2.21062	Day 4 - EtOH Eontrol	Day 4 - 4HT Condition
TC1400001567.mm.2	Kcnma1	potassium large conductance calcium-activated channel, subfamily M, alpha member 1	16531	-1.09239	4.30168	-4.48299	0.000872952	0.0228056	-0.639394	Day 4 - EtOH Eontrol	Day 4 - 4HT Condition
TC0800001414.mm.2	Cdh13	cadherin 13	12554	-1.09069	5.30624	-3.80247	0.00280834	0.0473509	-1.81724	Day 4 - EtOH Eontrol	Day 4 - 4HT Condition
TC1500001764.mm.2	Nrbp2	nuclear receptor binding protein 2	223649	-1.08976	6.05388	-6.68684	3.05053e-05	0.00280801	2.75217	Day 4 - EtOH Eontrol	Day 4 - 4HT Condition
TC0500001623.mm.2	Ephb4	Eph receptor B4	13846	-1.08799	7.78756	-6.17367	6.27305e-05	0.00447862	2.02577	Day 4 - EtOH Eontrol	Day 4 - 4HT Condition
TC0600000663.mm.2	Fam188b	family with sequence similarity 188, member B	330323	-1.08762	5.24011	-5.12135	0.000308136	0.0117277	0.41504	Day 4 - EtOH Eontrol	Day 4 - 4HT Condition
TC0700004174.mm.2	Tmc7	transmembrane channel-like gene family 7	209760	-1.08749	7.02196	-5.17605	0.000282578	0.0111534	0.502769	Day 4 - EtOH Eontrol	Day 4 - 4HT Condition
TC0900002328.mm.2	Chrnb4	cholinergic receptor, nicotinic, beta polypeptide 4	108015	-1.08676	5.60601	-4.57312	0.000751055	0.0207763	-0.487256	Day 4 - EtOH Eontrol	Day 4 - 4HT Condition
TC0100001351.mm.2	Ivns1abp	influenza virus NS1A binding protein	117198	-1.08605	9.5096	-5.00662	0.000370011	0.0132898	0.229634	Day 4 - EtOH Eontrol	Day 4 - 4HT Condition
TC1000000529.mm.2	Sowahc	sosondowah ankyrin repeat domain family member C	268301	-1.08526	5.09165	-4.58498	0.000736389	0.0205815	-0.467302	Day 4 - EtOH Eontrol	Day 4 - 4HT Condition
TC0100001967.mm.2	Slco5a1	solute carrier organic anion transporter family, member 5A1	240726	-1.08494	5.15818	-4.40411	0.000996656	0.0250921	-0.773379	Day 4 - EtOH Eontrol	Day 4 - 4HT Condition
TC0X00000515.mm.2	Zfp449	zinc finger protein 449	78619	-1.08451	6.71092	-6.19642	6.07111e-05	0.00436655	2.0588	Day 4 - EtOH Eontrol	Day 4 - 4HT Condition
TC0200002411.mm.2	Nnat	neuronatin	18111	-1.08391	7.96839	-3.95062	0.00216761	0.0410656	-1.55702	Day 4 - EtOH Eontrol	Day 4 - 4HT Condition
TC0900000626.mm.2	Rdx	radixin	19684	-1.0839	9.62714	-7.06661	1.82919e-05	0.00198368	3.26548	Day 4 - EtOH Eontrol	Day 4 - 4HT Condition
TC0600002802.mm.2	Frmd4b	FERM domain containing 4B	232288	-1.08366	7.78734	-5.18094	0.000280409	0.0110979	0.510577	Day 4 - EtOH Eontrol	Day 4 - 4HT Condition
TC1300000735.mm.2	Dapk1	death associated protein kinase 1	69635	-1.08107	8.99644	-6.89819	2.28972e-05	0.00228415	3.04034	Day 4 - EtOH Eontrol	Day 4 - 4HT Condition
TC1900000439.mm.2	Jak2	Janus kinase 2	16452	-1.07702	6.73367	-3.9278	0.00225547	0.0419003	-1.59698	Day 4 - EtOH Eontrol	Day 4 - 4HT Condition
TC0200004207.mm.2	Ldlrad3	low density lipoprotein receptor class A domain containing 3	241576	-1.07446	7.82063	-5.59218	0.000148285	0.00763921	1.15592	Day 4 - EtOH Eontrol	Day 4 - 4HT Condition
TC0400000078.mm.2	2610301B20Rik	RIKEN cDNA 2610301B20 gene	67157	-1.07249	5.6972	-5.15086	0.000294059	0.0114209	0.462417	Day 4 - EtOH Eontrol	Day 4 - 4HT Condition
TC1500001136.mm.2	Ghr	growth hormone receptor	14600	-1.07067	7.34965	-4.69503	0.000613858	0.0183962	-0.283099	Day 4 - EtOH Eontrol	Day 4 - 4HT Condition
TC0X00002867.mm.2	Hdx	highly divergent homeobox	245596	-1.07048	6.93495	-5.57389	0.000152471	0.00772403	1.12774	Day 4 - EtOH Eontrol	Day 4 - 4HT Condition
TC0300001960.mm.2	Maml3	mastermind like 3 (Drosophila)	433586	-1.06988	5.52012	-4.67436	0.000635128	0.0187064	-0.317583	Day 4 - EtOH Eontrol	Day 4 - 4HT Condition
TC1600001380.mm.2	Dgkg	diacylglycerol kinase, gamma	110197	-1.06919	4.91719	-6.48125	4.05499e-05	0.00334149	2.46574	Day 4 - EtOH Eontrol	Day 4 - 4HT Condition
TC0200002589.mm.2	Snai1	snail family zinc finger 1	20613	-1.06891	6.30006	-6.73224	2.86684e-05	0.00272903	2.8146	Day 4 - EtOH Eontrol	Day 4 - 4HT Condition
TC1700000836.mm.2	Cyp39a1	cytochrome P450, family 39, subfamily a, polypeptide 1	56050	-1.06882	7.38168	-4.31665	0.00115548	0.0277538	-0.922782	Day 4 - EtOH Eontrol	Day 4 - 4HT Condition
TC0600002127.mm.2	Braf	Braf transforming gene	109880	-1.06785	8.81184	-5.67119	0.000131561	0.00704457	1.27705	Day 4 - EtOH Eontrol	Day 4 - 4HT Condition
TC0500000432.mm.2	Stx18	syntaxin 18	71116	-1.06685	6.72736	-4.36332	0.00106769	0.0263119	-0.842951	Day 4 - EtOH Eontrol	Day 4 - 4HT Condition
TC0800002525.mm.2	Hhip	Hedgehog-interacting protein	15245	-1.06507	5.2194	-2.35526	0.0376203	0.216412	-4.36563	Day 4 - EtOH Eontrol	Day 4 - 4HT Condition
TC1600001089.mm.2	Bace2	beta-site APP-cleaving enzyme 2	56175	-1.06477	3.48797	-5.30671	0.000230178	0.0100523	0.710572	Day 4 - EtOH Eontrol	Day 4 - 4HT Condition
TC1200001981.mm.2	Rdh11	retinol dehydrogenase 11	17252	-1.06402	8.11023	-3.59324	0.00406358	0.0594217	-2.18737	Day 4 - EtOH Eontrol	Day 4 - 4HT Condition
TC0500000384.mm.2	Grk4	G protein-coupled receptor kinase 4	14772	-1.06368	4.30253	-4.41114	0.000984918	0.0248889	-0.761404	Day 4 - EtOH Eontrol	Day 4 - 4HT Condition
TC1300001949.mm.2	Phf2	PHD finger protein 2	18676	-1.06332	5.79816	-5.38782	0.000202907	0.00933605	0.838319	Day 4 - EtOH Eontrol	Day 4 - 4HT Condition
TC1200000765.mm.2	Pcnx	pecanex homolog (Drosophila)	54604	-1.06227	6.71664	-6.7873	2.65975e-05	0.00257395	2.88994	Day 4 - EtOH Eontrol	Day 4 - 4HT Condition
TC0900001563.mm.2	Itga9	integrin alpha 9	104099	-1.06206	5.90065	-4.45002	0.000922586	0.0237193	-0.695312	Day 4 - EtOH Eontrol	Day 4 - 4HT Condition
TC0200004482.mm.2	Trp53bp1	transformation related protein 53 binding protein 1	27223	-1.06129	6.0634	-5.12232	0.000307663	0.0117277	0.416596	Day 4 - EtOH Eontrol	Day 4 - 4HT Condition
TC1500000804.mm.2	Fbln1	fibulin 1	14114	-1.06093	7.68168	-4.83391	0.000489052	0.0160967	-0.0529339	Day 4 - EtOH Eontrol	Day 4 - 4HT Condition
TC0400000275.mm.2	Rragd	Ras-related GTP binding D	52187	-1.05859	7.93334	-2.61385	0.0236705	0.16761	-3.92264	Day 4 - EtOH Eontrol	Day 4 - 4HT Condition
TC0600000374.mm.2	Ttc26	tetratricopeptide repeat domain 26	264134	-1.05774	6.06856	-5.31212	0.000228243	0.0100252	0.719126	Day 4 - EtOH Eontrol	Day 4 - 4HT Condition
TC0X00003091.mm.2	Irs4	insulin receptor substrate 4	16370	-1.05656	3.93563	-4.31119	0.00116623	0.0279479	-0.932135	Day 4 - EtOH Eontrol	Day 4 - 4HT Condition
TC0500001483.mm.2	Tmem132c	transmembrane protein 132C	208213	-1.05635	4.49098	-2.30731	0.0409673	0.226741	-4.44623	Day 4 - EtOH Eontrol	Day 4 - 4HT Condition
TC0100003796.mm.2	Vash2	vasohibin 2	226841	-1.0557	5.86291	-5.27102	0.000243386	0.0102142	0.654045	Day 4 - EtOH Eontrol	Day 4 - 4HT Condition
TC1400001306.mm.2	Rap2a	RAS related protein 2a	76108	-1.05453	6.11818	-3.78883	0.00287645	0.0480988	-1.84129	Day 4 - EtOH Eontrol	Day 4 - 4HT Condition
TC0X00003418.mm.2	Rpgr	retinitis pigmentosa GTPase regulator	19893	-1.05377	6.92738	-4.30916	0.00117026	0.0279643	-0.935617	Day 4 - EtOH Eontrol	Day 4 - 4HT Condition
TC0500001724.mm.2	Fscn1	fascin actin-bundling protein 1	14086	-1.05049	9.73264	-6.05128	7.48902e-05	0.00499194	1.84685	Day 4 - EtOH Eontrol	Day 4 - 4HT Condition
TC1400001785.mm.2	Fam213a	family with sequence similarity 213, member A	70564	-1.04687	8.6615	-4.49922	0.000849557	0.022375	-0.611921	Day 4 - EtOH Eontrol	Day 4 - 4HT Condition
TC0800002339.mm.2	Psd3	pleckstrin and Sec7 domain containing 3	234353	-1.04653	4.44313	-5.06184	0.000338738	0.0125376	0.319102	Day 4 - EtOH Eontrol	Day 4 - 4HT Condition
TC1400002649.mm.2	Rnf219	ring finger protein 219	72486	-1.04112	7.07718	-3.22055	0.00791542	0.088104	-2.8509	Day 4 - EtOH Eontrol	Day 4 - 4HT Condition
TC1100002001.mm.2	Slc26a11	solute carrier family 26, member 11	268512	-1.03934	4.55631	-2.26564	0.0441065	0.235394	-4.51579	Day 4 - EtOH Eontrol	Day 4 - 4HT Condition
TC1500002258.mm.2	Krt80	keratin 80	74127	-1.03926	5.19289	-5.28131	0.000239498	0.0101696	0.670361	Day 4 - EtOH Eontrol	Day 4 - 4HT Condition
TC1400001673.mm.2	Phf7	PHD finger protein 7	71838	-1.039	6.07378	-4.5857	0.000735512	0.0205815	-0.466096	Day 4 - EtOH Eontrol	Day 4 - 4HT Condition
TC0100002308.mm.2	Myo1b	myosin IB	17912	-1.03678	8.62847	-4.95818	0.000399951	0.0140702	0.150803	Day 4 - EtOH Eontrol	Day 4 - 4HT Condition
TC0800000368.mm.2	Rnf122	ring finger protein 122	68867	-1.03507	7.87669	-3.95245	0.00216071	0.0410296	-1.55381	Day 4 - EtOH Eontrol	Day 4 - 4HT Condition
TC0400003137.mm.2	Itgb3bp	integrin beta 3 binding protein (beta3-endonexin)	67733	-1.03214	6.39905	-3.51021	0.00471034	0.0653992	-2.33488	Day 4 - EtOH Eontrol	Day 4 - 4HT Condition
TC1200001331.mm.2	Sp8	trans-acting transcription factor 8	320145	-1.03195	5.52041	-3.78162	0.00291314	0.048432	-1.85401	Day 4 - EtOH Eontrol	Day 4 - 4HT Condition
TC1600001643.mm.2	Boc	biregional cell adhesion molecule-related/down-regulated by oncogenes (Cdon) binding protein	117606	-1.03149	6.14176	-5.22056	0.000263439	0.0106652	0.57383	Day 4 - EtOH Eontrol	Day 4 - 4HT Condition
TC0200000694.mm.2	Crb2	crumbs family member 2	241324	-1.03136	5.42771	-5.15737	0.000291047	0.0113493	0.47285	Day 4 - EtOH Eontrol	Day 4 - 4HT Condition
TC1300002059.mm.2	Dbn1	drebrin 1	56320	-1.02947	7.47938	-5.59786	0.000147013	0.00760627	1.16464	Day 4 - EtOH Eontrol	Day 4 - 4HT Condition
TC1300001547.mm.2	Zkscan8	zinc finger with KRAB and SCAN domains 8	93681	-1.02824	6.12201	-4.21219	0.00138045	0.0309792	-1.10237	Day 4 - EtOH Eontrol	Day 4 - 4HT Condition
TC0600002796.mm.2	Eogt	EGF domain-specific O-linked N-acetylglucosamine (GlcNAc) transferase	101351	-1.02817	7.8227	-4.78095	0.000533167	0.016843	-0.140403	Day 4 - EtOH Eontrol	Day 4 - 4HT Condition
TC0300002804.mm.2	Cdc14a	CDC14 cell division cycle 14A	229776	-1.02817	5.74515	-5.11225	0.000312622	0.0118418	0.400396	Day 4 - EtOH Eontrol	Day 4 - 4HT Condition
TC1500002342.mm.2	Zhx1	zinc fingers and homeoboxes 1	22770	-1.02736	6.80839	-3.89115	0.00240439	0.0434207	-1.66127	Day 4 - EtOH Eontrol	Day 4 - 4HT Condition
TC0500000949.mm.2	1700007G11Rik	RIKEN cDNA 1700007G11 gene	75784	-1.02653	4.65883	-4.44066	0.0009372	0.0240526	-0.711202	Day 4 - EtOH Eontrol	Day 4 - 4HT Condition
TC0600002657.mm.2	Prokr1	prokineticin receptor 1	58182	-1.02651	4.6523	-6.06383	7.35349e-05	0.00493548	1.8653	Day 4 - EtOH Eontrol	Day 4 - 4HT Condition
TC0700000647.mm.2	Pepd	peptidase D	18624	-1.02384	7.9439	-4.51602	0.000826035	0.021934	-0.583522	Day 4 - EtOH Eontrol	Day 4 - 4HT Condition
TC0400002606.mm.2	Gabbr2	gamma-aminobutyric acid (GABA) B receptor, 2	242425	-1.02377	5.51083	-3.77057	0.0029703	0.0488547	-1.8735	Day 4 - EtOH Eontrol	Day 4 - 4HT Condition
TC0600002305.mm.2	Tril	TLR4 interactor with leucine-rich repeats	66873	-1.02159	3.78406	-4.19888	0.00141223	0.0314159	-1.12534	Day 4 - EtOH Eontrol	Day 4 - 4HT Condition
TC1000000430.mm.2	Hace1	HECT domain and ankyrin repeat containing, E3 ubiquitin protein ligase 1	209462	-1.02158	6.84828	-4.37036	0.00105505	0.0260887	-0.830917	Day 4 - EtOH Eontrol	Day 4 - 4HT Condition
TC0800002823.mm.2	Zdhhc1	zinc finger, DHHC domain containing 1	70796	-1.02148	6.11266	-3.82891	0.00268108	0.046376	-1.77069	Day 4 - EtOH Eontrol	Day 4 - 4HT Condition
TC1200002294.mm.2	Gsc	goosecoid homeobox	14836	-1.02135	5.34491	-4.47474	0.000885098	0.02301	-0.653367	Day 4 - EtOH Eontrol	Day 4 - 4HT Condition
TC1000000366.mm.2	Ppil6	peptidylprolyl isomerase (cyclophilin)-like 6	73075	-1.02085	4.75448	-5.5949	0.000147675	0.00762698	1.1601	Day 4 - EtOH Eontrol	Day 4 - 4HT Condition
TSUnmapped00000006.mm.2	Rcor3	REST corepressor 3	214742	-1.02036	6.32845	-4.04525	0.00183944	0.0372091	-1.39178	Day 4 - EtOH Eontrol	Day 4 - 4HT Condition
TC0X00002701.mm.2	Pja1	praja ring finger 1, E3 ubiquitin protein ligase	18744	-1.02031	7.26469	-6.30239	5.21797e-05	0.00398935	2.21159	Day 4 - EtOH Eontrol	Day 4 - 4HT Condition
TC0700004072.mm.2	Lmo1	LIM domain only 1	109594	-1.02005	6.47163	-4.11843	0.00162129	0.0345168	-1.26457	Day 4 - EtOH Eontrol	Day 4 - 4HT Condition
TC1400001745.mm.2	Cdhr1	cadherin-related family member 1	170677	-1.01973	3.61358	-5.0814	0.000328341	0.0122618	0.350689	Day 4 - EtOH Eontrol	Day 4 - 4HT Condition
TC0600002783.mm.2	Suclg2	succinate-Coenzyme A ligase, GDP-forming, beta subunit	20917	-1.0186	7.72981	-4.6526	0.000658354	0.0191229	-0.353938	Day 4 - EtOH Eontrol	Day 4 - 4HT Condition
TC0700001160.mm.2	Zscan2	zinc finger and SCAN domain containing 2	22691	-1.01854	8.19288	-6.14439	6.54343e-05	0.00463177	1.98317	Day 4 - EtOH Eontrol	Day 4 - 4HT Condition
TC1000001962.mm.2	Rnf217	ring finger protein 217	268291	-1.01546	5.63985	-3.73943	0.0031377	0.050608	-1.92849	Day 4 - EtOH Eontrol	Day 4 - 4HT Condition
TC1100001905.mm.2	Tmem94	transmembrane protein 94	71947	-1.01339	6.0257	-5.23818	0.000256245	0.010527	0.601882	Day 4 - EtOH Eontrol	Day 4 - 4HT Condition
TC1300001857.mm.2	Mak	male germ cell-associated kinase	17152	-1.01199	4.72245	-4.63293	0.000680114	0.0195568	-0.386851	Day 4 - EtOH Eontrol	Day 4 - 4HT Condition
TC1100001694.mm.2	Fzd2	frizzled class receptor 2	57265	-1.01045	8.03617	-4.73917	0.00057091	0.0175979	-0.209663	Day 4 - EtOH Eontrol	Day 4 - 4HT Condition
TC0900000019.mm.2	Gucy1a2	guanylate cyclase 1, soluble, alpha 2	234889	-1.01027	5.61858	-5.25225	0.000250649	0.0103855	0.624251	Day 4 - EtOH Eontrol	Day 4 - 4HT Condition
TC0900002862.mm.2	Chst2	carbohydrate sulfotransferase 2	54371	-1.00928	5.48542	-5.69614	0.000126707	0.0068603	1.3151	Day 4 - EtOH Eontrol	Day 4 - 4HT Condition
TC1100002416.mm.2	Cfap36	cilia and flagella associated protein 36	216618	-1.00913	5.93854	-4.95644	0.000401074	0.0140928	0.147961	Day 4 - EtOH Eontrol	Day 4 - 4HT Condition
TC1000001813.mm.2	Tnfaip3	tumor necrosis factor, alpha-induced protein 3	21929	-1.00475	6.75756	-5.75016	0.000116834	0.00651964	1.39719	Day 4 - EtOH Eontrol	Day 4 - 4HT Condition
TC0100003627.mm.2	Akt3	thymoma viral proto-oncogene 3	23797	-1.00337	8.23914	-4.86521	0.0004648	0.0154733	-0.00141856	Day 4 - EtOH Eontrol	Day 4 - 4HT Condition
TC0X00002803.mm.2	Zdhhc15	zinc finger, DHHC domain containing 15	108672	-1.00168	7.77382	-5.02362	0.000360068	0.0131434	0.257232	Day 4 - EtOH Eontrol	Day 4 - 4HT Condition
TC0200003560.mm.2	Nr4a2	nuclear receptor subfamily 4, group A, member 2	18227	-1.00149	6.63296	-3.70204	0.00335156	0.0527019	-1.99457	Day 4 - EtOH Eontrol	Day 4 - 4HT Condition
TC0200000480.mm.2	Olfm1	olfactomedin 1	56177	-1.00115	6.23568	-5.20103	0.000271665	0.0108849	0.542676	Day 4 - EtOH Eontrol	Day 4 - 4HT Condition
TC0400002372.mm.2	Pm20d2	peptidase M20 domain containing 2	242377	-1.00087	5.86274	-2.8286	0.0160646	0.134754	-3.54673	Day 4 - EtOH Eontrol	Day 4 - 4HT Condition
TC0900001349.mm.2	Pcbp4	poly(rC) binding protein 4	59092	-0.997361	10.2068	-4.78516	0.000529509	0.0167653	-0.133432	Day 4 - EtOH Eontrol	Day 4 - 4HT Condition
TC1100004062.mm.2	Grin2c	glutamate receptor, ionotropic, NMDA2C (epsilon 3)	14813	-0.996603	4.10378	-4.52559	0.000812943	0.0216455	-0.567362	Day 4 - EtOH Eontrol	Day 4 - 4HT Condition
TC0200003680.mm.2	Scn9a	sodium channel, voltage-gated, type IX, alpha	20274	-0.995927	3.85612	-4.11059	0.00164331	0.0347122	-1.27817	Day 4 - EtOH Eontrol	Day 4 - 4HT Condition
TC1200000132.mm.2	E2f6	E2F transcription factor 6	50496	-0.995651	8.19311	-4.69889	0.000609974	0.0183175	-0.276674	Day 4 - EtOH Eontrol	Day 4 - 4HT Condition
TC0X00001766.mm.2	Clcn5	chloride channel 5	12728	-0.99529	9.18344	-6.9459	2.14781e-05	0.00220294	3.10453	Day 4 - EtOH Eontrol	Day 4 - 4HT Condition
TC0900001579.mm.2	Acvr2b	activin receptor IIB	11481	-0.992771	6.92208	-4.33287	0.00112415	0.027265	-0.895011	Day 4 - EtOH Eontrol	Day 4 - 4HT Condition
TC0400000277.mm.2	Ube2j1	ubiquitin-conjugating enzyme E2J 1	56228	-0.992503	7.94859	-4.48425	0.00087111	0.0227983	-0.637258	Day 4 - EtOH Eontrol	Day 4 - 4HT Condition
TC0300002245.mm.2	Fhdc1	FH2 domain containing 1	229474	-0.991418	5.40197	-3.21454	0.00800163	0.0887433	-2.86163	Day 4 - EtOH Eontrol	Day 4 - 4HT Condition
TC1100001853.mm.2	Sox9	SRY (sex determining region Y)-box 9	20682	-0.991255	6.19045	-3.54877	0.00439776	0.0627338	-2.26634	Day 4 - EtOH Eontrol	Day 4 - 4HT Condition
TC0600001942.mm.2	Iqub	IQ motif and ubiquitin domain containing	214704	-0.989336	3.66976	-4.4153	0.000978038	0.0247733	-0.754318	Day 4 - EtOH Eontrol	Day 4 - 4HT Condition
TC0900003204.mm.2	Rbms3	RNA binding motif, single stranded interacting protein	207181	-0.987753	5.7635	-3.21013	0.00806528	0.0891927	-2.86947	Day 4 - EtOH Eontrol	Day 4 - 4HT Condition
TC0200001849.mm.2	Slc28a2	solute carrier family 28 (sodium-coupled nucleoside transporter), member 2	269346	-0.987507	4.1425	-4.73578	0.000574101	0.0176776	-0.215307	Day 4 - EtOH Eontrol	Day 4 - 4HT Condition
TC0400002743.mm.2	AI314180	expressed sequence AI314180	230249	-0.986871	7.81449	-4.79357	0.000522286	0.0166782	-0.119523	Day 4 - EtOH Eontrol	Day 4 - 4HT Condition
TC1200001686.mm.2	Stxbp6	syntaxin binding protein 6 (amisyn)	217517	-0.984531	6.1463	-3.3321	0.00647733	0.0792145	-2.65206	Day 4 - EtOH Eontrol	Day 4 - 4HT Condition
TC0500001911.mm.2	Cfap69	cilia and flagella associated protein 69	207686	-0.98377	4.45261	-3.97307	0.00208463	0.0402673	-1.51775	Day 4 - EtOH Eontrol	Day 4 - 4HT Condition
TC0400000114.mm.2	Triqk	triple QxxK/R motif containing	208820	-0.983158	5.44982	-3.10243	0.00979387	0.100135	-3.06132	Day 4 - EtOH Eontrol	Day 4 - 4HT Condition
TC0900002542.mm.2	Tln2	talin 2	70549	-0.982911	7.11047	-4.3771	0.00104312	0.0259258	-0.819428	Day 4 - EtOH Eontrol	Day 4 - 4HT Condition
TC1700002179.mm.2	Srf	serum response factor	20807	-0.982377	8.10001	-3.1212	0.00946763	0.0978911	-3.0279	Day 4 - EtOH Eontrol	Day 4 - 4HT Condition
TC1700002164.mm.2	Rsph9	radial spoke head 9 homolog (Chlamydomonas)	75564	-0.981272	3.5659	-5.75993	0.000115137	0.00646209	1.412	Day 4 - EtOH Eontrol	Day 4 - 4HT Condition
TC0200001716.mm.2	Spred1	sprouty protein with EVH-1 domain 1, related sequence	114715	-0.980877	8.91956	-5.3372	0.000219497	0.00976143	0.758706	Day 4 - EtOH Eontrol	Day 4 - 4HT Condition
TC1100003042.mm.2	Tmem88	transmembrane protein 88	67020	-0.980105	9.25836	-4.88298	0.000451594	0.0151375	0.0277774	Day 4 - EtOH Eontrol	Day 4 - 4HT Condition
TC0200001547.mm.2	Fbxo3	F-box protein 3	57443	-0.978865	7.82796	-6.27428	5.43108e-05	0.00410914	2.17121	Day 4 - EtOH Eontrol	Day 4 - 4HT Condition
TC0900001726.mm.2	Cep126	centrosomal protein 126	234915	-0.978838	6.79213	-4.06396	0.00178091	0.0364049	-1.3592	Day 4 - EtOH Eontrol	Day 4 - 4HT Condition
TC0100002544.mm.2	Fn1	fibronectin 1	14268	-0.978465	10.7401	-3.86919	0.0024985	0.0445163	-1.69985	Day 4 - EtOH Eontrol	Day 4 - 4HT Condition
TC0500000623.mm.2	N4bp2	NEDD4 binding protein 2	333789	-0.978233	8.48191	-6.68708	3.04952e-05	0.00280801	2.75251	Day 4 - EtOH Eontrol	Day 4 - 4HT Condition
TC1400002071.mm.2	Slc22a17	solute carrier family 22 (organic cation transporter), member 17	59049	-0.977082	7.19997	-5.81444	0.00010614	0.00625863	1.4943	Day 4 - EtOH Eontrol	Day 4 - 4HT Condition
TC0300000416.mm.2	Spg20	spastic paraplegia 20, spartin (Troyer syndrome) homolog (human)	229285	-0.975736	7.0717	-4.47303	0.000887637	0.0230446	-0.656265	Day 4 - EtOH Eontrol	Day 4 - 4HT Condition
TC0X00003012.mm.2	Nxf7	nuclear RNA export factor 7	170722	-0.975655	7.21782	-3.20704	0.00811041	0.0893716	-2.87499	Day 4 - EtOH Eontrol	Day 4 - 4HT Condition
TC0900003042.mm.2	Sema3f	sema domain, immunoglobulin domain (Ig), short basic domain, secreted, (semaphorin) 3F	20350	-0.975382	6.26608	-5.35523	0.000213428	0.00954984	0.787112	Day 4 - EtOH Eontrol	Day 4 - 4HT Condition
TC1100002195.mm.2	Igfbp3	insulin-like growth factor binding protein 3	16009	-0.973795	7.35767	-3.47557	0.00501047	0.06762	-2.3965	Day 4 - EtOH Eontrol	Day 4 - 4HT Condition
TC0800001320.mm.2	Mtss1l	metastasis suppressor 1-like	244654	-0.972245	6.85542	-3.36213	0.0061377	0.0766003	-2.59853	Day 4 - EtOH Eontrol	Day 4 - 4HT Condition
TC0300002682.mm.2	Pifo	primary cilia formation	100503311	-0.971862	4.62355	-3.9142	0.00230959	0.0424455	-1.62083	Day 4 - EtOH Eontrol	Day 4 - 4HT Condition
TC0800002690.mm.2	Irx3	Iroquois related homeobox 3	16373	-0.970444	6.79847	-4.93824	0.000413009	0.0143391	0.118256	Day 4 - EtOH Eontrol	Day 4 - 4HT Condition
TC0X00002154.mm.2	Smarca1	SWI/SNF related, matrix associated, actin dependent regulator of chromatin, subfamily a, member 1	93761	-0.970324	5.705	-3.87758	0.00246208	0.0441342	-1.68509	Day 4 - EtOH Eontrol	Day 4 - 4HT Condition
TC0600001740.mm.2	Ppfibp1	PTPRF interacting protein, binding protein 1 (liprin beta 1)	67533	-0.969847	6.25009	-5.4199	0.000193083	0.00907147	0.88859	Day 4 - EtOH Eontrol	Day 4 - 4HT Condition
TC0400003124.mm.2	Dock7	dedicator of cytokinesis 7	67299	-0.969294	7.19989	-4.47446	0.000885515	0.02301	-0.653844	Day 4 - EtOH Eontrol	Day 4 - 4HT Condition
TC1100001568.mm.2	Erbb2	erb-b2 receptor tyrosine kinase 2	13866	-0.967729	6.36917	-4.42997	0.000954197	0.0243387	-0.729371	Day 4 - EtOH Eontrol	Day 4 - 4HT Condition
TC1000002210.mm.2	Sept10	septin 10	103080	-0.966582	7.87206	-5.11726	0.000310146	0.0117787	0.408451	Day 4 - EtOH Eontrol	Day 4 - 4HT Condition
TC0500000363.mm.2	Whsc1	Wolf-Hirschhorn syndrome candidate 1 (human)	107823	-0.966278	8.95348	-4.55274	0.000776966	0.0211714	-0.521573	Day 4 - EtOH Eontrol	Day 4 - 4HT Condition
TC0700001640.mm.2	Usp47	ubiquitin specific peptidase 47	74996	-0.965899	8.90208	-5.78959	0.000110145	0.00633264	1.45684	Day 4 - EtOH Eontrol	Day 4 - 4HT Condition
TC0900000090.mm.2	Maml2	mastermind like 2 (Drosophila)	270118	-0.964974	4.71531	-4.71196	0.000596997	0.0180916	-0.254901	Day 4 - EtOH Eontrol	Day 4 - 4HT Condition
TC0100002894.mm.2	Bcl2	B cell leukemia/lymphoma 2	12043	-0.961435	5.86862	-3.62281	0.00385591	0.0573348	-2.13491	Day 4 - EtOH Eontrol	Day 4 - 4HT Condition
TC0400000514.mm.2	Galnt12	UDP-N-acetyl-alpha-D-galactosamine:polypeptide N-acetylgalactosaminyltransferase 12	230145	-0.961292	4.39667	-3.30568	0.00679192	0.081316	-2.69915	Day 4 - EtOH Eontrol	Day 4 - 4HT Condition
TC1100002333.mm.2	Otx1	orthodenticle homeobox 1	18423	-0.959703	5.74673	-4.16625	0.00149342	0.0325369	-1.18173	Day 4 - EtOH Eontrol	Day 4 - 4HT Condition
TC0200001628.mm.2	Ccdc34	coiled-coil domain containing 34	68201	-0.958916	9.17511	-6.15389	6.45438e-05	0.00459681	1.997	Day 4 - EtOH Eontrol	Day 4 - 4HT Condition
TC0X00001407.mm.2	Tmem164	transmembrane protein 164	209497	-0.958009	7.07842	-4.30506	0.00117845	0.0281182	-0.942658	Day 4 - EtOH Eontrol	Day 4 - 4HT Condition
TC0700003862.mm.2	Trim21	tripartite motif-containing 21	20821	-0.957888	4.13849	-3.96581	0.00211109	0.0406438	-1.53044	Day 4 - EtOH Eontrol	Day 4 - 4HT Condition
TC1600001057.mm.2	Ttc3	tetratricopeptide repeat domain 3	22129	-0.954807	8.58741	-4.11551	0.00162944	0.0345948	-1.26963	Day 4 - EtOH Eontrol	Day 4 - 4HT Condition
TC1200001755.mm.2	Snx6	sorting nexin 6	72183	-0.953573	9.09929	-6.01249	7.92498e-05	0.00515283	1.78968	Day 4 - EtOH Eontrol	Day 4 - 4HT Condition
TC1400001504.mm.2	Ube2e2	ubiquitin-conjugating enzyme E2E 2	218793	-0.953153	6.14688	-4.58255	0.000739377	0.0206099	-0.471399	Day 4 - EtOH Eontrol	Day 4 - 4HT Condition
TC0500001610.mm.2	Ift22	intraflagellar transport 22	67286	-0.952186	6.40055	-4.81326	0.000505775	0.016415	-0.0869896	Day 4 - EtOH Eontrol	Day 4 - 4HT Condition
TC0100003352.mm.2	Rabgap1l	RAB GTPase activating protein 1-like	29809	-0.951266	8.12827	-5.98717	8.22409e-05	0.00527055	1.75224	Day 4 - EtOH Eontrol	Day 4 - 4HT Condition
TC0100000471.mm.2	Abi2	abl-interactor 2	329165	-0.951248	8.17561	-4.57355	0.000750516	0.0207763	-0.48653	Day 4 - EtOH Eontrol	Day 4 - 4HT Condition
TC1000003104.mm.2	Dtx3	deltex 3, E3 ubiquitin ligase	80904	-0.950942	6.81183	-3.72388	0.00322486	0.0514722	-1.95595	Day 4 - EtOH Eontrol	Day 4 - 4HT Condition
TC0400000213.mm.2	Gpr63	G protein-coupled receptor 63	81006	-0.950683	5.96093	-3.40723	0.00566141	0.0730019	-2.51818	Day 4 - EtOH Eontrol	Day 4 - 4HT Condition
TC0800001126.mm.2	Adgrg1	adhesion G protein-coupled receptor G1	14766	-0.950513	6.39653	-3.5127	0.0046895	0.0652721	-2.33046	Day 4 - EtOH Eontrol	Day 4 - 4HT Condition
TC0X00000060.mm.2	Syp	synaptophysin	20977	-0.950174	6.58414	-4.23145	0.00133578	0.0304573	-1.06918	Day 4 - EtOH Eontrol	Day 4 - 4HT Condition
TC1000000558.mm.2	Pcbd1	pterin 4 alpha carbinolamine dehydratase/dimerization cofactor of hepatocyte nuclear factor 1 alpha (TCF1) 1	13180	-0.950003	5.96759	-4.59879	0.000719701	0.0203071	-0.444106	Day 4 - EtOH Eontrol	Day 4 - 4HT Condition
TC1400001914.mm.2	Bmp4	bone morphogenetic protein 4	12159	-0.949482	9.65972	-2.05198	0.0641482	0.289593	-4.86462	Day 4 - EtOH Eontrol	Day 4 - 4HT Condition
TC1700000850.mm.2	Supt3	suppressor of Ty 3	109115	-0.945897	6.09554	-4.4	0.00100357	0.0252159	-0.780367	Day 4 - EtOH Eontrol	Day 4 - 4HT Condition
TC0200001724.mm.2	Fam98b	family with sequence similarity 98, member B	68215	-0.945141	9.71395	-4.82735	0.0004943	0.0162328	-0.0637462	Day 4 - EtOH Eontrol	Day 4 - 4HT Condition
TC0100000999.mm.2	Cdh20	cadherin 20	23836	-0.944853	4.4419	-3.25347	0.00746013	0.0857562	-2.79222	Day 4 - EtOH Eontrol	Day 4 - 4HT Condition
TC1400000851.mm.2	Spata13	spermatogenesis associated 13	219140	-0.944739	6.42899	-3.81058	0.00276868	0.047053	-1.80297	Day 4 - EtOH Eontrol	Day 4 - 4HT Condition
TC1000003163.mm.2	Tmem198b	transmembrane protein 198b	73827	-0.941585	6.95345	-5.12463	0.000306541	0.0117182	0.420298	Day 4 - EtOH Eontrol	Day 4 - 4HT Condition
TC0200001021.mm.2	Sp5	trans-acting transcription factor 5	64406	-0.941385	5.61067	-3.20382	0.00815756	0.0896009	-2.88073	Day 4 - EtOH Eontrol	Day 4 - 4HT Condition
TC1800001507.mm.2	Spire1	spire homolog 1 (Drosophila)	68166	-0.94129	8.37873	-3.12007	0.00948692	0.0980292	-3.02991	Day 4 - EtOH Eontrol	Day 4 - 4HT Condition
TC1700002181.mm.2	Ptk7	PTK7 protein tyrosine kinase 7	71461	-0.939848	8.3084	-4.81813	0.000501774	0.0163492	-0.0789452	Day 4 - EtOH Eontrol	Day 4 - 4HT Condition
TC0900002857.mm.2	1190002N15Rik	RIKEN cDNA 1190002N15 gene	68861	-0.938882	7.01862	-4.23507	0.00132755	0.030425	-1.06294	Day 4 - EtOH Eontrol	Day 4 - 4HT Condition
TC0600001802.mm.2	Sgce	sarcoglycan, epsilon	20392	-0.935797	7.36919	-3.358	0.00618335	0.076964	-2.6059	Day 4 - EtOH Eontrol	Day 4 - 4HT Condition
TC0700001348.mm.2	Alg8	asparagine-linked glycosylation 8 (alpha-1,3-glucosyltransferase)	381903	-0.934164	7.23036	-5.54154	0.00016018	0.00798259	1.0778	Day 4 - EtOH Eontrol	Day 4 - 4HT Condition
TC0600000648.mm.2	Chn2	chimerin 2	69993	-0.93411	5.81585	-3.31566	0.00667132	0.0803119	-2.68136	Day 4 - EtOH Eontrol	Day 4 - 4HT Condition
TC1200000567.mm.2	Klhdc2	kelch domain containing 2	69554	-0.932971	7.10204	-4.35177	0.00108874	0.0266279	-0.862676	Day 4 - EtOH Eontrol	Day 4 - 4HT Condition
TC0X00000388.mm.2	Gria3	glutamate receptor, ionotropic, AMPA3 (alpha 3)	53623	-0.931928	6.51068	-4.53145	0.000805035	0.021573	-0.557474	Day 4 - EtOH Eontrol	Day 4 - 4HT Condition
TC0700001888.mm.2	Inpp5f	inositol polyphosphate-5-phosphatase F	101490	-0.930804	5.80948	-2.83686	0.0158266	0.133429	-3.53217	Day 4 - EtOH Eontrol	Day 4 - 4HT Condition
TC1200001758.mm.2	Baz1a	bromodomain adjacent to zinc finger domain 1A	217578	-0.92848	7.99538	-4.02749	0.00189685	0.0380731	-1.42273	Day 4 - EtOH Eontrol	Day 4 - 4HT Condition
TC1800000443.mm.2	Stk32a	serine/threonine kinase 32A	269019	-0.926612	3.5449	-2.79644	0.0170261	0.139313	-3.60337	Day 4 - EtOH Eontrol	Day 4 - 4HT Condition
TC0100003611.mm.2	Opn3	opsin 3	13603	-0.926384	5.04327	-5.02472	0.000359438	0.0131369	0.259005	Day 4 - EtOH Eontrol	Day 4 - 4HT Condition
TC0X00002482.mm.2	Pls3	plastin 3 (T-isoform)	102866	-0.926118	9.59965	-4.71406	0.000594942	0.0180521	-0.25141	Day 4 - EtOH Eontrol	Day 4 - 4HT Condition
TC0X00002241.mm.2	Cxx1a	CAAX box 1A	66158	-0.925518	5.68746	-2.74753	0.0185991	0.146623	-3.6893	Day 4 - EtOH Eontrol	Day 4 - 4HT Condition
TC1900001587.mm.2	Npm3	nucleoplasmin 3	18150	-0.925243	9.61997	-4.81051	0.000508045	0.0164615	-0.0915245	Day 4 - EtOH Eontrol	Day 4 - 4HT Condition
TC0700000247.mm.2	Ccdc8	coiled-coil domain containing 8	434130	-0.924256	5.0966	-5.18646	0.000277976	0.0110166	0.519405	Day 4 - EtOH Eontrol	Day 4 - 4HT Condition
TC0300001035.mm.2	Tspan2	tetraspanin 2	70747	-0.923784	7.15598	-4.07513	0.00174689	0.0359358	-1.33977	Day 4 - EtOH Eontrol	Day 4 - 4HT Condition
TC1200002511.mm.2	Itgb8	integrin beta 8	320910	-0.922958	5.73457	-4.28399	0.00122139	0.028715	-0.978804	Day 4 - EtOH Eontrol	Day 4 - 4HT Condition
TC0200005175.mm.2	Prex1	phosphatidylinositol-3,4,5-trisphosphate-dependent Rac exchange factor 1	277360	-0.921869	6.02182	-4.19622	0.00141866	0.0315212	-1.12993	Day 4 - EtOH Eontrol	Day 4 - 4HT Condition
TC1200000263.mm.2	Lamb1	laminin B1	16777	-0.921625	8.76225	-6.01706	7.8723e-05	0.00514476	1.79642	Day 4 - EtOH Eontrol	Day 4 - 4HT Condition
TC1800000590.mm.2	Isoc1	isochorismatase domain containing 1	66307	-0.920995	7.80899	-5.37452	0.000207132	0.00941273	0.817443	Day 4 - EtOH Eontrol	Day 4 - 4HT Condition
TC1900001711.mm.2	Ablim1	actin-binding LIM protein 1	226251	-0.920803	7.03127	-3.09877	0.00985875	0.100516	-3.06783	Day 4 - EtOH Eontrol	Day 4 - 4HT Condition
TC0100001397.mm.2	Stx6	syntaxin 6	58244	-0.919941	7.30284	-5.88537	9.55358e-05	0.0058421	1.60076	Day 4 - EtOH Eontrol	Day 4 - 4HT Condition
TC0800002039.mm.2	Tnks	tankyrase, TRF1-interacting ankyrin-related ADP-ribose polymerase	21951	-0.916859	8.43723	-5.64389	0.000137102	0.00724799	1.2353	Day 4 - EtOH Eontrol	Day 4 - 4HT Condition
TC0600002996.mm.2	Ret	ret proto-oncogene	19713	-0.914096	6.18729	-3.49959	0.00480035	0.0659885	-2.35377	Day 4 - EtOH Eontrol	Day 4 - 4HT Condition
TC1000002266.mm.2	Stox1	storkhead box 1	216021	-0.913557	3.96507	-2.76347	0.0180711	0.143979	-3.66132	Day 4 - EtOH Eontrol	Day 4 - 4HT Condition
TC1200001956.mm.2	Rab15	RAB15, member RAS oncogene family	104886	-0.913538	7.15208	-3.21265	0.00802889	0.0889591	-2.86499	Day 4 - EtOH Eontrol	Day 4 - 4HT Condition
TC1700002267.mm.2	Satb1	special AT-rich sequence binding protein 1	20230	-0.912381	6.84697	-3.46391	0.00511586	0.0683545	-2.41725	Day 4 - EtOH Eontrol	Day 4 - 4HT Condition
TC0500003742.mm.2	Tmem184a	transmembrane protein 184a	231832	-0.911553	7.24363	-5.27621	0.000241414	0.0102142	0.662289	Day 4 - EtOH Eontrol	Day 4 - 4HT Condition
TC0X00001551.mm.2	Usp51	ubiquitin specific protease 51	635253	-0.910332	5.31157	-4.66128	0.000648981	0.0189231	-0.339424	Day 4 - EtOH Eontrol	Day 4 - 4HT Condition
TC1900000452.mm.2	Uhrf2	ubiquitin-like, containing PHD and RING finger domains 2	109113	-0.909756	7.84419	-6.24035	5.7007e-05	0.0042071	2.12233	Day 4 - EtOH Eontrol	Day 4 - 4HT Condition
TC1800001012.mm.2	Kctd1	potassium channel tetramerisation domain containing 1	106931	-0.909728	5.77558	-2.95557	0.0127695	0.117054	-3.32223	Day 4 - EtOH Eontrol	Day 4 - 4HT Condition
TC0X00002783.mm.2	Slc16a2	solute carrier family 16 (monocarboxylic acid transporters), member 2	20502	-0.909722	5.96117	-1.89337	0.0842541	0.332372	-5.1135	Day 4 - EtOH Eontrol	Day 4 - 4HT Condition
TC0800000371.mm.2	Fut10	fucosyltransferase 10	171167	-0.909506	6.36696	-5.07289	0.000332822	0.0123658	0.336955	Day 4 - EtOH Eontrol	Day 4 - 4HT Condition
TC0X00002189.mm.2	Rap2c	RAP2C, member of RAS oncogene family	72065	-0.909105	7.72795	-3.32279	0.00658648	0.0797413	-2.66865	Day 4 - EtOH Eontrol	Day 4 - 4HT Condition
TC0500003730.mm.2	Gbp9	guanylate-binding protein 9	236573	-0.908849	3.77579	-4.89214	0.000444949	0.0149924	0.0427951	Day 4 - EtOH Eontrol	Day 4 - 4HT Condition
TC0300002492.mm.2	Plekho1	pleckstrin homology domain containing, family O member 1	67220	-0.908294	6.88326	-4.52647	0.000811745	0.0216334	-0.56587	Day 4 - EtOH Eontrol	Day 4 - 4HT Condition
TC1200000083.mm.2	Osr1	odd-skipped related 1 (Drosophila)	23967	-0.907703	5.37769	-2.37213	0.0365071	0.21302	-4.33716	Day 4 - EtOH Eontrol	Day 4 - 4HT Condition
TC0500003024.mm.2	Adrbk2	adrenergic receptor kinase, beta 2	320129	-0.906922	5.41729	-5.1908	0.000276078	0.0109862	0.52635	Day 4 - EtOH Eontrol	Day 4 - 4HT Condition
TC0300000974.mm.2	Notch2	notch 2	18129	-0.90635	7.46808	-4.55346	0.000776033	0.0211658	-0.520356	Day 4 - EtOH Eontrol	Day 4 - 4HT Condition
TC1100000609.mm.2	Kif3a	kinesin family member 3A	16568	-0.904298	7.85862	-4.11079	0.00164275	0.0347122	-1.27783	Day 4 - EtOH Eontrol	Day 4 - 4HT Condition
TC1900001753.mm.2	Sfxn4	sideroflexin 4	94281	-0.902942	4.73683	-5.10397	0.00031676	0.0119365	0.387071	Day 4 - EtOH Eontrol	Day 4 - 4HT Condition
TC0800000321.mm.2	Fgfr1	fibroblast growth factor receptor 1	14182	-0.902114	7.34212	-4.76278	0.000549246	0.0171847	-0.17049	Day 4 - EtOH Eontrol	Day 4 - 4HT Condition
TC0500002346.mm.2	Lcorl	ligand dependent nuclear receptor corepressor-like	209707	-0.901317	7.39456	-4.39473	0.00101253	0.0253593	-0.789351	Day 4 - EtOH Eontrol	Day 4 - 4HT Condition
TC0200004217.mm.2	Fjx1	four jointed box 1 (Drosophila)	14221	-0.899573	6.2115	-3.43774	0.00536073	0.070335	-2.46384	Day 4 - EtOH Eontrol	Day 4 - 4HT Condition
TC0800001300.mm.2	Zfp821	zinc finger protein 821	75871	-0.899417	6.39261	-4.57668	0.000746619	0.0207522	-0.481263	Day 4 - EtOH Eontrol	Day 4 - 4HT Condition
TC0400002737.mm.2	Lpar1	lysophosphatidic acid receptor 1	14745	-0.897758	7.88057	-4.27439	0.0012415	0.0290752	-0.995296	Day 4 - EtOH Eontrol	Day 4 - 4HT Condition
TC1100002641.mm.2	Irgm1	immunity-related GTPase family M member 1	15944	-0.897648	6.88696	-4.13633	0.00157213	0.0337968	-1.23353	Day 4 - EtOH Eontrol	Day 4 - 4HT Condition
TC0600001653.mm.2	Plekha5	pleckstrin homology domain containing, family A member 5	109135	-0.897374	6.73302	-3.756	0.00304742	0.049619	-1.89921	Day 4 - EtOH Eontrol	Day 4 - 4HT Condition
TC0700002695.mm.2	Plekhg2	pleckstrin homology domain containing, family G (with RhoGef domain) member 2	101497	-0.896953	5.31053	-3.84869	0.00258973	0.0454422	-1.73588	Day 4 - EtOH Eontrol	Day 4 - 4HT Condition
TC0900001724.mm.2	Yap1	yes-associated protein 1	22601	-0.895961	8.46363	-4.9249	0.000421996	0.0144786	0.0964472	Day 4 - EtOH Eontrol	Day 4 - 4HT Condition
TC1000001374.mm.2	Mdm1	transformed mouse 3T3 cell double minute 1	17245	-0.895698	7.50576	-5.51765	0.000166139	0.00820247	1.04081	Day 4 - EtOH Eontrol	Day 4 - 4HT Condition
TC0500002328.mm.2	Ldb2	LIM domain binding 2	16826	-0.892269	5.01024	-3.43885	0.00535012	0.0702314	-2.46186	Day 4 - EtOH Eontrol	Day 4 - 4HT Condition
TC0900000262.mm.2	Opcml	opioid binding protein/cell adhesion molecule-like	330908	-0.892111	5.56053	-2.73064	0.0191751	0.149326	-3.71891	Day 4 - EtOH Eontrol	Day 4 - 4HT Condition
TC0300000181.mm.2	Eif5a2	eukaryotic translation initiation factor 5A2	208691	-0.891825	6.46954	-3.50583	0.00474727	0.0656424	-2.34268	Day 4 - EtOH Eontrol	Day 4 - 4HT Condition
TC1400001054.mm.2	Lcp1	lymphocyte cytosolic protein 1	18826	-0.890979	5.9669	-3.54941	0.0043928	0.0627338	-2.26521	Day 4 - EtOH Eontrol	Day 4 - 4HT Condition
TC0X00000627.mm.2	1110012L19Rik	RIKEN cDNA 1110012L19 gene	68618	-0.890839	6.72201	-5.65863	0.000134081	0.00712711	1.25785	Day 4 - EtOH Eontrol	Day 4 - 4HT Condition
TC1500000045.mm.2	Lifr	leukemia inhibitory factor receptor	16880	-0.890834	8.11713	-3.34717	0.00630464	0.0778879	-2.62521	Day 4 - EtOH Eontrol	Day 4 - 4HT Condition
TC0900002958.mm.2	Cep63	centrosomal protein 63	28135	-0.889519	7.01191	-3.63536	0.00377109	0.05643	-2.11265	Day 4 - EtOH Eontrol	Day 4 - 4HT Condition
TC0300001601.mm.2	Pex2	peroxisomal biogenesis factor 2	19302	-0.88884	6.80525	-3.63716	0.00375912	0.0563269	-2.10947	Day 4 - EtOH Eontrol	Day 4 - 4HT Condition
TC1700001986.mm.2	Atat1	alpha tubulin acetyltransferase 1	73242	-0.88662	7.89054	-5.36736	0.000209448	0.00943783	0.806183	Day 4 - EtOH Eontrol	Day 4 - 4HT Condition
TC0500001936.mm.2	Crot	carnitine O-octanoyltransferase	74114	-0.886395	8.52631	-4.81885	0.000501191	0.0163485	-0.0777671	Day 4 - EtOH Eontrol	Day 4 - 4HT Condition
TC0100001554.mm.2	Rxrg	retinoid X receptor gamma	20183	-0.886347	5.06181	-3.45985	0.00515314	0.0686669	-2.42449	Day 4 - EtOH Eontrol	Day 4 - 4HT Condition
TC0200003643.mm.2	Fign	fidgetin	60344	-0.885797	5.65137	-3.39185	0.00581949	0.0740245	-2.54559	Day 4 - EtOH Eontrol	Day 4 - 4HT Condition
TC1100002004.mm.2	Endov	endonuclease V	338371	-0.885746	5.64938	-3.94343	0.00219489	0.0413283	-1.5696	Day 4 - EtOH Eontrol	Day 4 - 4HT Condition
TC1100001816.mm.2	Cep112	centrosomal protein 112	76380	-0.884342	5.38641	-3.86504	0.0025167	0.0446371	-1.70714	Day 4 - EtOH Eontrol	Day 4 - 4HT Condition
TC0300003100.mm.2	Spata1	spermatogenesis associated 1	70951	-0.884168	5.44555	-2.93187	0.0133287	0.119844	-3.36424	Day 4 - EtOH Eontrol	Day 4 - 4HT Condition
TC0900002252.mm.2	Ttc12	tetratricopeptide repeat domain 12	235330	-0.884138	6.76888	-6.05189	7.48235e-05	0.00499194	1.84775	Day 4 - EtOH Eontrol	Day 4 - 4HT Condition
TC0400000036.mm.2	Ubxn2b	UBX domain protein 2B	68053	-0.882015	7.29008	-3.98826	0.00203034	0.0395598	-1.49119	Day 4 - EtOH Eontrol	Day 4 - 4HT Condition
TC1400002072.mm.2	Efs	embryonal Fyn-associated substrate	13644	-0.879848	6.85079	-3.63829	0.00375158	0.0563007	-2.10746	Day 4 - EtOH Eontrol	Day 4 - 4HT Condition
TC0800002722.mm.2	Amfr	autocrine motility factor receptor	23802	-0.879726	7.2038	-5.12334	0.000307166	0.0117267	0.418233	Day 4 - EtOH Eontrol	Day 4 - 4HT Condition
TC0300001697.mm.2	Pde7a	phosphodiesterase 7A	18583	-0.87958	7.99744	-5.37196	0.000207956	0.00942076	0.813423	Day 4 - EtOH Eontrol	Day 4 - 4HT Condition
TC0700000961.mm.2	Ndn	necdin	17984	-0.879379	7.04985	-3.71591	0.00327054	0.0519169	-1.97005	Day 4 - EtOH Eontrol	Day 4 - 4HT Condition
TC1000002054.mm.2	Smpd2	sphingomyelin phosphodiesterase 2, neutral	20598	-0.879087	6.46731	-3.58031	0.00415798	0.0603655	-2.21032	Day 4 - EtOH Eontrol	Day 4 - 4HT Condition
TC0200000651.mm.2	Ptgs1	prostaglandin-endoperoxide synthase 1	19224	-0.878183	3.82213	-4.82312	0.000497719	0.0162925	-0.0707271	Day 4 - EtOH Eontrol	Day 4 - 4HT Condition
TC0300000729.mm.2	Mex3a	mex3 RNA binding family member A	72640	-0.876779	7.46051	-5.10945	0.000314013	0.0118652	0.395895	Day 4 - EtOH Eontrol	Day 4 - 4HT Condition
TC0300003067.mm.2	Lmo4	LIM domain only 4	16911	-0.876713	7.4777	-4.40721	0.000991464	0.0250046	-0.768099	Day 4 - EtOH Eontrol	Day 4 - 4HT Condition
TC1400000355.mm.2	Lrrc18	leucine rich repeat containing 18	67580	-0.876605	3.78981	-3.31323	0.00670045	0.0805188	-2.68569	Day 4 - EtOH Eontrol	Day 4 - 4HT Condition
TC1000002783.mm.2	Lrriq1	leucine-rich repeats and IQ motif containing 1	74978	-0.876173	3.25733	-4.59748	0.000721262	0.0203188	-0.446299	Day 4 - EtOH Eontrol	Day 4 - 4HT Condition
TC1800000261.mm.2	Bin1	bridging integrator 1	30948	-0.87605	7.36342	-4.69612	0.000612756	0.0183821	-0.28128	Day 4 - EtOH Eontrol	Day 4 - 4HT Condition
TC1500002254.mm.2	Fignl2	fidgetin-like 2	668225	-0.874807	6.24395	-4.56553	0.000760599	0.0209607	-0.500032	Day 4 - EtOH Eontrol	Day 4 - 4HT Condition
TC1300002689.mm.2	Gpx8	glutathione peroxidase 8 (putative)	69590	-0.873912	6.38748	-3.13708	0.00920024	0.0962968	-2.99962	Day 4 - EtOH Eontrol	Day 4 - 4HT Condition
TC1700000269.mm.2	Zfp677	zinc finger protein 677	210503	-0.873049	5.67911	-4.25746	0.0012778	0.0296435	-1.02439	Day 4 - EtOH Eontrol	Day 4 - 4HT Condition
TC0700003618.mm.2	Btbd1	BTB (POZ) domain containing 1	83962	-0.872062	9.19817	-5.42198	0.000192466	0.00907147	0.891832	Day 4 - EtOH Eontrol	Day 4 - 4HT Condition
TC0100000259.mm.2	Inpp4a	inositol polyphosphate-4-phosphatase, type I	269180	-0.871808	5.98371	-4.81335	0.000505699	0.016415	-0.0868356	Day 4 - EtOH Eontrol	Day 4 - 4HT Condition
TC1400002280.mm.2	Dpysl2	dihydropyrimidinase-like 2	12934	-0.87012	8.34321	-5.7762	0.00011237	0.00641453	1.43661	Day 4 - EtOH Eontrol	Day 4 - 4HT Condition
TC1500000865.mm.2	Ppp6r2	protein phosphatase 6, regulatory subunit 2	71474	-0.869455	6.02406	-3.17451	0.0085999	0.0923356	-2.93296	Day 4 - EtOH Eontrol	Day 4 - 4HT Condition
TC1800001700.mm.2	Tshz1	teashirt zinc finger family member 1	110796	-0.868515	5.88624	-3.17277	0.0086269	0.0924747	-2.93606	Day 4 - EtOH Eontrol	Day 4 - 4HT Condition
TC1100003252.mm.2	Cpd	carboxypeptidase D	12874	-0.867805	8.234	-5.7466	0.000117459	0.00653664	1.3918	Day 4 - EtOH Eontrol	Day 4 - 4HT Condition
TC0200001371.mm.2	Acp2	acid phosphatase 2, lysosomal	11432	-0.865842	4.31495	-4.88415	0.000450742	0.0151263	0.0296915	Day 4 - EtOH Eontrol	Day 4 - 4HT Condition
TC0700001814.mm.2	Mapk3	mitogen-activated protein kinase 3	26417	-0.865594	10.1882	-5.77122	0.000113208	0.00641453	1.42909	Day 4 - EtOH Eontrol	Day 4 - 4HT Condition
TC0500002302.mm.2	Rab28	RAB28, member RAS oncogene family	100972	-0.865061	6.36238	-3.24966	0.0075114	0.0861077	-2.79901	Day 4 - EtOH Eontrol	Day 4 - 4HT Condition
TC0600001949.mm.2	Tmem229a	transmembrane protein 229A	319832	-0.864783	4.28384	-4.36759	0.00106	0.026189	-0.835651	Day 4 - EtOH Eontrol	Day 4 - 4HT Condition
TC1200001692.mm.2	Nova1	neuro-oncological ventral antigen 1	664883	-0.863303	6.96219	-4.57526	0.000748381	0.0207646	-0.483647	Day 4 - EtOH Eontrol	Day 4 - 4HT Condition
TC1900001633.mm.2	Obfc1	oligonucleotide/oligosaccharide-binding fold containing 1	108689	-0.862943	7.46046	-4.85619	0.000471657	0.0156301	-0.016251	Day 4 - EtOH Eontrol	Day 4 - 4HT Condition
TC1300002131.mm.2	Gas1	growth arrest specific 1	14451	-0.862049	5.4115	-3.32608	0.00654775	0.07957	-2.6628	Day 4 - EtOH Eontrol	Day 4 - 4HT Condition
TC0900002529.mm.2	Aph1b	aph1 homolog B, gamma secretase subunit	208117	-0.861119	6.59852	-4.97711	0.000387955	0.0137479	0.181655	Day 4 - EtOH Eontrol	Day 4 - 4HT Condition
TC1100002374.mm.2	Rel	reticuloendotheliosis oncogene	19696	-0.859867	7.57681	-2.85832	0.0152242	0.13056	-3.49429	Day 4 - EtOH Eontrol	Day 4 - 4HT Condition
TC0700004404.mm.2	Chst15	carbohydrate (N-acetylgalactosamine 4-sulfate 6-O) sulfotransferase 15	77590	-0.858995	7.1878	-5.7629	0.000114627	0.00645837	1.41649	Day 4 - EtOH Eontrol	Day 4 - 4HT Condition
TC0900002405.mm.2	Bbs4	Bardet-Biedl syndrome 4 (human)	102774	-0.858151	6.8275	-3.93501	0.00222733	0.0416431	-1.58436	Day 4 - EtOH Eontrol	Day 4 - 4HT Condition
TC0200001038.mm.2	Metap1d	methionyl aminopeptidase type 1D (mitochondrial)	66559	-0.856461	5.20528	-3.92918	0.00225007	0.0418801	-1.59457	Day 4 - EtOH Eontrol	Day 4 - 4HT Condition
TC1900000925.mm.2	Lrfn4	leucine rich repeat and fibronectin type III domain containing 4	225875	-0.856126	7.38803	-4.4946	0.000856157	0.0224878	-0.619748	Day 4 - EtOH Eontrol	Day 4 - 4HT Condition
TC0800000120.mm.2	Cul4a	cullin 4A	99375	-0.855997	7.37982	-6.07902	7.1929e-05	0.00488797	1.8876	Day 4 - EtOH Eontrol	Day 4 - 4HT Condition
TC0X00001625.mm.2	Sh3kbp1	SH3-domain kinase binding protein 1	58194	-0.854338	5.79357	-3.18531	0.00843411	0.0913978	-2.91371	Day 4 - EtOH Eontrol	Day 4 - 4HT Condition
TC0600002861.mm.2	Pdzrn3	PDZ domain containing RING finger 3	55983	-0.854196	5.77137	-2.22382	0.0474879	0.245072	-4.58513	Day 4 - EtOH Eontrol	Day 4 - 4HT Condition
TC0500002347.mm.2	Gm3414	predicted gene 3414	100041576	-0.853635	5.15161	-4.30254	0.00118349	0.028165	-0.946973	Day 4 - EtOH Eontrol	Day 4 - 4HT Condition
TC0400003826.mm.2	Vwa5b1	von Willebrand factor A domain containing 5B1	75718	-0.853584	5.87588	-3.76556	0.0029966	0.0491486	-1.88234	Day 4 - EtOH Eontrol	Day 4 - 4HT Condition
TC1000001913.mm.2	L3mbtl3	l(3)mbt-like 3 (Drosophila)	237339	-0.853199	7.49263	-4.2335	0.0013311	0.0304345	-1.06564	Day 4 - EtOH Eontrol	Day 4 - 4HT Condition
TC1900001464.mm.2	Rbp4	retinol binding protein 4, plasma	19662	-0.853193	5.17462	-4.99422	0.000377443	0.0134737	0.209484	Day 4 - EtOH Eontrol	Day 4 - 4HT Condition
TC0600001193.mm.2	Itpr1	inositol 1,4,5-trisphosphate receptor 1	16438	-0.853036	7.8943	-5.94111	8.79949e-05	0.00550044	1.68389	Day 4 - EtOH Eontrol	Day 4 - 4HT Condition
TC1000002448.mm.2	Agpat3	1-acylglycerol-3-phosphate O-acyltransferase 3	28169	-0.852929	9.11541	-3.1693	0.00868107	0.0928158	-2.94224	Day 4 - EtOH Eontrol	Day 4 - 4HT Condition
TC0800002550.mm.2	Elmod2	ELMO/CED-12 domain containing 2	244548	-0.852524	6.67359	-2.95899	0.0126909	0.116616	-3.31618	Day 4 - EtOH Eontrol	Day 4 - 4HT Condition
TC1300000626.mm.2	Simc1	SUMO-interacting motifs containing 1	319719	-0.851485	6.83266	-2.80233	0.0168459	0.138656	-3.59301	Day 4 - EtOH Eontrol	Day 4 - 4HT Condition
TC0X00002667.mm.2	Amer1	APC membrane recruitment 1	72345	-0.851476	6.4579	-4.52363	0.000815602	0.0216965	-0.570665	Day 4 - EtOH Eontrol	Day 4 - 4HT Condition
TC1100002920.mm.2	Prpsap2	phosphoribosyl pyrophosphate synthetase-associated protein 2	212627	-0.850503	5.67065	-4.66311	0.000647026	0.0188964	-0.33637	Day 4 - EtOH Eontrol	Day 4 - 4HT Condition
TC1100001183.mm.2	Rab11fip4	RAB11 family interacting protein 4 (class II)	268451	-0.849094	6.99816	-4.33718	0.00111597	0.0271345	-0.887638	Day 4 - EtOH Eontrol	Day 4 - 4HT Condition
TC1600000266.mm.2	Klhl24	kelch-like 24	75785	-0.848858	9.52203	-3.97383	0.00208189	0.0402673	-1.51642	Day 4 - EtOH Eontrol	Day 4 - 4HT Condition
TC0300001703.mm.2	Gyg	glycogenin	27357	-0.848762	6.33294	-5.48641	0.000174289	0.00851586	0.992306	Day 4 - EtOH Eontrol	Day 4 - 4HT Condition
TC0X00000516.mm.2	Smim10l2a	small integral membrane protein 10 like 2A	320237	-0.848688	6.3994	-3.99838	0.00199499	0.0391591	-1.47351	Day 4 - EtOH Eontrol	Day 4 - 4HT Condition
TC0200002796.mm.2	Ogfr	opioid growth factor receptor	72075	-0.846252	8.68449	-4.09781	0.0016799	0.0351535	-1.30036	Day 4 - EtOH Eontrol	Day 4 - 4HT Condition
TC0600002188.mm.2	Tpk1	thiamine pyrophosphokinase	29807	-0.844507	6.00173	-3.31507	0.00667834	0.0803194	-2.68241	Day 4 - EtOH Eontrol	Day 4 - 4HT Condition
TC0200001886.mm.2	Eid1	EP300 interacting inhibitor of differentiation 1	58521	-0.844209	5.64438	-4.53851	0.000795603	0.0214982	-0.545552	Day 4 - EtOH Eontrol	Day 4 - 4HT Condition
TC1600001375.mm.2	Igf2bp2	insulin-like growth factor 2 mRNA binding protein 2	319765	-0.843499	8.899	-5.28978	0.000236345	0.0101243	0.683786	Day 4 - EtOH Eontrol	Day 4 - 4HT Condition
TC0700003517.mm.2	Slco3a1	solute carrier organic anion transporter family, member 3a1	108116	-0.841828	6.58774	-4.93874	0.000412674	0.0143391	0.119076	Day 4 - EtOH Eontrol	Day 4 - 4HT Condition
TC1000002998.mm.2	Dyrk2	dual-specificity tyrosine-(Y)-phosphorylation regulated kinase 2	69181	-0.840813	7.17733	-3.94996	0.0021701	0.0410656	-1.55817	Day 4 - EtOH Eontrol	Day 4 - 4HT Condition
TC0900000581.mm.2	Nxpe4	neurexophilin and PC-esterase domain family, member 4	244853	-0.839338	4.28782	-3.26345	0.00732752	0.085071	-2.77444	Day 4 - EtOH Eontrol	Day 4 - 4HT Condition
TC1700000420.mm.2	Bnip1	BCL2/adenovirus E1B interacting protein 1	224630	-0.839092	6.55218	-4.09588	0.00168548	0.0351946	-1.30371	Day 4 - EtOH Eontrol	Day 4 - 4HT Condition
TC0800000009.mm.2	Zfp358	zinc finger protein 358	140482	-0.838834	6.51147	-4.19863	0.00141285	0.0314159	-1.12578	Day 4 - EtOH Eontrol	Day 4 - 4HT Condition
TC1500002147.mm.2	Slc38a4	solute carrier family 38, member 4	69354	-0.838252	9.28591	-5.07075	0.000333961	0.0123923	0.333491	Day 4 - EtOH Eontrol	Day 4 - 4HT Condition
TC0100001671.mm.2	Zbtb18	zinc finger and BTB domain containing 18	30928	-0.838144	6.72382	-3.62904	0.00381358	0.0568898	-2.12386	Day 4 - EtOH Eontrol	Day 4 - 4HT Condition
TC1100000205.mm.2	Peli1	pellino 1	67245	-0.837157	7.91327	-4.95347	0.000402995	0.0141092	0.143122	Day 4 - EtOH Eontrol	Day 4 - 4HT Condition
TC1200002506.mm.2	Dnah11	dynein, axonemal, heavy chain 11	13411	-0.833856	4.03794	-5.54099	0.000160315	0.00798259	1.07694	Day 4 - EtOH Eontrol	Day 4 - 4HT Condition
TC1500000485.mm.2	Phf20l1	PHD finger protein 20-like 1	239510	-0.833136	7.01666	-3.98351	0.00204717	0.0397281	-1.4995	Day 4 - EtOH Eontrol	Day 4 - 4HT Condition
TC1400001573.mm.2	Dlg5	discs, large homolog 5 (Drosophila)	71228	-0.831915	7.8376	-3.79517	0.00284458	0.0477578	-1.83011	Day 4 - EtOH Eontrol	Day 4 - 4HT Condition
TC0500001453.mm.2	Zfp664	zinc finger protein 664	269704	-0.829845	7.2498	-4.75907	0.000552596	0.0172525	-0.176648	Day 4 - EtOH Eontrol	Day 4 - 4HT Condition
TC0600003383.mm.2	St8sia1	ST8 alpha-N-acetyl-neuraminide alpha-2,8-sialyltransferase 1	20449	-0.829607	4.37739	-4.57421	0.000749696	0.0207763	-0.485424	Day 4 - EtOH Eontrol	Day 4 - 4HT Condition
TC1900000441.mm.2	Cd274	CD274 antigen	60533	-0.829121	4.84565	-2.78452	0.0173969	0.140921	-3.62434	Day 4 - EtOH Eontrol	Day 4 - 4HT Condition
TC0800000814.mm.2	Tpm4	tropomyosin 4	326618	-0.828031	9.91008	-5.02089	0.000361646	0.0131836	0.252801	Day 4 - EtOH Eontrol	Day 4 - 4HT Condition
TC0700001886.mm.2	Bag3	BCL2-associated athanogene 3	29810	-0.827248	7.4183	-3.89185	0.00240147	0.0433947	-1.66004	Day 4 - EtOH Eontrol	Day 4 - 4HT Condition
TC0500000605.mm.2	Klhl5	kelch-like 5	71778	-0.827038	6.18774	-4.7493	0.000561513	0.0174189	-0.192857	Day 4 - EtOH Eontrol	Day 4 - 4HT Condition
TC1000000365.mm.2	Mical1	microtubule associated monooxygenase, calponin and LIM domain containing 1	171580	-0.826913	4.79381	-2.36612	0.0368995	0.21391	-4.3473	Day 4 - EtOH Eontrol	Day 4 - 4HT Condition
TC0400001382.mm.2	Ppt1	palmitoyl-protein thioesterase 1	19063	-0.826355	6.56863	-4.54723	0.000784125	0.0212868	-0.530851	Day 4 - EtOH Eontrol	Day 4 - 4HT Condition
TC1800001280.mm.2	Mcc	mutated in colorectal cancers	328949	-0.826257	6.89708	-5.29873	0.000233063	0.0101108	0.697954	Day 4 - EtOH Eontrol	Day 4 - 4HT Condition
TC1400000589.mm.2	Gm5622	predicted gene 5622	434459	-0.826206	5.36574	-3.36746	0.00607941	0.0761993	-2.58905	Day 4 - EtOH Eontrol	Day 4 - 4HT Condition
TC1400001948.mm.2	Otx2	orthodenticle homeobox 2	18424	-0.826098	8.03952	-1.93333	0.0787009	0.320582	-5.05171	Day 4 - EtOH Eontrol	Day 4 - 4HT Condition
TC0200003051.mm.2	Pip4k2a	phosphatidylinositol-5-phosphate 4-kinase, type II, alpha	18718	-0.825401	6.60677	-2.93249	0.0133138	0.119844	-3.36314	Day 4 - EtOH Eontrol	Day 4 - 4HT Condition
TC1600001029.mm.2	Clic6	chloride intracellular channel 6	209195	-0.824858	6.34951	-2.88182	0.0145909	0.127164	-3.45279	Day 4 - EtOH Eontrol	Day 4 - 4HT Condition
TC0500003296.mm.2	Rimbp2	RIMS binding protein 2	231760	-0.82479	5.38711	-2.54382	0.0268481	0.178881	-4.04383	Day 4 - EtOH Eontrol	Day 4 - 4HT Condition
TC1300002198.mm.2	Cdc14b	CDC14 cell division cycle 14B	218294	-0.82463	8.15537	-3.95785	0.00214051	0.0409353	-1.54437	Day 4 - EtOH Eontrol	Day 4 - 4HT Condition
TC0200003759.mm.2	Chn1	chimerin 1	108699	-0.824096	7.37741	-3.08914	0.0100316	0.101815	-3.08497	Day 4 - EtOH Eontrol	Day 4 - 4HT Condition
TC0200003162.mm.2	Rabl6	RAB, member RAS oncogene family-like 6	227624	-0.823131	7.87984	-5.47698	0.000176831	0.00857057	0.977643	Day 4 - EtOH Eontrol	Day 4 - 4HT Condition
TC1200001886.mm.2	Trim9	tripartite motif-containing 9	94090	-0.822842	4.22857	-4.68292	0.000626231	0.0185381	-0.303302	Day 4 - EtOH Eontrol	Day 4 - 4HT Condition
TC0900001665.mm.2	Limd1	LIM domains containing 1	29806	-0.822598	6.82885	-5.38332	0.000204325	0.00935814	0.831267	Day 4 - EtOH Eontrol	Day 4 - 4HT Condition
TC0600000124.mm.2	Tes	testis derived transcript	21753	-0.821521	7.66049	-4.00984	0.00195575	0.0387389	-1.45352	Day 4 - EtOH Eontrol	Day 4 - 4HT Condition
TC1600000895.mm.2	Cxadr	coxsackie virus and adenovirus receptor	13052	-0.820937	6.22111	-4.05364	0.00181295	0.0368267	-1.37717	Day 4 - EtOH Eontrol	Day 4 - 4HT Condition
TC1700001366.mm.2	Tmem242	transmembrane protein 242	70544	-0.819816	7.46387	-3.97481	0.00207832	0.0402264	-1.5147	Day 4 - EtOH Eontrol	Day 4 - 4HT Condition
TC1500001796.mm.2	Zfp647	zinc finger protein 647	239546	-0.819124	6.01012	-4.08563	0.00171554	0.035542	-1.32152	Day 4 - EtOH Eontrol	Day 4 - 4HT Condition
TC0200002668.mm.2	Cass4	Cas scaffolding protein family member 4	320664	-0.81912	5.20915	-3.7576	0.00303885	0.0495654	-1.89639	Day 4 - EtOH Eontrol	Day 4 - 4HT Condition
TC0500002919.mm.2	Tgfbr3	transforming growth factor, beta receptor III	21814	-0.818882	5.88078	-4.80293	0.000514364	0.0165192	-0.104043	Day 4 - EtOH Eontrol	Day 4 - 4HT Condition
TC1400002868.mm.2	Lats2	large tumor suppressor 2	50523	-0.818583	6.31387	-2.00785	0.0692399	0.300983	-4.93482	Day 4 - EtOH Eontrol	Day 4 - 4HT Condition
TC1200001432.mm.2	Mycn	v-myc avian myelocytomatosis viral related oncogene, neuroblastoma derived	18109	-0.817817	7.53816	-2.51895	0.0280743	0.183679	-4.08668	Day 4 - EtOH Eontrol	Day 4 - 4HT Condition
TC0900001555.mm.2	Azi2	5-azacytidine induced gene 2	27215	-0.817525	7.73771	-3.98673	0.00203573	0.0396118	-1.49386	Day 4 - EtOH Eontrol	Day 4 - 4HT Condition
TC0500003126.mm.2	Pebp1	phosphatidylethanolamine binding protein 1	23980	-0.817384	7.3409	-4.60188	0.000716023	0.0202495	-0.438921	Day 4 - EtOH Eontrol	Day 4 - 4HT Condition
TC1200000951.mm.2	Flrt2	fibronectin leucine rich transmembrane protein 2	399558	-0.817369	5.16377	-2.27452	0.043419	0.233263	-4.50101	Day 4 - EtOH Eontrol	Day 4 - 4HT Condition
TC1000002008.mm.2	Marcks	myristoylated alanine rich protein kinase C substrate	17118	-0.816912	9.96136	-3.55975	0.00431272	0.0618539	-2.24683	Day 4 - EtOH Eontrol	Day 4 - 4HT Condition
TSUnmapped00000035.mm.2	Pemt	phosphatidylethanolamine N-methyltransferase	18618	-0.816827	6.5276	-5.57701	0.000151748	0.0077176	1.13255	Day 4 - EtOH Eontrol	Day 4 - 4HT Condition
TC0100002184.mm.2	Lman2l	lectin, mannose-binding 2-like	214895	-0.81646	6.57547	-4.07387	0.00175069	0.0359887	-1.34196	Day 4 - EtOH Eontrol	Day 4 - 4HT Condition
TC0500003513.mm.2	Ttyh3	tweety family member 3	78339	-0.815603	8.19044	-3.38853	0.0058542	0.0743361	-2.5515	Day 4 - EtOH Eontrol	Day 4 - 4HT Condition
TC1500001285.mm.2	Fbxl7	F-box and leucine-rich repeat protein 7	448987	-0.814998	4.74229	-5.16324	0.000288359	0.0113022	0.482251	Day 4 - EtOH Eontrol	Day 4 - 4HT Condition
TC1700001111.mm.2	C030034I22Rik	RIKEN cDNA C030034I22 gene	77533	-0.814012	3.75329	-4.06444	0.00177943	0.0364049	-1.35836	Day 4 - EtOH Eontrol	Day 4 - 4HT Condition
TC1300001173.mm.2	Adamts6	a disintegrin-like and metallopeptidase (reprolysin type) with thrombospondin type 1 motif, 6	108154	-0.813157	4.9257	-2.27	0.0437675	0.234405	-4.50853	Day 4 - EtOH Eontrol	Day 4 - 4HT Condition
TC0700000056.mm.2	Ccdc106	coiled-coil domain containing 106	232821	-0.811912	4.15711	-3.76036	0.00302411	0.0494446	-1.89151	Day 4 - EtOH Eontrol	Day 4 - 4HT Condition
TC1400002242.mm.2	Hmbox1	homeobox containing 1	219150	-0.808747	8.26287	-4.61428	0.000701445	0.0200318	-0.418105	Day 4 - EtOH Eontrol	Day 4 - 4HT Condition
TC1800000884.mm.2	Zadh2	zinc binding alcohol dehydrogenase, domain containing 2	225791	-0.808591	6.16861	-3.7345	0.00316505	0.0509138	-1.93719	Day 4 - EtOH Eontrol	Day 4 - 4HT Condition
TC1300002311.mm.2	Cep72	centrosomal protein 72	74470	-0.808557	6.73893	-5.67516	0.000130776	0.00702837	1.28311	Day 4 - EtOH Eontrol	Day 4 - 4HT Condition
TC1000000122.mm.2	Cited2	Cbp/p300-interacting transactivator, with Glu/Asp-rich carboxy-terminal domain, 2	17684	-0.808409	9.12051	-2.95872	0.012697	0.116636	-3.31665	Day 4 - EtOH Eontrol	Day 4 - 4HT Condition
TC1500000921.mm.2	Pphln1	periphilin 1	223828	-0.808263	9.00922	-3.02168	0.0113314	0.109659	-3.20491	Day 4 - EtOH Eontrol	Day 4 - 4HT Condition
TC1200002079.mm.2	Abcd4	ATP-binding cassette, sub-family D (ALD), member 4	19300	-0.807247	6.13988	-3.61138	0.00393484	0.0581817	-2.15517	Day 4 - EtOH Eontrol	Day 4 - 4HT Condition
TC0X00002384.mm.2	Ids	iduronate 2-sulfatase	15931	-0.806596	7.49452	-4.56713	0.000758571	0.0209246	-0.497331	Day 4 - EtOH Eontrol	Day 4 - 4HT Condition
TC0900001483.mm.2	Lrrfip2	leucine rich repeat (in FLII) interacting protein 2	71268	-0.806294	7.8094	-4.23073	0.00133742	0.0304573	-1.07042	Day 4 - EtOH Eontrol	Day 4 - 4HT Condition
TC0400000188.mm.2	Faxc	failed axon connections homolog	76132	-0.805636	6.63356	-2.9558	0.0127642	0.117054	-3.32183	Day 4 - EtOH Eontrol	Day 4 - 4HT Condition
TC1400000517.mm.2	Ktn1	kinectin 1	16709	-0.805397	8.78487	-4.78034	0.000533697	0.016843	-0.141409	Day 4 - EtOH Eontrol	Day 4 - 4HT Condition
TC0100003104.mm.2	Adora1	adenosine A1 receptor	11539	-0.805217	3.53305	-5.66116	0.000133569	0.00711283	1.26173	Day 4 - EtOH Eontrol	Day 4 - 4HT Condition
TC0900001781.mm.2	Panx1	pannexin 1	55991	-0.80439	7.36392	-4.53403	0.000801578	0.0215567	-0.553121	Day 4 - EtOH Eontrol	Day 4 - 4HT Condition
TC1100004279.mm.2	Rab37	RAB37, member RAS oncogene family	58222	-0.804248	4.67721	-4.75181	0.0005592	0.0173749	-0.188679	Day 4 - EtOH Eontrol	Day 4 - 4HT Condition
TC1300002304.mm.2	Nkd2	naked cuticle 2 homolog (Drosophila)	72293	-0.803823	4.8497	-3.39904	0.005745	0.0735979	-2.53277	Day 4 - EtOH Eontrol	Day 4 - 4HT Condition
TC1600001011.mm.2	Itsn1	intersectin 1 (SH3 domain protein 1A)	16443	-0.803627	8.77975	-4.60738	0.000709516	0.0201241	-0.429683	Day 4 - EtOH Eontrol	Day 4 - 4HT Condition
TC0600001867.mm.2	Thsd7a	thrombospondin, type I, domain containing 7A	330267	-0.803309	6.51531	-3.51255	0.00469076	0.0652721	-2.33073	Day 4 - EtOH Eontrol	Day 4 - 4HT Condition
TC1300001784.mm.2	Slc22a23	solute carrier family 22, member 23	73102	-0.803133	7.85446	-3.30043	0.00685625	0.0818299	-2.70851	Day 4 - EtOH Eontrol	Day 4 - 4HT Condition
TC0900002346.mm.2	Tspan3	tetraspanin 3	56434	-0.802928	9.31889	-5.01657	0.000364159	0.0131855	0.245785	Day 4 - EtOH Eontrol	Day 4 - 4HT Condition
TC0500001894.mm.2	Cyp51	cytochrome P450, family 51	13121	-0.802122	9.34571	-3.16993	0.0086711	0.0927951	-2.94111	Day 4 - EtOH Eontrol	Day 4 - 4HT Condition
TC0400000057.mm.2	Chd7	chromodomain helicase DNA binding protein 7	320790	-0.801773	9.22084	-4.30496	0.00117863	0.0281182	-0.942816	Day 4 - EtOH Eontrol	Day 4 - 4HT Condition
TC1700002132.mm.2	Slc25a27	solute carrier family 25, member 27	74011	-0.801558	6.06784	-2.71526	0.0197149	0.151395	-3.74584	Day 4 - EtOH Eontrol	Day 4 - 4HT Condition
TC0300002173.mm.2	Golim4	golgi integral membrane protein 4	73124	-0.798939	7.47461	-3.73471	0.00316386	0.0509138	-1.93681	Day 4 - EtOH Eontrol	Day 4 - 4HT Condition
TC0X00003204.mm.2	Mageh1	melanoma antigen, family H, 1	75625	-0.798899	5.08479	-2.26699	0.0440013	0.235134	-4.51354	Day 4 - EtOH Eontrol	Day 4 - 4HT Condition
TC1800000875.mm.2	Zfp516	zinc finger protein 516	329003	-0.798422	7.88144	-3.39925	0.00574284	0.0735979	-2.53239	Day 4 - EtOH Eontrol	Day 4 - 4HT Condition
TC0700000991.mm.2	Chsy1	chondroitin sulfate synthase 1	269941	-0.797155	8.43929	-4.36369	0.00106701	0.0263119	-0.84231	Day 4 - EtOH Eontrol	Day 4 - 4HT Condition
TC1100000668.mm.2	Sap30l	SAP30-like	50724	-0.796985	6.90423	-4.10094	0.00167085	0.0350649	-1.29492	Day 4 - EtOH Eontrol	Day 4 - 4HT Condition
TC1700000117.mm.2	Agpat4	1-acylglycerol-3-phosphate O-acyltransferase 4 (lysophosphatidic acid acyltransferase, delta)	68262	-0.79652	8.77859	-5.01756	0.000363578	0.0131855	0.247402	Day 4 - EtOH Eontrol	Day 4 - 4HT Condition
TC1100003122.mm.2	6330403K07Rik	RIKEN cDNA 6330403K07 gene	103712	-0.796359	4.73161	-4.28502	0.00121925	0.0286877	-0.97703	Day 4 - EtOH Eontrol	Day 4 - 4HT Condition
TC0300001315.mm.2	Casp6	caspase 6	12368	-0.796341	7.75731	-4.9886	0.000380859	0.0135624	0.200356	Day 4 - EtOH Eontrol	Day 4 - 4HT Condition
TC0500001796.mm.2	Rasl11a	RAS-like, family 11, member A	68895	-0.796198	6.41963	-2.90376	0.0140236	0.123748	-3.414	Day 4 - EtOH Eontrol	Day 4 - 4HT Condition
TC0800001116.mm.2	Arl2bp	ADP-ribosylation factor-like 2 binding protein	107566	-0.795155	8.31662	-4.09192	0.00169702	0.0353774	-1.31058	Day 4 - EtOH Eontrol	Day 4 - 4HT Condition
TC0600002178.mm.2	Tcaf1	TRPM8 channel-associated factor 1	77574	-0.794554	6.27942	-4.14908	0.00153807	0.0332609	-1.21144	Day 4 - EtOH Eontrol	Day 4 - 4HT Condition
TC1300000904.mm.2	Erap1	endoplasmic reticulum aminopeptidase 1	80898	-0.794525	6.62877	-3.47898	0.00498007	0.0673466	-2.39043	Day 4 - EtOH Eontrol	Day 4 - 4HT Condition
TC0600000987.mm.2	Tia1	cytotoxic granule-associated RNA binding protein 1	21841	-0.794495	8.45058	-3.96489	0.00211448	0.0406654	-1.53206	Day 4 - EtOH Eontrol	Day 4 - 4HT Condition
TC0800001586.mm.2	Pard3	par-3 family cell polarity regulator	93742	-0.794078	8.2928	-4.22787	0.00134397	0.0305132	-1.07535	Day 4 - EtOH Eontrol	Day 4 - 4HT Condition
TC1700000584.mm.2	Adamts10	a disintegrin-like and metallopeptidase (reprolysin type) with thrombospondin type 1 motif, 10	224697	-0.793885	6.58296	-4.2721	0.00124634	0.0291136	-0.999222	Day 4 - EtOH Eontrol	Day 4 - 4HT Condition
TC0200003811.mm.2	Sestd1	SEC14 and spectrin domains 1	228071	-0.793689	7.63087	-3.48599	0.00491824	0.0668077	-2.37797	Day 4 - EtOH Eontrol	Day 4 - 4HT Condition
TC0600001968.mm.2	Lrrc4	leucine rich repeat containing 4	192198	-0.793242	4.21656	-3.22252	0.00788745	0.0879491	-2.8474	Day 4 - EtOH Eontrol	Day 4 - 4HT Condition
TC1200001882.mm.2	Nin	ninein	18080	-0.792696	6.6009	-3.95449	0.00215308	0.0409353	-1.55025	Day 4 - EtOH Eontrol	Day 4 - 4HT Condition
TC1500002038.mm.2	Mapk12	mitogen-activated protein kinase 12	29857	-0.792309	6.42919	-3.20692	0.00811214	0.0893716	-2.8752	Day 4 - EtOH Eontrol	Day 4 - 4HT Condition
TC1100000526.mm.2	Gfpt2	glutamine fructose-6-phosphate transaminase 2	14584	-0.79229	9.26261	-3.97097	0.00209226	0.0403879	-1.52142	Day 4 - EtOH Eontrol	Day 4 - 4HT Condition
TC0200001770.mm.2	Chac1	ChaC, cation transport regulator 1	69065	-0.791634	5.52657	-2.31101	0.040699	0.225641	-4.44002	Day 4 - EtOH Eontrol	Day 4 - 4HT Condition
TC0400003478.mm.2	Ppie	peptidylprolyl isomerase E (cyclophilin E)	56031	-0.790482	7.94788	-4.03708	0.00186561	0.0376666	-1.40601	Day 4 - EtOH Eontrol	Day 4 - 4HT Condition
TC0400001386.mm.2	Mycl	v-myc avian myelocytomatosis viral oncogene lung carcinoma derived	16918	-0.790215	6.44319	-5.2256	0.000261358	0.0106389	0.581863	Day 4 - EtOH Eontrol	Day 4 - 4HT Condition
TC0700000138.mm.2	Zfp606	zinc finger protein 606	67370	-0.78989	7.50813	-4.23072	0.00133744	0.0304573	-1.07043	Day 4 - EtOH Eontrol	Day 4 - 4HT Condition
TC1800001155.mm.2	Gfra3	glial cell line derived neurotrophic factor family receptor alpha 3	14587	-0.789796	4.10167	-1.99187	0.0711753	0.305683	-4.96006	Day 4 - EtOH Eontrol	Day 4 - 4HT Condition
TC1700000277.mm.2	Gm10509	zinc finger protein 51 pseudogene	100310809	-0.789632	5.37284	-2.39229	0.0352177	0.208508	-4.30302	Day 4 - EtOH Eontrol	Day 4 - 4HT Condition
TC1800000008.mm.2	Bambi	BMP and activin membrane-bound inhibitor	68010	-0.789284	7.14255	-3.11364	0.00959775	0.0989638	-3.04137	Day 4 - EtOH Eontrol	Day 4 - 4HT Condition
TC1600000654.mm.2	Spice1	spindle and centriole associated protein 1	212514	-0.78923	6.48149	-4.69324	0.00061567	0.0184126	-0.286082	Day 4 - EtOH Eontrol	Day 4 - 4HT Condition
TC1100001841.mm.2	Map2k6	mitogen-activated protein kinase kinase 6	26399	-0.788751	7.03357	-2.28022	0.0429829	0.232355	-4.4915	Day 4 - EtOH Eontrol	Day 4 - 4HT Condition
TC0300002938.mm.2	Ccdc109b	coiled-coil domain containing 109B	66815	-0.787611	4.60087	-3.85564	0.00255841	0.0450567	-1.72365	Day 4 - EtOH Eontrol	Day 4 - 4HT Condition
TC1300002270.mm.2	Adcy2	adenylate cyclase 2	210044	-0.787418	4.96885	-3.71444	0.003279	0.0519946	-1.97264	Day 4 - EtOH Eontrol	Day 4 - 4HT Condition
TC1400000963.mm.2	Gnrh1	gonadotropin releasing hormone 1	14714	-0.787294	4.58048	-5.30924	0.000229272	0.0100428	0.714566	Day 4 - EtOH Eontrol	Day 4 - 4HT Condition
TC1400001726.mm.2	Bmpr1a	bone morphogenetic protein receptor, type 1A	12166	-0.787129	8.24183	-4.68435	0.000624754	0.0185132	-0.300911	Day 4 - EtOH Eontrol	Day 4 - 4HT Condition
TC0100001889.mm.2	Xkr4	X-linked Kx blood group related 4	497097	-0.786684	5.13994	-2.74123	0.0188116	0.147739	-3.70033	Day 4 - EtOH Eontrol	Day 4 - 4HT Condition
TC0500003464.mm.2	Pilrb1	paired immunoglobin-like type 2 receptor beta 1	170741	-0.786601	4.64002	-4.36385	0.00106673	0.0263119	-0.842045	Day 4 - EtOH Eontrol	Day 4 - 4HT Condition
TC0600003489.mm.2	Glcci1	glucocorticoid induced transcript 1	170772	-0.785556	6.74232	-3.64115	0.00373259	0.0560735	-2.10239	Day 4 - EtOH Eontrol	Day 4 - 4HT Condition
TC0300002906.mm.2	Larp7	La ribonucleoprotein domain family, member 7	28036	-0.785338	8.296	-4.29997	0.00118867	0.028217	-0.951384	Day 4 - EtOH Eontrol	Day 4 - 4HT Condition
TC0X00002648.mm.2	Maged1	melanoma antigen, family D, 1	94275	-0.785283	8.70243	-4.75433	0.0005569	0.0173311	-0.184505	Day 4 - EtOH Eontrol	Day 4 - 4HT Condition
TC0200004512.mm.2	Slc30a4	solute carrier family 30 (zinc transporter), member 4	22785	-0.78498	7.58924	-3.27091	0.00722984	0.0844589	-2.76114	Day 4 - EtOH Eontrol	Day 4 - 4HT Condition
TC0700002114.mm.2	Fgf15	fibroblast growth factor 15	14170	-0.783053	5.80521	-2.98075	0.0122015	0.114025	-3.27759	Day 4 - EtOH Eontrol	Day 4 - 4HT Condition
TC1100000009.mm.2	Pik3ip1	phosphoinositide-3-kinase interacting protein 1	216505	-0.78225	7.27505	-2.55859	0.0261452	0.17666	-4.01835	Day 4 - EtOH Eontrol	Day 4 - 4HT Condition
TC1400000172.mm.2	Fut11	fucosyltransferase 11	73068	-0.782189	6.22458	-3.53318	0.00452152	0.0637411	-2.29405	Day 4 - EtOH Eontrol	Day 4 - 4HT Condition
TC0800002591.mm.2	Dand5	DAN domain family member 5, BMP antagonist	23863	-0.782126	5.73142	-2.72973	0.0192065	0.149326	-3.7205	Day 4 - EtOH Eontrol	Day 4 - 4HT Condition
TC1700002784.mm.2	Pbx2	pre B cell leukemia homeobox 2	18515	-0.78189	7.94472	-4.55391	0.000775453	0.0211658	-0.5196	Day 4 - EtOH Eontrol	Day 4 - 4HT Condition
TC0100003721.mm.2	Disp1	dispatched homolog 1 (Drosophila)	68897	-0.78073	6.79923	-3.53163	0.00453402	0.0637411	-2.29681	Day 4 - EtOH Eontrol	Day 4 - 4HT Condition
TC1500001099.mm.2	Amhr2	anti-Mullerian hormone type 2 receptor	110542	-0.780371	5.78312	-4.7844	0.000530171	0.016768	-0.134696	Day 4 - EtOH Eontrol	Day 4 - 4HT Condition
TC1800001728.mm.2	Socs6	suppressor of cytokine signaling 6	54607	-0.779871	5.26258	-2.40427	0.0344727	0.206034	-4.2827	Day 4 - EtOH Eontrol	Day 4 - 4HT Condition
TC0600000440.mm.2	Prss1	protease, serine 1 (trypsin 1)	114228	-0.779816	4.16355	-4.33513	0.00111984	0.0271832	-0.891136	Day 4 - EtOH Eontrol	Day 4 - 4HT Condition
TC0900001367.mm.2	Cacna2d2	calcium channel, voltage-dependent, alpha 2/delta subunit 2	56808	-0.779318	5.67647	-4.94043	0.000411549	0.0143391	0.121842	Day 4 - EtOH Eontrol	Day 4 - 4HT Condition
TC0200000492.mm.2	Ak8	adenylate kinase 8	68870	-0.77931	5.52131	-3.96873	0.00210042	0.040479	-1.52534	Day 4 - EtOH Eontrol	Day 4 - 4HT Condition
TC0X00001533.mm.2	Hsd17b10	hydroxysteroid (17-beta) dehydrogenase 10	15108	-0.779129	9.52178	-5.12081	0.000308402	0.0117277	0.414166	Day 4 - EtOH Eontrol	Day 4 - 4HT Condition
TC1100000341.mm.2	Sh3pxd2b	SH3 and PX domains 2B	268396	-0.778224	6.10126	-3.9154	0.00230475	0.0424455	-1.61872	Day 4 - EtOH Eontrol	Day 4 - 4HT Condition
TC0400001076.mm.2	Dab1	disabled 1	13131	-0.777836	7.40739	-3.31133	0.00672339	0.080761	-2.68908	Day 4 - EtOH Eontrol	Day 4 - 4HT Condition
TC1100000284.mm.2	Efemp1	epidermal growth factor-containing fibulin-like extracellular matrix protein 1	216616	-0.77783	7.28298	-3.43713	0.00536659	0.070335	-2.46493	Day 4 - EtOH Eontrol	Day 4 - 4HT Condition
TC1700000328.mm.2	Dcpp3	demilune cell and parotid protein 3	620253	-0.777767	4.28309	-3.43645	0.00537319	0.0703757	-2.46615	Day 4 - EtOH Eontrol	Day 4 - 4HT Condition
TC1100002156.mm.2	Myl7	myosin, light polypeptide 7, regulatory	17898	-0.777095	5.63209	-2.6549	0.021983	0.161173	-3.85125	Day 4 - EtOH Eontrol	Day 4 - 4HT Condition
TC0900003338.mm.2	Dync2h1	dynein cytoplasmic 2 heavy chain 1	110350	-0.776991	6.08064	-3.39291	0.0058084	0.0740215	-2.54369	Day 4 - EtOH Eontrol	Day 4 - 4HT Condition
TC0700002034.mm.2	Ifitm1	interferon induced transmembrane protein 1	68713	-0.776741	10.5541	-4.17171	0.0014795	0.0323062	-1.17229	Day 4 - EtOH Eontrol	Day 4 - 4HT Condition
TC0X00001873.mm.2	Cask	calcium/calmodulin-dependent serine protein kinase (MAGUK family)	12361	-0.776082	7.35631	-3.18077	0.00850347	0.0919346	-2.92181	Day 4 - EtOH Eontrol	Day 4 - 4HT Condition
TC1800000060.mm.2	Fzd8	frizzled class receptor 8	14370	-0.775574	5.70416	-3.10477	0.0097525	0.0999931	-3.05715	Day 4 - EtOH Eontrol	Day 4 - 4HT Condition
TC1200000418.mm.2	Coch	cochlin	12810	-0.775372	6.10285	-3.5742	0.00420335	0.0608279	-2.22117	Day 4 - EtOH Eontrol	Day 4 - 4HT Condition
TC1200000297.mm.2	Twist1	twist basic helix-loop-helix transcription factor 1	22160	-0.775318	5.83363	-2.7443	0.0187078	0.147162	-3.69496	Day 4 - EtOH Eontrol	Day 4 - 4HT Condition
TC0X00001617.mm.2	Eif1ax	eukaryotic translation initiation factor 1A, X-linked	66235	-0.775268	9.00304	-3.70076	0.00335918	0.0527035	-1.99684	Day 4 - EtOH Eontrol	Day 4 - 4HT Condition
TC1200002256.mm.2	Btbd7	BTB (POZ) domain containing 7	238386	-0.774279	7.75997	-4.69339	0.000615522	0.0184126	-0.28584	Day 4 - EtOH Eontrol	Day 4 - 4HT Condition
TC0X00000941.mm.2	Eda	ectodysplasin-A	13607	-0.77275	5.51016	-3.80722	0.00278505	0.0471895	-1.80888	Day 4 - EtOH Eontrol	Day 4 - 4HT Condition
TC0400000140.mm.2	Nbn	nibrin	27354	-0.772718	7.4334	-4.07677	0.00174197	0.0359106	-1.33693	Day 4 - EtOH Eontrol	Day 4 - 4HT Condition
TC0700000223.mm.2	Meis3	Meis homeobox 3	17537	-0.772091	6.3819	-4.08226	0.00172553	0.0356475	-1.32737	Day 4 - EtOH Eontrol	Day 4 - 4HT Condition
TC0400000118.mm.2	Runx1t1	runt-related transcription factor 1; translocated to, 1 (cyclin D-related)	12395	-0.771585	4.85203	-1.82377	0.0947924	0.35296	-5.21953	Day 4 - EtOH Eontrol	Day 4 - 4HT Condition
TC0100002488.mm.2	Kansl1l	KAT8 regulatory NSL complex subunit 1-like	68691	-0.771479	7.37985	-4.3492	0.00109349	0.0267217	-0.867078	Day 4 - EtOH Eontrol	Day 4 - 4HT Condition
TC1100001149.mm.2	Rab34	RAB34, member RAS oncogene family	19376	-0.771368	7.58852	-3.24502	0.0075744	0.0863905	-2.80729	Day 4 - EtOH Eontrol	Day 4 - 4HT Condition
TC0400001091.mm.2	Plpp3	phospholipid phosphatase 3	67916	-0.771126	7.69995	-2.78952	0.0172404	0.140161	-3.61554	Day 4 - EtOH Eontrol	Day 4 - 4HT Condition
TC0700003778.mm.2	Tsku	tsukushi, small leucine rich proteoglycan	244152	-0.770809	7.11878	-3.56523	0.00427095	0.0614666	-2.23711	Day 4 - EtOH Eontrol	Day 4 - 4HT Condition
TC0200001959.mm.2	Sirpa	signal-regulatory protein alpha	19261	-0.77057	8.64106	-4.0212	0.00191763	0.0382593	-1.4337	Day 4 - EtOH Eontrol	Day 4 - 4HT Condition
TC1000000011.mm.2	Plekhg1	pleckstrin homology domain containing, family G (with RhoGef domain) member 1	213783	-0.77024	6.98046	-2.37543	0.0362926	0.212368	-4.33157	Day 4 - EtOH Eontrol	Day 4 - 4HT Condition
TC1100003532.mm.2	Stxbp4	syntaxin binding protein 4	20913	-0.770202	7.97076	-2.79715	0.017004	0.139171	-3.60211	Day 4 - EtOH Eontrol	Day 4 - 4HT Condition
TC0800002505.mm.2	Ednra	endothelin receptor type A	13617	-0.769526	5.64945	-2.78969	0.0172351	0.140157	-3.61524	Day 4 - EtOH Eontrol	Day 4 - 4HT Condition
TC0X00000958.mm.2	Kif4	kinesin family member 4	16571	-0.769338	7.97537	-4.99159	0.000379037	0.013514	0.205216	Day 4 - EtOH Eontrol	Day 4 - 4HT Condition
TC0500001715.mm.2	Foxk1	forkhead box K1	17425	-0.769097	8.00854	-4.41449	0.000979384	0.0247858	-0.755708	Day 4 - EtOH Eontrol	Day 4 - 4HT Condition
TC1000002111.mm.2	Lin28b	lin-28 homolog B (C. elegans)	380669	-0.767583	6.49964	-3.2071	0.00810943	0.0893716	-2.87487	Day 4 - EtOH Eontrol	Day 4 - 4HT Condition
TC0600000714.mm.2	Herc3	hect domain and RLD 3	73998	-0.767021	6.58762	-3.06937	0.0103961	0.104065	-3.12014	Day 4 - EtOH Eontrol	Day 4 - 4HT Condition
TC1100000983.mm.2	Fam64a	family with sequence similarity 64, member A	109212	-0.766532	6.50684	-2.82267	0.0162377	0.135683	-3.55718	Day 4 - EtOH Eontrol	Day 4 - 4HT Condition
TC0100003264.mm.2	Rgl1	ral guanine nucleotide dissociation stimulator,-like 1	19731	-0.76515	6.31797	-3.56423	0.00427853	0.0615453	-2.23888	Day 4 - EtOH Eontrol	Day 4 - 4HT Condition
TC1600002181.mm.2	Dgcr2	DiGeorge syndrome critical region gene 2	13356	-0.764968	8.49124	-4.17543	0.00147009	0.0322679	-1.16585	Day 4 - EtOH Eontrol	Day 4 - 4HT Condition
TC0900001434.mm.2	Plxnb1	plexin B1	235611	-0.764663	6.55623	-3.37654	0.00598125	0.0754233	-2.57286	Day 4 - EtOH Eontrol	Day 4 - 4HT Condition
TC0200004545.mm.2	Sppl2a	signal peptide peptidase like 2A	66552	-0.763307	8.51844	-3.52265	0.00460713	0.0644577	-2.31277	Day 4 - EtOH Eontrol	Day 4 - 4HT Condition
TC0800003224.mm.2	Zdhhc2	zinc finger, DHHC domain containing 2	70546	-0.762532	7.10819	-3.31986	0.00662119	0.079929	-2.67387	Day 4 - EtOH Eontrol	Day 4 - 4HT Condition
TC0X00002307.mm.2	Atp11c	ATPase, class VI, type 11C	320940	-0.762205	7.73343	-3.36403	0.00611686	0.076537	-2.59515	Day 4 - EtOH Eontrol	Day 4 - 4HT Condition
TC0800000694.mm.2	Nat2	N-acetyltransferase 2 (arylamine N-acetyltransferase)	17961	-0.761729	3.61556	-3.41994	0.00553419	0.0717432	-2.49555	Day 4 - EtOH Eontrol	Day 4 - 4HT Condition
TC0X00003014.mm.2	Tcp11x2	t-complex 11 family, X-linked 2	71841	-0.7617	4.55521	-3.13233	0.00927948	0.0967314	-3.00809	Day 4 - EtOH Eontrol	Day 4 - 4HT Condition
TC0200002298.mm.2	Id1	inhibitor of DNA binding 1	15901	-0.760666	9.91148	-5.03921	0.000351201	0.0129005	0.282495	Day 4 - EtOH Eontrol	Day 4 - 4HT Condition
TC1200000503.mm.2	Mia2	melanoma inhibitory activity 2	338320	-0.76009	9.14929	-3.95678	0.00214452	0.0409353	-1.54625	Day 4 - EtOH Eontrol	Day 4 - 4HT Condition
TC0400003723.mm.2	Lin28a	lin-28 homolog A (C. elegans)	83557	-0.759358	9.93151	-3.77938	0.00292462	0.0484592	-1.85796	Day 4 - EtOH Eontrol	Day 4 - 4HT Condition
TC0300000090.mm.2	Lrrcc1	leucine rich repeat and coiled-coil domain containing 1	71710	-0.758682	6.87023	-4.02241	0.00191361	0.0382052	-1.43158	Day 4 - EtOH Eontrol	Day 4 - 4HT Condition
TC0300001475.mm.2	Odf2l	outer dense fiber of sperm tails 2-like	52184	-0.75848	7.35962	-3.32078	0.00661026	0.0798301	-2.67223	Day 4 - EtOH Eontrol	Day 4 - 4HT Condition
TC1400002248.mm.2	Extl3	exostoses (multiple)-like 3	54616	-0.757601	7.77857	-4.17924	0.00146053	0.0321375	-1.15927	Day 4 - EtOH Eontrol	Day 4 - 4HT Condition
TC0400003578.mm.2	Zfp362	zinc finger protein 362	230761	-0.756518	6.79612	-3.88839	0.00241603	0.0435769	-1.66612	Day 4 - EtOH Eontrol	Day 4 - 4HT Condition
TC1900000760.mm.2	Rbm20	RNA binding motif protein 20	73713	-0.755137	6.2335	-3.84815	0.00259217	0.0454422	-1.73682	Day 4 - EtOH Eontrol	Day 4 - 4HT Condition
TC0500001727.mm.2	Zfp12	zinc finger protein 12	231866	-0.752236	5.89015	-3.19088	0.00834997	0.0909257	-2.90379	Day 4 - EtOH Eontrol	Day 4 - 4HT Condition
TC1900001509.mm.2	Slit1	slit homolog 1 (Drosophila)	20562	-0.752207	5.05158	-2.75334	0.0184047	0.145616	-3.67909	Day 4 - EtOH Eontrol	Day 4 - 4HT Condition
TC0200002836.mm.2	Pcmtd2	protein-L-isoaspartate (D-aspartate) O-methyltransferase domain containing 2	245867	-0.752122	7.55396	-3.32209	0.00659481	0.0797427	-2.66991	Day 4 - EtOH Eontrol	Day 4 - 4HT Condition
TC1100003638.mm.2	Tbkbp1	TBK1 binding protein 1	73174	-0.751187	5.60876	-3.00919	0.01159	0.111035	-3.22709	Day 4 - EtOH Eontrol	Day 4 - 4HT Condition
TC1300002463.mm.2	Iqgap2	IQ motif containing GTPase activating protein 2	544963	-0.751112	7.2429	-3.31553	0.00667283	0.0803119	-2.68159	Day 4 - EtOH Eontrol	Day 4 - 4HT Condition
TC0100003612.mm.2	Chml	choroideremia-like	12663	-0.750777	6.39658	-4.60041	0.000717772	0.0202793	-0.441391	Day 4 - EtOH Eontrol	Day 4 - 4HT Condition
TC0X00002242.mm.2	Cxx1b	CAAX box 1B	553127	-0.750138	5.98202	-2.45218	0.0316436	0.196393	-4.20113	Day 4 - EtOH Eontrol	Day 4 - 4HT Condition
TC1400002764.mm.2	Fgf14	fibroblast growth factor 14	14169	-0.74982	3.85206	-1.71832	0.113054	0.386292	-5.37603	Day 4 - EtOH Eontrol	Day 4 - 4HT Condition
TC0300000853.mm.2	S100a10	S100 calcium binding protein A10 (calpactin)	20194	-0.749553	10.1279	-4.1406	0.00156065	0.0336245	-1.22614	Day 4 - EtOH Eontrol	Day 4 - 4HT Condition
TC1200001028.mm.2	Otub2	OTU domain, ubiquitin aldehyde binding 2	68149	-0.749313	6.13539	-3.60324	0.00399209	0.0587598	-2.16962	Day 4 - EtOH Eontrol	Day 4 - 4HT Condition
TC0600001207.mm.2	Edem1	ER degradation enhancer, mannosidase alpha-like 1	192193	-0.749119	8.30019	-3.92525	0.00226554	0.042007	-1.60146	Day 4 - EtOH Eontrol	Day 4 - 4HT Condition
TC0500003632.mm.2	Slc46a3	solute carrier family 46, member 3	71706	-0.748917	6.36347	-3.71649	0.00326719	0.0519169	-1.96902	Day 4 - EtOH Eontrol	Day 4 - 4HT Condition
TC0300000864.mm.2	Rorc	RAR-related orphan receptor gamma	19885	-0.748452	3.78763	-2.6994	0.0202874	0.154196	-3.77358	Day 4 - EtOH Eontrol	Day 4 - 4HT Condition
TC0700002744.mm.2	Zfp146	zinc finger protein 146	26465	-0.748436	8.23633	-3.26135	0.00735514	0.0851732	-2.77817	Day 4 - EtOH Eontrol	Day 4 - 4HT Condition
TC1200000089.mm.2	Smc6	structural maintenance of chromosomes 6	67241	-0.748039	7.99093	-3.81425	0.00275087	0.0469421	-1.79649	Day 4 - EtOH Eontrol	Day 4 - 4HT Condition
TC0500002087.mm.2	Smarcd3	SWI/SNF related, matrix associated, actin dependent regulator of chromatin, subfamily d, member 3	66993	-0.747098	6.15682	-3.2005	0.00820643	0.0899015	-2.88664	Day 4 - EtOH Eontrol	Day 4 - 4HT Condition
TC1600001395.mm.2	Masp1	mannan-binding lectin serine peptidase 1	17174	-0.746791	5.34069	-2.17078	0.0521332	0.258044	-4.67237	Day 4 - EtOH Eontrol	Day 4 - 4HT Condition
TC0900000854.mm.2	2810417H13Rik	RIKEN cDNA 2810417H13 gene	68026	-0.746786	9.0665	-3.7864	0.00288874	0.0482213	-1.84557	Day 4 - EtOH Eontrol	Day 4 - 4HT Condition
TC0600001355.mm.2	Bcl2l13	BCL2-like 13 (apoptosis facilitator)	94044	-0.746436	7.67057	-3.84366	0.00261266	0.0456128	-1.74473	Day 4 - EtOH Eontrol	Day 4 - 4HT Condition
TC0700003512.mm.2	St8sia2	ST8 alpha-N-acetyl-neuraminide alpha-2,8-sialyltransferase 2	20450	-0.745846	4.50456	-3.01129	0.0115461	0.110943	-3.22337	Day 4 - EtOH Eontrol	Day 4 - 4HT Condition
TC1200001324.mm.2	Cdca7l	cell division cycle associated 7 like	217946	-0.745297	8.6365	-3.2074	0.00810516	0.0893716	-2.87435	Day 4 - EtOH Eontrol	Day 4 - 4HT Condition
TC0200002544.mm.2	Cd40	CD40 antigen	21939	-0.745259	5.92379	-4.14237	0.0015559	0.0335468	-1.22306	Day 4 - EtOH Eontrol	Day 4 - 4HT Condition
TC0400003892.mm.2	Dnajc16	DnaJ heat shock protein family (Hsp40) member C16	214063	-0.745254	5.73139	-4.5362	0.000798679	0.0215215	-0.549456	Day 4 - EtOH Eontrol	Day 4 - 4HT Condition
TC1300000522.mm.2	Mylip	myosin regulatory light chain interacting protein	218203	-0.745247	7.34198	-3.06017	0.0105702	0.105225	-3.1365	Day 4 - EtOH Eontrol	Day 4 - 4HT Condition
TC0300000916.mm.2	Anp32e	acidic (leucine-rich) nuclear phosphoprotein 32 family, member E	66471	-0.744739	6.51316	-4.20331	0.00140158	0.0313287	-1.1177	Day 4 - EtOH Eontrol	Day 4 - 4HT Condition
TC1500002318.mm.2	Itga5	integrin alpha 5 (fibronectin receptor alpha)	16402	-0.743753	7.00089	-2.39147	0.0352692	0.208685	-4.30441	Day 4 - EtOH Eontrol	Day 4 - 4HT Condition
TC0X00000934.mm.2	Efnb1	ephrin B1	13641	-0.743202	7.22512	-2.90258	0.0140534	0.123974	-3.41608	Day 4 - EtOH Eontrol	Day 4 - 4HT Condition
TC1700000472.mm.2	Zfp523	zinc finger protein 523	224656	-0.743149	5.50369	-3.36982	0.00605366	0.0759746	-2.58483	Day 4 - EtOH Eontrol	Day 4 - 4HT Condition
TC1400001656.mm.2	Cacna1d	calcium channel, voltage-dependent, L type, alpha 1D subunit	12289	-0.742337	4.42203	-3.35257	0.00624388	0.0774608	-2.61558	Day 4 - EtOH Eontrol	Day 4 - 4HT Condition
TC0400003741.mm.2	Sepn1	selenoprotein N, 1	74777	-0.742323	7.5922	-3.07562	0.0102795	0.103431	-3.10902	Day 4 - EtOH Eontrol	Day 4 - 4HT Condition
TC1700001848.mm.2	Zfp811	zinc finger protein 811	240063	-0.742289	4.85077	-3.71678	0.00326553	0.0519169	-1.96851	Day 4 - EtOH Eontrol	Day 4 - 4HT Condition
TC1700002549.mm.2	Fez2	fasciculation and elongation protein zeta 2 (zygin II)	225020	-0.742122	6.5401	-3.00465	0.0116856	0.11164	-3.23517	Day 4 - EtOH Eontrol	Day 4 - 4HT Condition
TC0900002522.mm.2	Snx1	sorting nexin 1	56440	-0.741839	7.44529	-3.45235	0.00522262	0.0692759	-2.43784	Day 4 - EtOH Eontrol	Day 4 - 4HT Condition
TC1100001155.mm.2	Spag5	sperm associated antigen 5	54141	-0.741552	7.90152	-4.1727	0.001477	0.0322757	-1.17058	Day 4 - EtOH Eontrol	Day 4 - 4HT Condition
TC1300001794.mm.2	Eci2	enoyl-Coenzyme A delta isomerase 2	23986	-0.741253	7.22038	-4.12242	0.00161019	0.0343864	-1.25764	Day 4 - EtOH Eontrol	Day 4 - 4HT Condition
TC0100001465.mm.2	Cenpl	centromere protein L	70454	-0.741165	5.56396	-3.00911	0.0115918	0.111035	-3.22725	Day 4 - EtOH Eontrol	Day 4 - 4HT Condition
TC0800001106.mm.2	Herpud1	homocysteine-inducible, endoplasmic reticulum stress-inducible, ubiquitin-like domain member 1	64209	-0.740444	7.40356	-3.99739	0.00199845	0.0391881	-1.47526	Day 4 - EtOH Eontrol	Day 4 - 4HT Condition
TC0400002847.mm.2	Cdk5rap2	CDK5 regulatory subunit associated protein 2	214444	-0.739749	7.55091	-3.39854	0.00575019	0.0736252	-2.53367	Day 4 - EtOH Eontrol	Day 4 - 4HT Condition
TC1100003342.mm.2	5730455P16Rik	RIKEN cDNA 5730455P16 gene	70591	-0.739708	5.85879	-3.02638	0.0112355	0.108948	-3.19656	Day 4 - EtOH Eontrol	Day 4 - 4HT Condition
TC1800000787.mm.2	Cxxc1	CXXC finger 1 (PHD domain)	74322	-0.739586	7.37978	-2.62771	0.0230867	0.165272	-3.89856	Day 4 - EtOH Eontrol	Day 4 - 4HT Condition
TC1900000787.mm.2	Tcf7l2	transcription factor 7 like 2, T cell specific, HMG box	21416	-0.739238	9.53994	-4.49725	0.000852361	0.0224286	-0.615254	Day 4 - EtOH Eontrol	Day 4 - 4HT Condition
TC0100003883.mm.2	Obsl1	obscurin-like 1	98733	-0.739231	6.25689	-3.24682	0.00754992	0.0862776	-2.80408	Day 4 - EtOH Eontrol	Day 4 - 4HT Condition
TC0500001113.mm.2	Fgfrl1	fibroblast growth factor receptor-like 1	116701	-0.737959	7.97663	-4.74446	0.000565978	0.0174644	-0.200878	Day 4 - EtOH Eontrol	Day 4 - 4HT Condition
TC0200005243.mm.2	Zfp217	zinc finger protein 217	228913	-0.73756	7.38068	-3.49312	0.00485602	0.0663778	-2.36527	Day 4 - EtOH Eontrol	Day 4 - 4HT Condition
TC1300002290.mm.2	Irx1	Iroquois related homeobox 1 (Drosophila)	16371	-0.736735	4.00304	-2.45532	0.0314663	0.195944	-4.19577	Day 4 - EtOH Eontrol	Day 4 - 4HT Condition
TC1500000673.mm.2	Maff	v-maf musculoaponeurotic fibrosarcoma oncogene family, protein F (avian)	17133	-0.73635	4.84382	-3.7497	0.00308145	0.0500332	-1.91035	Day 4 - EtOH Eontrol	Day 4 - 4HT Condition
TC1900001265.mm.2	Smc5	structural maintenance of chromosomes 5	226026	-0.735632	8.75722	-4.85374	0.000473531	0.0156744	-0.0202686	Day 4 - EtOH Eontrol	Day 4 - 4HT Condition
TC0400003866.mm.2	Padi3	peptidyl arginine deiminase, type III	18601	-0.735094	4.07892	-3.82408	0.00270387	0.0466483	-1.77919	Day 4 - EtOH Eontrol	Day 4 - 4HT Condition
TC0900000069.mm.2	Pgr	progesterone receptor	18667	-0.734509	5.27433	-2.66812	0.021465	0.158774	-3.8282	Day 4 - EtOH Eontrol	Day 4 - 4HT Condition
TC0200001938.mm.2	Tmem87b	transmembrane protein 87B	72477	-0.734355	6.41792	-2.86775	0.014967	0.129115	-3.47766	Day 4 - EtOH Eontrol	Day 4 - 4HT Condition
TC0X00002833.mm.2	Fndc3c1	fibronectin type III domain containing 3C1	333564	-0.734268	8.98125	-2.11569	0.0574136	0.272511	-4.76209	Day 4 - EtOH Eontrol	Day 4 - 4HT Condition
TC0300001888.mm.2	Ankrd50	ankyrin repeat domain 50	99696	-0.733776	6.61037	-3.93333	0.00223385	0.0416937	-1.5873	Day 4 - EtOH Eontrol	Day 4 - 4HT Condition
TC0X00000335.mm.2	Nkap	NFKB activating protein	67050	-0.732839	5.45057	-2.8016	0.016868	0.138681	-3.59428	Day 4 - EtOH Eontrol	Day 4 - 4HT Condition
TC0200005006.mm.2	Ndrg3	N-myc downstream regulated gene 3	29812	-0.732444	8.54858	-3.60065	0.00401049	0.0588639	-2.17422	Day 4 - EtOH Eontrol	Day 4 - 4HT Condition
TC1300000623.mm.2	Sfxn1	sideroflexin 1	14057	-0.73205	9.16991	-4.08799	0.00170858	0.0354986	-1.31742	Day 4 - EtOH Eontrol	Day 4 - 4HT Condition
TC1400002067.mm.2	Slc7a8	solute carrier family 7 (cationic amino acid transporter, y+ system), member 8	50934	-0.731617	7.63541	-2.99853	0.0118156	0.112257	-3.24603	Day 4 - EtOH Eontrol	Day 4 - 4HT Condition
TC1700002527.mm.2	Srd5a2	steroid 5 alpha-reductase 2	94224	-0.731615	4.65379	-1.63892	0.12882	0.412064	-5.49029	Day 4 - EtOH Eontrol	Day 4 - 4HT Condition
TC0700000149.mm.2	Zfp128	zinc finger protein 128	243833	-0.731529	5.45357	-3.94933	0.00217247	0.0410656	-1.55928	Day 4 - EtOH Eontrol	Day 4 - 4HT Condition
TC1600000186.mm.2	Efcab1	EF hand calcium binding domain 1	66793	-0.73119	3.53317	-3.07353	0.0103183	0.10356	-3.11274	Day 4 - EtOH Eontrol	Day 4 - 4HT Condition
TC1100000342.mm.2	Ubtd2	ubiquitin domain containing 2	327900	-0.731106	7.59568	-3.30265	0.00682901	0.081693	-2.70456	Day 4 - EtOH Eontrol	Day 4 - 4HT Condition
TC0200001748.mm.2	Knstrn	kinetochore-localized astrin/SPAG5 binding	51944	-0.73098	8.74993	-3.95952	0.00213431	0.0408746	-1.54144	Day 4 - EtOH Eontrol	Day 4 - 4HT Condition
TC1100000025.mm.2	Dusp18	dual specificity phosphatase 18	75219	-0.730141	5.21736	-2.93217	0.0133213	0.119844	-3.3637	Day 4 - EtOH Eontrol	Day 4 - 4HT Condition
TC1800000535.mm.2	Snx24	sorting nexing 24	69226	-0.729486	6.82752	-3.50102	0.00478813	0.0659384	-2.35123	Day 4 - EtOH Eontrol	Day 4 - 4HT Condition
TC0700000546.mm.2	Zfp260	zinc finger protein 260	26466	-0.729313	7.36916	-2.84544	0.0155828	0.132066	-3.51702	Day 4 - EtOH Eontrol	Day 4 - 4HT Condition
TC0600001459.mm.2	Tnfrsf1a	tumor necrosis factor receptor superfamily, member 1a	21937	-0.728469	7.59001	-2.62975	0.0230023	0.164969	-3.89502	Day 4 - EtOH Eontrol	Day 4 - 4HT Condition
TC0800001632.mm.2	Ctxn1	cortexin 1	330695	-0.728414	7.59954	-4.06202	0.00178689	0.0364905	-1.36258	Day 4 - EtOH Eontrol	Day 4 - 4HT Condition
TC0200000301.mm.2	Commd3	COMM domain containing 3	12238	-0.728326	8.4117	-2.98759	0.0120515	0.113534	-3.26545	Day 4 - EtOH Eontrol	Day 4 - 4HT Condition
TC0300001446.mm.2	Gbp3	guanylate binding protein 3	55932	-0.727826	4.92752	-3.5238	0.00459768	0.0643874	-2.31072	Day 4 - EtOH Eontrol	Day 4 - 4HT Condition
TC0200001776.mm.2	Nusap1	nucleolar and spindle associated protein 1	108907	-0.727534	9.45651	-3.8648	0.00251773	0.0446371	-1.70755	Day 4 - EtOH Eontrol	Day 4 - 4HT Condition
TC1700002662.mm.2	Six2	sine oculis-related homeobox 2	20472	-0.726083	5.18545	-2.37809	0.0361211	0.21177	-4.32707	Day 4 - EtOH Eontrol	Day 4 - 4HT Condition
TC0100000658.mm.2	Speg	SPEG complex locus	11790	-0.725848	5.83001	-3.29715	0.00689682	0.0819655	-2.71436	Day 4 - EtOH Eontrol	Day 4 - 4HT Condition
TC0X00002428.mm.2	Haus7	HAUS augmin-like complex, subunit 7	73738	-0.725659	6.7692	-5.03504	0.000353554	0.0129706	0.275728	Day 4 - EtOH Eontrol	Day 4 - 4HT Condition
TC0800000286.mm.2	Plat	plasminogen activator, tissue	18791	-0.725565	5.27511	-2.12425	0.0565615	0.270095	-4.74822	Day 4 - EtOH Eontrol	Day 4 - 4HT Condition
TC1600000392.mm.2	Hes1	hairy and enhancer of split 1 (Drosophila)	15205	-0.725183	7.40973	-3.76031	0.00302442	0.0494446	-1.89162	Day 4 - EtOH Eontrol	Day 4 - 4HT Condition
TC0700002772.mm.2	Etv2	ets variant 2	14008	-0.724879	4.00597	-2.54572	0.0267567	0.178795	-4.04056	Day 4 - EtOH Eontrol	Day 4 - 4HT Condition
TC0700003559.mm.2	Polg	polymerase (DNA directed), gamma	18975	-0.724202	6.47429	-2.96994	0.0124422	0.115386	-3.29676	Day 4 - EtOH Eontrol	Day 4 - 4HT Condition
TC0600001342.mm.2	Ninj2	ninjurin 2	29862	-0.723851	4.9465	-2.21775	0.0479986	0.246762	-4.59515	Day 4 - EtOH Eontrol	Day 4 - 4HT Condition
TC1700001062.mm.2	Man2a1	mannosidase 2, alpha 1	17158	-0.723771	8.53671	-4.21289	0.00137881	0.0309663	-1.10118	Day 4 - EtOH Eontrol	Day 4 - 4HT Condition
TC1100001893.mm.2	Kctd2	potassium channel tetramerisation domain containing 2	70382	-0.72353	5.77132	-3.08928	0.010029	0.101815	-3.08472	Day 4 - EtOH Eontrol	Day 4 - 4HT Condition
TC0600003005.mm.2	Cacna1c	calcium channel, voltage-dependent, L type, alpha 1C subunit	12288	-0.722264	5.28261	-4.92384	0.000422719	0.0144851	0.0947133	Day 4 - EtOH Eontrol	Day 4 - 4HT Condition
TC0400002063.mm.2	Pank4	pantothenate kinase 4	269614	-0.722216	6.2865	-3.46817	0.00507715	0.0680039	-2.40968	Day 4 - EtOH Eontrol	Day 4 - 4HT Condition
TC0900001422.mm.2	Ip6k2	inositol hexaphosphate kinase 2	76500	-0.721632	7.91834	-4.96037	0.00039854	0.0140376	0.154382	Day 4 - EtOH Eontrol	Day 4 - 4HT Condition
TC1100003697.mm.2	Smarce1	SWI/SNF related, matrix associated, actin dependent regulator of chromatin, subfamily e, member 1	57376	-0.721183	9.94661	-3.29441	0.00693082	0.082135	-2.71924	Day 4 - EtOH Eontrol	Day 4 - 4HT Condition
TC1000000240.mm.2	Arhgap18	Rho GTPase activating protein 18	73910	-0.72114	6.01358	-3.24121	0.00762658	0.0866099	-2.81409	Day 4 - EtOH Eontrol	Day 4 - 4HT Condition
TC1700002454.mm.2	Arhgap28	Rho GTPase activating protein 28	268970	-0.720777	6.79421	-2.65106	0.0221356	0.161723	-3.85794	Day 4 - EtOH Eontrol	Day 4 - 4HT Condition
TC1700002400.mm.2	Pja2	praja 2, RING-H2 motif containing	224938	-0.720455	8.38461	-2.59903	0.0243106	0.169778	-3.94836	Day 4 - EtOH Eontrol	Day 4 - 4HT Condition
TC1400002395.mm.2	Nudt15	nudix (nucleoside diphosphate linked moiety X)-type motif 15	214254	-0.720089	4.96525	-3.54056	0.0044625	0.0631931	-2.28093	Day 4 - EtOH Eontrol	Day 4 - 4HT Condition
TC0900002359.mm.2	Snx33	sorting nexin 33	235406	-0.719834	6.00511	-3.1507	0.00897704	0.095019	-2.97537	Day 4 - EtOH Eontrol	Day 4 - 4HT Condition
TC0700002857.mm.2	Dpy19l3	dpy-19-like 3 (C. elegans)	233115	-0.719434	6.17007	-4.10616	0.00165589	0.0348766	-1.28585	Day 4 - EtOH Eontrol	Day 4 - 4HT Condition
TC0900000847.mm.2	Pif1	PIF1 5'-to-3' DNA helicase	208084	-0.718647	5.58864	-3.71817	0.00325753	0.0518569	-1.96605	Day 4 - EtOH Eontrol	Day 4 - 4HT Condition
TC0200002442.mm.2	Fam83d	family with sequence similarity 83, member D	71878	-0.718319	7.62054	-4.60835	0.000708381	0.0201241	-0.428064	Day 4 - EtOH Eontrol	Day 4 - 4HT Condition
TC0900002532.mm.2	Aph1c	aph1 homolog C, gamma secretase subunit	68318	-0.717047	5.98046	-3.26901	0.00725454	0.0844932	-2.76452	Day 4 - EtOH Eontrol	Day 4 - 4HT Condition
TC1200001869.mm.2	Sos2	son of sevenless homolog 2 (Drosophila)	20663	-0.716836	8.16677	-3.70413	0.00333925	0.0525494	-1.99088	Day 4 - EtOH Eontrol	Day 4 - 4HT Condition
TC0100000870.mm.2	Ackr3	atypical chemokine receptor 3	12778	-0.716781	7.24795	-2.62348	0.0232635	0.165885	-3.90592	Day 4 - EtOH Eontrol	Day 4 - 4HT Condition
TC1000003119.mm.2	Lrp1	low density lipoprotein receptor-related protein 1	16971	-0.716648	7.25897	-3.20829	0.00809209	0.0893716	-2.87275	Day 4 - EtOH Eontrol	Day 4 - 4HT Condition
TC0800000482.mm.2	Slc7a2	solute carrier family 7 (cationic amino acid transporter, y+ system), member 2	11988	-0.716492	3.93685	-2.352	0.0378394	0.217062	-4.37114	Day 4 - EtOH Eontrol	Day 4 - 4HT Condition
TC1700001150.mm.2	Lclat1	lysocardiolipin acyltransferase 1	225010	-0.716184	7.73514	-3.50298	0.00477144	0.0658708	-2.34775	Day 4 - EtOH Eontrol	Day 4 - 4HT Condition
TC0200004725.mm.2	Tasp1	taspase, threonine aspartase 1	75812	-0.716126	7.5929	-3.13302	0.00926789	0.0966921	-3.00686	Day 4 - EtOH Eontrol	Day 4 - 4HT Condition
TC0900000196.mm.2	Qtrt1	queuine tRNA-ribosyltransferase 1	60507	-0.715536	7.46097	-3.26211	0.00734508	0.0851404	-2.77682	Day 4 - EtOH Eontrol	Day 4 - 4HT Condition
TC0500001049.mm.2	Zfp326	zinc finger protein 326	54367	-0.715432	7.77252	-3.21442	0.00800332	0.0887433	-2.86184	Day 4 - EtOH Eontrol	Day 4 - 4HT Condition
TC0400003695.mm.2	Tmem222	transmembrane protein 222	52174	-0.715221	7.59734	-4.21992	0.00136234	0.0308341	-1.08905	Day 4 - EtOH Eontrol	Day 4 - 4HT Condition
TC0700001816.mm.2	Ypel3	yippee-like 3 (Drosophila)	66090	-0.715192	8.93951	-3.93765	0.00221712	0.0415322	-1.57974	Day 4 - EtOH Eontrol	Day 4 - 4HT Condition
TC0600001748.mm.2	Ccdc91	coiled-coil domain containing 91	67015	-0.715129	7.98064	-3.54558	0.0044228	0.0628218	-2.27201	Day 4 - EtOH Eontrol	Day 4 - 4HT Condition
TC0500000021.mm.2	Akap9	A kinase (PRKA) anchor protein (yotiao) 9	100986	-0.71489	7.85816	-4.20586	0.00139547	0.0312442	-1.1133	Day 4 - EtOH Eontrol	Day 4 - 4HT Condition
TC0X00001344.mm.2	Fam199x	family with sequence similarity 199, X-linked	245622	-0.714655	6.80005	-3.14838	0.00901465	0.0951865	-2.9795	Day 4 - EtOH Eontrol	Day 4 - 4HT Condition
TC0400001555.mm.2	Sdc3	syndecan 3	20970	-0.713806	6.6602	-3.56216	0.00429428	0.0616765	-2.24255	Day 4 - EtOH Eontrol	Day 4 - 4HT Condition
TC1900001608.mm.2	Arl3	ADP-ribosylation factor-like 3	56350	-0.713433	8.86757	-3.89014	0.00240867	0.0434709	-1.66305	Day 4 - EtOH Eontrol	Day 4 - 4HT Condition
TC1100001361.mm.2	Vezf1	vascular endothelial zinc finger 1	22344	-0.712967	8.36622	-5.10937	0.000314055	0.0118652	0.395762	Day 4 - EtOH Eontrol	Day 4 - 4HT Condition
TC0200000714.mm.2	Olfml2a	olfactomedin-like 2A	241327	-0.712909	5.07785	-2.82167	0.016267	0.135823	-3.55894	Day 4 - EtOH Eontrol	Day 4 - 4HT Condition
TC1200000711.mm.2	Mpp5	membrane protein, palmitoylated 5 (MAGUK p55 subfamily member 5)	56217	-0.712618	8.61644	-3.65402	0.00364851	0.055324	-2.07958	Day 4 - EtOH Eontrol	Day 4 - 4HT Condition
TC0800001204.mm.2	Cbfb	core binding factor beta	12400	-0.712585	7.67582	-3.81796	0.00273302	0.046857	-1.78995	Day 4 - EtOH Eontrol	Day 4 - 4HT Condition
TC0900000662.mm.2	Crabp1	cellular retinoic acid binding protein I	12903	-0.712107	7.19011	-2.14224	0.0548082	0.265509	-4.71897	Day 4 - EtOH Eontrol	Day 4 - 4HT Condition
TC0700001000.mm.2	Adamts17	a disintegrin-like and metallopeptidase (reprolysin type) with thrombospondin type 1 motif, 17	233332	-0.712049	3.96319	-2.10653	0.058339	0.274843	-4.77692	Day 4 - EtOH Eontrol	Day 4 - 4HT Condition
TC1100003914.mm.2	Limd2	LIM domain containing 2	67803	-0.712026	8.97691	-3.24501	0.00757462	0.0863905	-2.80732	Day 4 - EtOH Eontrol	Day 4 - 4HT Condition
TC0600003475.mm.2	Dennd5b	DENN/MADD domain containing 5B	320560	-0.711184	6.83055	-2.8737	0.0148068	0.128327	-3.46714	Day 4 - EtOH Eontrol	Day 4 - 4HT Condition
TC0800002618.mm.2	Neto2	neuropilin (NRP) and tolloid (TLL)-like 2	74513	-0.710726	6.55599	-3.67745	0.0035004	0.0540059	-2.03809	Day 4 - EtOH Eontrol	Day 4 - 4HT Condition
TC0500001026.mm.2	Pkd2	polycystic kidney disease 2	18764	-0.709891	8.21082	-4.0841	0.00172007	0.0355851	-1.32418	Day 4 - EtOH Eontrol	Day 4 - 4HT Condition
TC0800000463.mm.2	Tusc3	tumor suppressor candidate 3	80286	-0.709517	8.80774	-4.50097	0.000847073	0.02235	-0.608959	Day 4 - EtOH Eontrol	Day 4 - 4HT Condition
TC0700000220.mm.2	Kptn	kaptin	70394	-0.709284	5.56421	-2.13524	0.0554846	0.267057	-4.73037	Day 4 - EtOH Eontrol	Day 4 - 4HT Condition
TC1300002474.mm.2	Hmgcr	3-hydroxy-3-methylglutaryl-Coenzyme A reductase	15357	-0.708225	9.16811	-3.58875	0.00409614	0.0597478	-2.19534	Day 4 - EtOH Eontrol	Day 4 - 4HT Condition
TC0600000527.mm.2	Cul1	cullin 1	26965	-0.70812	9.02642	-2.85343	0.0153595	0.131078	-3.50293	Day 4 - EtOH Eontrol	Day 4 - 4HT Condition
TC1200002507.mm.2	Sp4	trans-acting transcription factor 4	20688	-0.70757	6.84104	-3.12985	0.00932098	0.0968644	-3.0125	Day 4 - EtOH Eontrol	Day 4 - 4HT Condition
TC1600001884.mm.2	Robo2	roundabout guidance receptor 2	268902	-0.707519	3.86325	-1.7932	0.0997899	0.362783	-5.26543	Day 4 - EtOH Eontrol	Day 4 - 4HT Condition
TC0800003072.mm.2	Rnf166	ring finger protein 166	68718	-0.707048	5.81387	-3.35344	0.0062341	0.0774044	-2.61403	Day 4 - EtOH Eontrol	Day 4 - 4HT Condition
TC1700000404.mm.2	Axin1	axin 1	12005	-0.7061	8.33766	-3.68295	0.00346654	0.0537111	-2.02836	Day 4 - EtOH Eontrol	Day 4 - 4HT Condition
TC0200000033.mm.2	Bend7	BEN domain containing 7	209645	-0.70459	5.41371	-1.97129	0.0737415	0.311081	-4.99243	Day 4 - EtOH Eontrol	Day 4 - 4HT Condition
TC1600000530.mm.2	Polq	polymerase (DNA directed), theta	77782	-0.704512	6.8665	-3.02745	0.0112138	0.108821	-3.19466	Day 4 - EtOH Eontrol	Day 4 - 4HT Condition
TC0100000725.mm.2	Fbxo36	F-box protein 36	66153	-0.704069	6.71794	-2.16111	0.0530254	0.260468	-4.68819	Day 4 - EtOH Eontrol	Day 4 - 4HT Condition
TC1300002538.mm.2	Marveld2	MARVEL (membrane-associating) domain containing 2	218518	-0.703841	7.62982	-4.24057	0.00131515	0.0302359	-1.05347	Day 4 - EtOH Eontrol	Day 4 - 4HT Condition
TC0700003797.mm.2	Serpinh1	serine (or cysteine) peptidase inhibitor, clade H, member 1	12406	-0.703448	8.39233	-2.58895	0.0247557	0.171407	-3.96583	Day 4 - EtOH Eontrol	Day 4 - 4HT Condition
TC0400001677.mm.2	Id3	inhibitor of DNA binding 3	15903	-0.703181	7.0591	-3.59008	0.00408644	0.0596662	-2.19297	Day 4 - EtOH Eontrol	Day 4 - 4HT Condition
TC0300000752.mm.2	Thbs3	thrombospondin 3	21827	-0.702799	5.78051	-2.39741	0.0348978	0.207473	-4.29435	Day 4 - EtOH Eontrol	Day 4 - 4HT Condition
TC0100003262.mm.2	Tsen15	tRNA splicing endonuclease subunit 15	66637	-0.702171	5.8583	-2.54858	0.0266194	0.178457	-4.03562	Day 4 - EtOH Eontrol	Day 4 - 4HT Condition
TC0100000171.mm.2	Lmbrd1	LMBR1 domain containing 1	68421	-0.701697	8.45185	-3.66797	0.0035596	0.0546011	-2.05489	Day 4 - EtOH Eontrol	Day 4 - 4HT Condition
TCX_GL456233_random00000005.mm.2	Vamp7	vesicle-associated membrane protein 7	20955	-0.701666	7.10288	-1.93033	0.079106	0.321387	-5.05637	Day 4 - EtOH Eontrol	Day 4 - 4HT Condition
TC1300002347.mm.2	Slf1	SMC5-SMC6 complex localization factor 1	105377	-0.70163	6.62962	-2.99061	0.0119859	0.113188	-3.26009	Day 4 - EtOH Eontrol	Day 4 - 4HT Condition
TC0X00000772.mm.2	Tbl1x	transducin (beta)-like 1 X-linked	21372	-0.70145	9.7583	-4.76062	0.000551197	0.0172273	-0.174081	Day 4 - EtOH Eontrol	Day 4 - 4HT Condition
TC0200003805.mm.2	Prkra	protein kinase, interferon inducible double stranded RNA dependent activator	23992	-0.701418	6.75771	-3.22617	0.00783575	0.0876527	-2.84089	Day 4 - EtOH Eontrol	Day 4 - 4HT Condition
TC0800001737.mm.2	Gas6	growth arrest specific 6	14456	-0.700358	6.27639	-3.22279	0.00788362	0.0879491	-2.84692	Day 4 - EtOH Eontrol	Day 4 - 4HT Condition
TC0400000552.mm.2	Zfp189	zinc finger protein 189	230162	-0.699513	5.99151	-2.65137	0.0221232	0.161713	-3.85739	Day 4 - EtOH Eontrol	Day 4 - 4HT Condition
TC1800001138.mm.2	Stard4	StAR-related lipid transfer (START) domain containing 4	170459	-0.699316	7.54833	-3.04084	0.010946	0.106887	-3.17088	Day 4 - EtOH Eontrol	Day 4 - 4HT Condition
TC1800001338.mm.2	Ppic	peptidylprolyl isomerase C	19038	-0.698334	9.2832	-3.01348	0.0115006	0.110817	-3.21948	Day 4 - EtOH Eontrol	Day 4 - 4HT Condition
TC0X00001335.mm.2	Tceal1	transcription elongation factor A (SII)-like 1	237052	-0.697516	4.65547	-3.59829	0.00402735	0.0590402	-2.17841	Day 4 - EtOH Eontrol	Day 4 - 4HT Condition
TC1400000322.mm.2	Nt5dc2	5'-nucleotidase domain containing 2	70021	-0.697208	9.6016	-3.06788	0.0104242	0.10431	-3.12279	Day 4 - EtOH Eontrol	Day 4 - 4HT Condition
TSUnmapped00000042.mm.2	E2f3	E2F transcription factor 3	13557	-0.69707	7.64367	-4.07563	0.00174539	0.0359358	-1.3389	Day 4 - EtOH Eontrol	Day 4 - 4HT Condition
TC0900001254.mm.2	Dzip1l	DAZ interacting protein 1-like	72507	-0.69664	6.51797	-3.52149	0.00461662	0.0645305	-2.31483	Day 4 - EtOH Eontrol	Day 4 - 4HT Condition
TC0800001251.mm.2	Zfp90	zinc finger protein 90	22751	-0.696433	6.58778	-3.1471	0.00903544	0.0952908	-2.98177	Day 4 - EtOH Eontrol	Day 4 - 4HT Condition
TC1800001345.mm.2	Zfp608	zinc finger protein 608	269023	-0.695907	7.02838	-2.24102	0.0460685	0.241094	-4.55668	Day 4 - EtOH Eontrol	Day 4 - 4HT Condition
TC1100000223.mm.2	Tmem17	transmembrane protein 17	103765	-0.695774	5.76315	-4.3627	0.00106881	0.0263172	-0.84401	Day 4 - EtOH Eontrol	Day 4 - 4HT Condition
TC0200004238.mm.2	D430041D05Rik	RIKEN cDNA D430041D05 gene	241589	-0.695521	5.51381	-4.31091	0.00116678	0.0279479	-0.932614	Day 4 - EtOH Eontrol	Day 4 - 4HT Condition
TC1100000596.mm.2	Fstl4	follistatin-like 4	320027	-0.694659	4.40854	-3.37237	0.00602609	0.0757591	-2.58029	Day 4 - EtOH Eontrol	Day 4 - 4HT Condition
TC1500000740.mm.2	Ccdc134	coiled-coil domain containing 134	76457	-0.69457	6.43665	-3.93712	0.00221915	0.0415435	-1.58066	Day 4 - EtOH Eontrol	Day 4 - 4HT Condition
TC0900000271.mm.2	Snx19	sorting nexin 19	102607	-0.694537	6.83443	-4.13074	0.00158731	0.0340016	-1.24322	Day 4 - EtOH Eontrol	Day 4 - 4HT Condition
TC0500001006.mm.2	Ptpn13	protein tyrosine phosphatase, non-receptor type 13	19249	-0.694099	9.30183	-3.75533	0.00305103	0.0496223	-1.9004	Day 4 - EtOH Eontrol	Day 4 - 4HT Condition
TC0300000732.mm.2	Arhgef2	rho/rac guanine nucleotide exchange factor (GEF) 2	16800	-0.693581	7.77936	-4.26169	0.00126865	0.0295163	-1.01713	Day 4 - EtOH Eontrol	Day 4 - 4HT Condition
TC1400000569.mm.2	Parp2	poly (ADP-ribose) polymerase family, member 2	11546	-0.692784	7.79052	-2.60042	0.0242497	0.169623	-3.94594	Day 4 - EtOH Eontrol	Day 4 - 4HT Condition
TC1900000941.mm.2	Dpp3	dipeptidylpeptidase 3	75221	-0.692052	9.17797	-3.30705	0.00677525	0.0811832	-2.69671	Day 4 - EtOH Eontrol	Day 4 - 4HT Condition
TC0800001262.mm.2	Vps4a	vacuolar protein sorting 4a (yeast)	116733	-0.691998	6.80995	-3.95439	0.00215346	0.0409353	-1.55043	Day 4 - EtOH Eontrol	Day 4 - 4HT Condition
TC0X00000318.mm.2	Zcchc12	zinc finger, CCHC domain containing 12	72693	-0.691591	3.34889	-3.80603	0.00279086	0.0472097	-1.81098	Day 4 - EtOH Eontrol	Day 4 - 4HT Condition
TC1000002508.mm.2	Btbd2	BTB (POZ) domain containing 2	208198	-0.691086	7.95138	-4.08748	0.00171007	0.0355044	-1.3183	Day 4 - EtOH Eontrol	Day 4 - 4HT Condition
TC1900001115.mm.2	Tmem132a	transmembrane protein 132A	98170	-0.69087	6.81674	-2.57662	0.0253109	0.173887	-3.98717	Day 4 - EtOH Eontrol	Day 4 - 4HT Condition
TC0600002672.mm.2	H1fx	H1 histone family, member X	243529	-0.690581	6.16304	-2.67856	0.0210648	0.157139	-3.80999	Day 4 - EtOH Eontrol	Day 4 - 4HT Condition
TC0300000299.mm.2	Fat4	FAT atypical cadherin 4	329628	-0.690581	3.23292	-3.75878	0.00303253	0.049515	-1.8943	Day 4 - EtOH Eontrol	Day 4 - 4HT Condition
TC0700004536.mm.2	Pddc1	Parkinson disease 7 domain containing 1	213350	-0.690319	6.71042	-3.1031	0.00978201	0.100084	-3.06013	Day 4 - EtOH Eontrol	Day 4 - 4HT Condition
TC0200000222.mm.2	Il15ra	interleukin 15 receptor, alpha chain	16169	-0.689935	4.94017	-4.08915	0.00170516	0.0354782	-1.3154	Day 4 - EtOH Eontrol	Day 4 - 4HT Condition
TC0300001152.mm.2	Clcc1	chloride channel CLIC-like 1	229725	-0.689901	7.42521	-4.70215	0.00060671	0.018276	-0.271241	Day 4 - EtOH Eontrol	Day 4 - 4HT Condition
TC0900000639.mm.2	Kdelc2	KDEL (Lys-Asp-Glu-Leu) containing 2	68304	-0.689889	7.10476	-3.67973	0.00348631	0.053868	-2.03405	Day 4 - EtOH Eontrol	Day 4 - 4HT Condition
TC0900002053.mm.2	Spa17	sperm autoantigenic protein 17	20686	-0.68932	5.32209	-3.48331	0.00494174	0.0670021	-2.38273	Day 4 - EtOH Eontrol	Day 4 - 4HT Condition
TC0500003043.mm.2	Cmklr1	chemokine-like receptor 1	14747	-0.689297	5.42245	-2.61119	0.0237842	0.168136	-3.92726	Day 4 - EtOH Eontrol	Day 4 - 4HT Condition
TC1200000069.mm.2	Sdc1	syndecan 1	20969	-0.689176	7.46273	-4.15761	0.00151573	0.0329245	-1.19669	Day 4 - EtOH Eontrol	Day 4 - 4HT Condition
TC0500001868.mm.2	Pds5b	PDS5 cohesin associated factor B	100710	-0.688865	9.74028	-3.20596	0.00812617	0.0894247	-2.87691	Day 4 - EtOH Eontrol	Day 4 - 4HT Condition
TC1700002820.mm.2	C920025E04Rik	RIKEN cDNA C920025E04 gene	667803	-0.688636	4.98464	-4.66506	0.000644946	0.0188964	-0.333111	Day 4 - EtOH Eontrol	Day 4 - 4HT Condition
TC0300000266.mm.2	D3Ertd254e	DNA segment, Chr 3, ERATO Doi 254, expressed	241944	-0.688413	5.97985	-2.52433	0.0278049	0.182705	-4.07743	Day 4 - EtOH Eontrol	Day 4 - 4HT Condition
TC0600003482.mm.2	Amn1	antagonist of mitotic exit network 1	232566	-0.688337	7.61503	-3.72497	0.00321866	0.0514297	-1.95402	Day 4 - EtOH Eontrol	Day 4 - 4HT Condition
TC0200004090.mm.2	Ptprj	protein tyrosine phosphatase, receptor type, J	19271	-0.688302	6.86307	-3.73138	0.00318248	0.0510378	-1.94269	Day 4 - EtOH Eontrol	Day 4 - 4HT Condition
TC1000002262.mm.2	Kif1bp	KIF1 binding protein	72320	-0.688235	6.58306	-2.94695	0.0129702	0.117992	-3.33752	Day 4 - EtOH Eontrol	Day 4 - 4HT Condition
TC0100002261.mm.2	Fhl2	four and a half LIM domains 2	14200	-0.688083	6.75346	-3.23816	0.00766845	0.086682	-2.81951	Day 4 - EtOH Eontrol	Day 4 - 4HT Condition
TC0700000488.mm.2	Dyrk1b	dual-specificity tyrosine-(Y)-phosphorylation regulated kinase 1b	13549	-0.687606	7.29666	-3.82902	0.00268054	0.046376	-1.77049	Day 4 - EtOH Eontrol	Day 4 - 4HT Condition
TC0200000558.mm.2	Abl1	c-abl oncogene 1, non-receptor tyrosine kinase	11350	-0.687141	6.87578	-3.4356	0.00538134	0.0704255	-2.46766	Day 4 - EtOH Eontrol	Day 4 - 4HT Condition
TC0700002619.mm.2	Grik5	glutamate receptor, ionotropic, kainate 5 (gamma 2)	14809	-0.68699	6.6961	-1.87881	0.086366	0.336324	-5.13586	Day 4 - EtOH Eontrol	Day 4 - 4HT Condition
TC0200000612.mm.2	Mapkap1	mitogen-activated protein kinase associated protein 1	227743	-0.686512	7.67849	-3.45027	0.00524203	0.069343	-2.44153	Day 4 - EtOH Eontrol	Day 4 - 4HT Condition
TC0800002735.mm.2	Dok4	docking protein 4	114255	-0.685731	6.25299	-2.57138	0.0255508	0.174864	-3.99625	Day 4 - EtOH Eontrol	Day 4 - 4HT Condition
TC0400003742.mm.2	Man1c1	mannosidase, alpha, class 1C, member 1	230815	-0.68559	7.39736	-2.52537	0.0277527	0.182493	-4.07563	Day 4 - EtOH Eontrol	Day 4 - 4HT Condition
TC0200003505.mm.2	Mmadhc	methylmalonic aciduria (cobalamin deficiency) cblD type, with homocystinuria	109129	-0.685513	7.96575	-3.37995	0.00594486	0.0751596	-2.56679	Day 4 - EtOH Eontrol	Day 4 - 4HT Condition
TC0700002226.mm.2	Clcn4	chloride channel, voltage-sensitive 4	12727	-0.685436	6.53413	-3.90412	0.00235056	0.0428202	-1.63851	Day 4 - EtOH Eontrol	Day 4 - 4HT Condition
TC1900001583.mm.2	Fbxw4	F-box and WD-40 domain protein 4	30838	-0.684606	5.85782	-3.15251	0.00894776	0.0948124	-2.97214	Day 4 - EtOH Eontrol	Day 4 - 4HT Condition
TC1800000209.mm.2	AW554918	expressed sequence AW554918	225289	-0.684548	6.74029	-3.96474	0.00211501	0.0406654	-1.53231	Day 4 - EtOH Eontrol	Day 4 - 4HT Condition
TC0900001838.mm.2	Zfp266	zinc finger protein 266	77519	-0.68395	9.77744	-4.25222	0.00128927	0.0298294	-1.03341	Day 4 - EtOH Eontrol	Day 4 - 4HT Condition
TC0100001502.mm.2	Nme7	NME/NM23 family member 7	171567	-0.683845	8.58058	-3.40633	0.00567055	0.0730874	-2.51979	Day 4 - EtOH Eontrol	Day 4 - 4HT Condition
TC0200004691.mm.2	Tmx4	thioredoxin-related transmembrane protein 4	52837	-0.683661	7.11908	-4.23901	0.00131865	0.0302924	-1.05615	Day 4 - EtOH Eontrol	Day 4 - 4HT Condition
TC0500001260.mm.2	Msi1	musashi RNA-binding protein 1	17690	-0.683292	7.75329	-3.02195	0.0113258	0.109641	-3.20443	Day 4 - EtOH Eontrol	Day 4 - 4HT Condition
TC0200002043.mm.2	Mcm8	minichromosome maintenance 8 homologous recombination repair factor	66634	-0.683256	8.40665	-3.70829	0.00331481	0.0523912	-1.98352	Day 4 - EtOH Eontrol	Day 4 - 4HT Condition
TC0200001781.mm.2	Tyro3	TYRO3 protein tyrosine kinase 3	22174	-0.682061	6.68108	-2.59193	0.024623	0.171006	-3.96066	Day 4 - EtOH Eontrol	Day 4 - 4HT Condition
TC0300001445.mm.2	Gbp7	guanylate binding protein 7	229900	-0.681793	5.53271	-2.61198	0.0237504	0.168001	-3.92589	Day 4 - EtOH Eontrol	Day 4 - 4HT Condition
TC0100001258.mm.2	Tmem9	transmembrane protein 9	66241	-0.68163	7.28051	-3.21949	0.00793052	0.0882047	-2.85279	Day 4 - EtOH Eontrol	Day 4 - 4HT Condition
TC0400002444.mm.2	Aptx	aprataxin	66408	-0.681319	6.83475	-4.25796	0.00127673	0.0296435	-1.02354	Day 4 - EtOH Eontrol	Day 4 - 4HT Condition
TC0100000338.mm.2	Gulp1	GULP, engulfment adaptor PTB domain containing 1	70676	-0.681243	6.9798	-3.39216	0.00581624	0.0740215	-2.54503	Day 4 - EtOH Eontrol	Day 4 - 4HT Condition
TC1400002335.mm.2	Ppp3cc	protein phosphatase 3, catalytic subunit, gamma isoform	19057	-0.681013	6.10718	-2.11697	0.0572848	0.272151	-4.76001	Day 4 - EtOH Eontrol	Day 4 - 4HT Condition
TC0200003607.mm.2	Rbms1	RNA binding motif, single stranded interacting protein 1	56878	-0.680913	11.3176	-3.36275	0.00613095	0.076559	-2.59744	Day 4 - EtOH Eontrol	Day 4 - 4HT Condition
TC0100001957.mm.2	Cpa6	carboxypeptidase A6	329093	-0.680888	3.8426	-4.17377	0.0014743	0.0322679	-1.16873	Day 4 - EtOH Eontrol	Day 4 - 4HT Condition
TC0400002944.mm.2	Frem1	Fras1 related extracellular matrix protein 1	329872	-0.68079	5.2207	-2.30927	0.0408244	0.226122	-4.44293	Day 4 - EtOH Eontrol	Day 4 - 4HT Condition
TC1200001110.mm.2	Evl	Ena-vasodilator stimulated phosphoprotein	14026	-0.680144	7.44041	-4.23046	0.00133803	0.0304573	-1.07088	Day 4 - EtOH Eontrol	Day 4 - 4HT Condition
TC0300001916.mm.2	Sclt1	sodium channel and clathrin linker 1	67161	-0.680115	6.59204	-3.96356	0.00211937	0.0406883	-1.53438	Day 4 - EtOH Eontrol	Day 4 - 4HT Condition
TC1100002134.mm.2	Znrf3	zinc and ring finger 3	407821	-0.679636	7.79182	-3.51683	0.00465509	0.0649711	-2.32311	Day 4 - EtOH Eontrol	Day 4 - 4HT Condition
TC1000001949.mm.2	Hey2	hairy/enhancer-of-split related with YRPW motif 2	15214	-0.679611	6.16199	-3.42375	0.00549652	0.071413	-2.48875	Day 4 - EtOH Eontrol	Day 4 - 4HT Condition
TC1700002162.mm.2	Vegfa	vascular endothelial growth factor A	22339	-0.67961	7.26046	-2.59422	0.0245221	0.170708	-3.9567	Day 4 - EtOH Eontrol	Day 4 - 4HT Condition
TC0400003911.mm.2	Prdm2	PR domain containing 2, with ZNF domain	110593	-0.679554	6.88868	-3.17776	0.00854961	0.0921012	-2.92716	Day 4 - EtOH Eontrol	Day 4 - 4HT Condition
TC0900003282.mm.2	Ano10	anoctamin 10	102566	-0.678792	7.4843	-3.13894	0.00916945	0.0961818	-2.99631	Day 4 - EtOH Eontrol	Day 4 - 4HT Condition
TC1900000763.mm.2	Pdcd4	programmed cell death 4	18569	-0.677949	9.69352	-3.82354	0.00270643	0.0466483	-1.78014	Day 4 - EtOH Eontrol	Day 4 - 4HT Condition
TC1000001286.mm.2	Osbpl8	oxysterol binding protein-like 8	237542	-0.677284	6.2159	-3.22346	0.00787414	0.0879286	-2.84573	Day 4 - EtOH Eontrol	Day 4 - 4HT Condition
TC0200003435.mm.2	Golga1	golgi autoantigen, golgin subfamily a, 1	76899	-0.676395	4.67511	-2.42436	0.033258	0.201828	-4.24857	Day 4 - EtOH Eontrol	Day 4 - 4HT Condition
TC1500002158.mm.2	Hdac7	histone deacetylase 7	56233	-0.676278	6.38581	-3.69061	0.00341993	0.0533777	-2.0148	Day 4 - EtOH Eontrol	Day 4 - 4HT Condition
TC1400002608.mm.2	Klf12	Kruppel-like factor 12	16597	-0.675797	6.51888	-2.72477	0.0193792	0.15022	-3.72918	Day 4 - EtOH Eontrol	Day 4 - 4HT Condition
TC1700002497.mm.2	Ndc80	NDC80 kinetochore complex component	67052	-0.675474	8.78955	-3.85646	0.00255475	0.045027	-1.72221	Day 4 - EtOH Eontrol	Day 4 - 4HT Condition
TC0900000333.mm.2	Rpusd4	RNA pseudouridylate synthase domain containing 4	71989	-0.675468	6.3313	-3.43146	0.0054213	0.0707514	-2.47503	Day 4 - EtOH Eontrol	Day 4 - 4HT Condition
TC1000001153.mm.2	Cep83	centrosomal protein 83	77048	-0.674612	7.79058	-2.63829	0.022651	0.163925	-3.88017	Day 4 - EtOH Eontrol	Day 4 - 4HT Condition
TC1700001870.mm.2	Zfp101	zinc finger protein 101	22643	-0.674006	6.97321	-2.39736	0.0349005	0.207473	-4.29443	Day 4 - EtOH Eontrol	Day 4 - 4HT Condition
TC0400000535.mm.2	Tmeff1	transmembrane protein with EGF-like and two follistatin-like domains 1	230157	-0.673822	9.60979	-2.98217	0.0121701	0.11402	-3.27506	Day 4 - EtOH Eontrol	Day 4 - 4HT Condition
TC0100001985.mm.2	Eya1	EYA transcriptional coactivator and phosphatase 1	14048	-0.673699	7.23062	-3.14524	0.00906588	0.0954524	-2.9851	Day 4 - EtOH Eontrol	Day 4 - 4HT Condition
TC0800002256.mm.2	Galnt7	UDP-N-acetyl-alpha-D-galactosamine: polypeptide N-acetylgalactosaminyltransferase 7	108150	-0.673546	7.32838	-3.21527	0.00799112	0.0887003	-2.86033	Day 4 - EtOH Eontrol	Day 4 - 4HT Condition
TC1300002667.mm.2	Map3k1	mitogen-activated protein kinase kinase kinase 1	26401	-0.673424	7.7575	-4.54103	0.000792267	0.0214479	-0.541301	Day 4 - EtOH Eontrol	Day 4 - 4HT Condition
TC1200002089.mm.2	Pgf	placental growth factor	18654	-0.673293	5.02298	-4.5718	0.000752705	0.0207825	-0.489476	Day 4 - EtOH Eontrol	Day 4 - 4HT Condition
TC0X00001338.mm.2	Plp1	proteolipid protein (myelin) 1	18823	-0.672896	4.4169	-3.75757	0.00303903	0.0495654	-1.89645	Day 4 - EtOH Eontrol	Day 4 - 4HT Condition
TC0200005140.mm.2	Ncoa5	nuclear receptor coactivator 5	228869	-0.672826	7.75919	-3.77287	0.0029583	0.04874	-1.86944	Day 4 - EtOH Eontrol	Day 4 - 4HT Condition
TC0900002435.mm.2	Lrrc49	leucine rich repeat containing 49	102747	-0.672589	6.21281	-3.16507	0.00874741	0.0933088	-2.94977	Day 4 - EtOH Eontrol	Day 4 - 4HT Condition
TC0500003516.mm.2	Gna12	guanine nucleotide binding protein, alpha 12	14673	-0.672393	8.91241	-3.82107	0.00271816	0.0467122	-1.78448	Day 4 - EtOH Eontrol	Day 4 - 4HT Condition
TC1700002214.mm.2	Mdfi	MyoD family inhibitor	17240	-0.672262	6.59298	-2.93599	0.0132296	0.119345	-3.35693	Day 4 - EtOH Eontrol	Day 4 - 4HT Condition
TC0600000591.mm.2	Mpp6	membrane protein, palmitoylated 6 (MAGUK p55 subfamily member 6)	56524	-0.67211	8.149	-2.86056	0.0151626	0.13021	-3.49034	Day 4 - EtOH Eontrol	Day 4 - 4HT Condition
TC0100002601.mm.2	Abcb6	ATP-binding cassette, sub-family B (MDR/TAP), member 6	74104	-0.672108	5.81044	-3.54112	0.00445802	0.063175	-2.27993	Day 4 - EtOH Eontrol	Day 4 - 4HT Condition
TC0700003403.mm.2	Chrna7	cholinergic receptor, nicotinic, alpha polypeptide 7	11441	-0.672029	5.74493	-3.86852	0.00250139	0.0445373	-1.70101	Day 4 - EtOH Eontrol	Day 4 - 4HT Condition
TC1100001994.mm.2	Cbx2	chromobox 2	12416	-0.671789	6.94499	-3.86782	0.00250447	0.044565	-1.70225	Day 4 - EtOH Eontrol	Day 4 - 4HT Condition
TC1800001081.mm.2	Rprd1a	regulation of nuclear pre-mRNA domain containing 1A	225283	-0.671639	8.19277	-2.63892	0.0226252	0.16378	-3.87907	Day 4 - EtOH Eontrol	Day 4 - 4HT Condition
TC1000002493.mm.2	Gamt	guanidinoacetate methyltransferase	14431	-0.671628	5.59573	-2.63044	0.0229735	0.164867	-3.89381	Day 4 - EtOH Eontrol	Day 4 - 4HT Condition
TC0400001646.mm.2	Rsrp1	arginine/serine rich protein 1	27981	-0.670545	8.21951	-4.32517	0.0011389	0.027554	-0.908184	Day 4 - EtOH Eontrol	Day 4 - 4HT Condition
TC0100003316.mm.2	Tdrd5	tudor domain containing 5	214575	-0.670449	6.39846	-2.07682	0.061438	0.282856	-4.8248	Day 4 - EtOH Eontrol	Day 4 - 4HT Condition
TC0200002310.mm.2	Tm9sf4	transmembrane 9 superfamily protein member 4	99237	-0.670418	7.27923	-4.12249	0.00160999	0.0343864	-1.25752	Day 4 - EtOH Eontrol	Day 4 - 4HT Condition
TC1100000535.mm.2	Tbc1d9b	TBC1 domain family, member 9B	76795	-0.670041	7.11497	-3.38454	0.00589614	0.0747058	-2.5586	Day 4 - EtOH Eontrol	Day 4 - 4HT Condition
TC0400002132.mm.2	Plag1	pleiomorphic adenoma gene 1	56711	-0.669467	6.46028	-3.00023	0.0117793	0.112138	-3.24301	Day 4 - EtOH Eontrol	Day 4 - 4HT Condition
TC0900000189.mm.2	Pde4a	phosphodiesterase 4A, cAMP specific	18577	-0.668974	5.71296	-3.26247	0.00734033	0.0851404	-2.77618	Day 4 - EtOH Eontrol	Day 4 - 4HT Condition
TC0300001161.mm.2	Vav3	vav 3 oncogene	57257	-0.668504	4.34921	-2.87417	0.0147942	0.128256	-3.46631	Day 4 - EtOH Eontrol	Day 4 - 4HT Condition
TC0900000959.mm.2	Zfp280d	zinc finger protein 280D	235469	-0.668348	8.29933	-3.68641	0.00344537	0.053554	-2.02222	Day 4 - EtOH Eontrol	Day 4 - 4HT Condition
TC0200002833.mm.2	Tcea2	transcription elongation factor A (SII), 2	21400	-0.668273	5.12963	-2.02899	0.0667552	0.294954	-4.90127	Day 4 - EtOH Eontrol	Day 4 - 4HT Condition
TC1700001454.mm.2	Mas1	MAS1 oncogene	17171	-0.667889	3.8651	-2.21123	0.0485539	0.248191	-4.60592	Day 4 - EtOH Eontrol	Day 4 - 4HT Condition
TC1400002723.mm.2	Uggt2	UDP-glucose glycoprotein glucosyltransferase 2	66435	-0.667617	5.15144	-4.18267	0.00145199	0.0320173	-1.15335	Day 4 - EtOH Eontrol	Day 4 - 4HT Condition
TC0200001911.mm.2	Stard7	START domain containing 7	99138	-0.667582	6.82109	-3.44952	0.00524911	0.069343	-2.44288	Day 4 - EtOH Eontrol	Day 4 - 4HT Condition
TC0900002516.mm.2	Zfp609	zinc finger protein 609	214812	-0.667525	8.83177	-3.58904	0.00409402	0.0597469	-2.19483	Day 4 - EtOH Eontrol	Day 4 - 4HT Condition
TC0800001245.mm.2	Slc7a6	solute carrier family 7 (cationic amino acid transporter, y+ system), member 6	330836	-0.666867	8.62689	-4.34236	0.00110622	0.0269198	-0.878768	Day 4 - EtOH Eontrol	Day 4 - 4HT Condition
TC0100000794.mm.2	Dis3l2	DIS3 like 3'-5' exoribonuclease 2	208718	-0.666706	7.21232	-2.81961	0.0163277	0.136096	-3.56256	Day 4 - EtOH Eontrol	Day 4 - 4HT Condition
TC0300002344.mm.2	Efna1	ephrin A1	13636	-0.666401	6.19693	-2.65141	0.0221217	0.161713	-3.85733	Day 4 - EtOH Eontrol	Day 4 - 4HT Condition
TC0900002936.mm.2	Nck1	non-catalytic region of tyrosine kinase adaptor protein 1	17973	-0.666355	7.04309	-3.10318	0.00978049	0.100084	-3.05998	Day 4 - EtOH Eontrol	Day 4 - 4HT Condition
TC1700001834.mm.2	Notch3	notch 3	18131	-0.665558	6.76487	-4.72625	0.000583144	0.0178804	-0.231131	Day 4 - EtOH Eontrol	Day 4 - 4HT Condition
TC1000002042.mm.2	Gtf3c6	general transcription factor IIIC, polypeptide 6, alpha	67371	-0.665473	8.80365	-3.46323	0.00512216	0.0683792	-2.41848	Day 4 - EtOH Eontrol	Day 4 - 4HT Condition
TC0500000374.mm.2	Fam193a	family with sequence similarity 193, member A	231128	-0.665344	9.23201	-4.40926	0.000988034	0.0249397	-0.764596	Day 4 - EtOH Eontrol	Day 4 - 4HT Condition
TC1300002423.mm.2	Zfyve16	zinc finger, FYVE domain containing 16	218441	-0.664945	6.54422	-2.64201	0.0224997	0.16331	-3.8737	Day 4 - EtOH Eontrol	Day 4 - 4HT Condition
TC0900002898.mm.2	Clstn2	calsyntenin 2	64085	-0.663986	5.16503	-2.25454	0.0449806	0.238182	-4.53424	Day 4 - EtOH Eontrol	Day 4 - 4HT Condition
TC0500003297.mm.2	Stx2	syntaxin 2	13852	-0.663611	7.68359	-2.72341	0.0194269	0.150283	-3.73157	Day 4 - EtOH Eontrol	Day 4 - 4HT Condition
TC0X00003166.mm.2	Tro	trophinin	56191	-0.663461	6.05418	-3.59673	0.00403847	0.0591437	-2.18117	Day 4 - EtOH Eontrol	Day 4 - 4HT Condition
TC1900000767.mm.2	Adra2a	adrenergic receptor, alpha 2a	11551	-0.663258	4.01301	-4.14412	0.00155123	0.0334958	-1.22003	Day 4 - EtOH Eontrol	Day 4 - 4HT Condition
TC0700002311.mm.2	Zik1	zinc finger protein interacting with K protein 1	22775	-0.662039	5.78144	-2.84715	0.0155347	0.131872	-3.51401	Day 4 - EtOH Eontrol	Day 4 - 4HT Condition
TC0200000833.mm.2	Fmnl2	formin-like 2	71409	-0.661877	9.13896	-3.53222	0.00452926	0.0637411	-2.29576	Day 4 - EtOH Eontrol	Day 4 - 4HT Condition
TC0500001017.mm.2	Nudt9	nudix (nucleoside diphosphate linked moiety X)-type motif 9	74167	-0.66141	8.43996	-4.10021	0.00167295	0.0350838	-1.29619	Day 4 - EtOH Eontrol	Day 4 - 4HT Condition
TC0800002180.mm.2	Cdkn2aip	CDKN2A interacting protein	70925	-0.661305	8.37145	-2.88522	0.0145015	0.126585	-3.44677	Day 4 - EtOH Eontrol	Day 4 - 4HT Condition
TC0100001550.mm.2	Aldh9a1	aldehyde dehydrogenase 9, subfamily A1	56752	-0.661303	8.64634	-2.58232	0.0250527	0.172683	-3.97731	Day 4 - EtOH Eontrol	Day 4 - 4HT Condition
TC1500001511.mm.2	Ext1	exostoses (multiple) 1	14042	-0.661146	9.39275	-4.25234	0.001289	0.0298294	-1.0332	Day 4 - EtOH Eontrol	Day 4 - 4HT Condition
TC0100003797.mm.2	Mfsd7b	major facilitator superfamily domain containing 7B	226844	-0.660852	6.7751	-3.26521	0.00730426	0.0849025	-2.77129	Day 4 - EtOH Eontrol	Day 4 - 4HT Condition
TC0100003313.mm.2	Tor1aip1	torsin A interacting protein 1	208263	-0.659362	5.42067	-1.8109	0.0968676	0.356855	-5.2389	Day 4 - EtOH Eontrol	Day 4 - 4HT Condition
TC0500001450.mm.2	Tctn2	tectonic family member 2	67978	-0.6592	6.54609	-3.82931	0.00267917	0.046376	-1.76997	Day 4 - EtOH Eontrol	Day 4 - 4HT Condition
TC0200003672.mm.2	Ttc21b	tetratricopeptide repeat domain 21B	73668	-0.658992	6.51551	-1.96825	0.0741271	0.31158	-4.99719	Day 4 - EtOH Eontrol	Day 4 - 4HT Condition
TC0400002993.mm.2	Mllt3	myeloid/lymphoid or mixed-lineage leukemia; translocated to, 3	70122	-0.658845	6.32698	-1.6308	0.130537	0.414458	-5.50179	Day 4 - EtOH Eontrol	Day 4 - 4HT Condition
TC0500000648.mm.2	Slc30a9	solute carrier family 30 (zinc transporter), member 9	109108	-0.658788	7.02447	-3.73171	0.00318069	0.0510378	-1.94213	Day 4 - EtOH Eontrol	Day 4 - 4HT Condition
TC0200001597.mm.2	Mpped2	metallophosphoesterase domain containing 2	77015	-0.658466	6.96405	-3.90199	0.00235934	0.0429532	-1.64225	Day 4 - EtOH Eontrol	Day 4 - 4HT Condition
TC1400000945.mm.2	Trim35	tripartite motif-containing 35	66854	-0.657992	7.47087	-3.89751	0.00237786	0.0431636	-1.65011	Day 4 - EtOH Eontrol	Day 4 - 4HT Condition
TC0300000308.mm.2	Plk4	polo-like kinase 4	20873	-0.657774	6.7642	-3.25005	0.00750617	0.0861023	-2.79832	Day 4 - EtOH Eontrol	Day 4 - 4HT Condition
TC1300001171.mm.2	Cenpk	centromere protein K	60411	-0.657772	6.99758	-2.73658	0.0189706	0.148454	-3.7085	Day 4 - EtOH Eontrol	Day 4 - 4HT Condition
TC1300001052.mm.2	Arsb	arylsulfatase B	11881	-0.657185	6.38111	-3.68899	0.00342976	0.0534539	-2.01767	Day 4 - EtOH Eontrol	Day 4 - 4HT Condition
TC1800001296.mm.2	Ccdc112	coiled-coil domain containing 112	240261	-0.656968	5.8043	-2.91596	0.0137176	0.121935	-3.39241	Day 4 - EtOH Eontrol	Day 4 - 4HT Condition
TC0200000036.mm.2	Sephs1	selenophosphate synthetase 1	109079	-0.656338	8.28123	-3.34639	0.00631337	0.0778917	-2.62658	Day 4 - EtOH Eontrol	Day 4 - 4HT Condition
TC0500002411.mm.2	Lgi2	leucine-rich repeat LGI family, member 2	246316	-0.656143	5.119	-3.05818	0.0106084	0.105429	-3.14005	Day 4 - EtOH Eontrol	Day 4 - 4HT Condition
TC1300000938.mm.2	Fam172a	family with sequence similarity 172, member A	68675	-0.656102	6.74997	-3.19711	0.00825677	0.0903094	-2.89269	Day 4 - EtOH Eontrol	Day 4 - 4HT Condition
TC0600000242.mm.2	Smo	smoothened, frizzled class receptor	319757	-0.65532	7.17257	-3.23784	0.00767289	0.0866965	-2.82008	Day 4 - EtOH Eontrol	Day 4 - 4HT Condition
TC0400000949.mm.2	Ift74	intraflagellar transport 74	67694	-0.654892	7.49522	-2.68319	0.0208894	0.156563	-3.8019	Day 4 - EtOH Eontrol	Day 4 - 4HT Condition
TC0500001702.mm.2	Sdk1	sidekick cell adhesion molecule 1	330222	-0.654509	4.43938	-3.81114	0.00276593	0.0470336	-1.80197	Day 4 - EtOH Eontrol	Day 4 - 4HT Condition
TC0200000478.mm.2	Col5a1	collagen, type V, alpha 1	12831	-0.654231	4.84024	-2.029	0.0667543	0.294954	-4.90126	Day 4 - EtOH Eontrol	Day 4 - 4HT Condition
TC1100001748.mm.2	Mrc2	mannose receptor, C type 2	17534	-0.654169	5.88812	-2.50222	0.0289302	0.186729	-4.11544	Day 4 - EtOH Eontrol	Day 4 - 4HT Condition
TC0200005439.mm.2	Gmeb2	glucocorticoid modulatory element binding protein 2	229004	-0.65408	6.06498	-3.33323	0.00646424	0.0791163	-2.65005	Day 4 - EtOH Eontrol	Day 4 - 4HT Condition
TC1800001539.mm.2	4930503L19Rik	RIKEN cDNA 4930503L19 gene	269033	-0.653701	6.27844	-2.50781	0.0286416	0.185596	-4.10584	Day 4 - EtOH Eontrol	Day 4 - 4HT Condition
TC0200005148.mm.2	Zfp334	zinc finger protein 334	228876	-0.653614	7.55217	-2.94385	0.0130431	0.118507	-3.34302	Day 4 - EtOH Eontrol	Day 4 - 4HT Condition
TC0900001232.mm.2	Rbp1	retinol binding protein 1, cellular	19659	-0.653297	9.84163	-3.5388	0.00447652	0.0632993	-2.28406	Day 4 - EtOH Eontrol	Day 4 - 4HT Condition
TC1100004126.mm.2	Mxra7	matrix-remodelling associated 7	67622	-0.653138	7.12841	-3.33148	0.00648453	0.0792315	-2.65316	Day 4 - EtOH Eontrol	Day 4 - 4HT Condition
TC1800001180.mm.2	Ecscr	endothelial cell surface expressed chemotaxis and apoptosis regulator	68545	-0.652985	5.92538	-2.39466	0.035069	0.208092	-4.299	Day 4 - EtOH Eontrol	Day 4 - 4HT Condition
TC0200000477.mm.2	Rxra	retinoid X receptor alpha	20181	-0.652945	6.64695	-3.12604	0.00938539	0.0973254	-3.01929	Day 4 - EtOH Eontrol	Day 4 - 4HT Condition
TC0400003773.mm.2	Pnrc2	proline-rich nuclear receptor coactivator 2	52830	-0.652788	8.38987	-2.73239	0.0191144	0.149245	-3.71583	Day 4 - EtOH Eontrol	Day 4 - 4HT Condition
TC0800002154.mm.2	Snx25	sorting nexin 25	102141	-0.652546	5.12087	-4.59192	0.000727954	0.0204283	-0.455645	Day 4 - EtOH Eontrol	Day 4 - 4HT Condition
TC0800003239.mm.2	Gnpat	glyceronephosphate O-acyltransferase	14712	-0.65248	9.12322	-3.85457	0.00256319	0.0451138	-1.72553	Day 4 - EtOH Eontrol	Day 4 - 4HT Condition
TC1200002045.mm.2	Dpf3	D4, zinc and double PHD fingers, family 3	70127	-0.651896	4.79641	-3.53967	0.0044696	0.0632629	-2.28252	Day 4 - EtOH Eontrol	Day 4 - 4HT Condition
TC1300002013.mm.2	Nfil3	nuclear factor, interleukin 3, regulated	18030	-0.651806	6.11724	-3.48583	0.00491958	0.0668077	-2.37824	Day 4 - EtOH Eontrol	Day 4 - 4HT Condition
TC1400002180.mm.2	Tnfrsf19	tumor necrosis factor receptor superfamily, member 19	29820	-0.651192	7.0177	-2.24969	0.0453676	0.239287	-4.54228	Day 4 - EtOH Eontrol	Day 4 - 4HT Condition
TC1900001415.mm.2	Acta2	actin, alpha 2, smooth muscle, aorta	11475	-0.650257	7.25015	-3.15885	0.00884603	0.0940081	-2.96085	Day 4 - EtOH Eontrol	Day 4 - 4HT Condition
TC1300001112.mm.2	Ankra2	ankyrin repeat, family A (RFXANK-like), 2	68558	-0.649528	7.59854	-3.17814	0.00854373	0.0920968	-2.92648	Day 4 - EtOH Eontrol	Day 4 - 4HT Condition
TC0500000542.mm.2	Tbc1d19	TBC1 domain family, member 19	67249	-0.649421	8.86548	-3.41061	0.00562733	0.0726841	-2.51217	Day 4 - EtOH Eontrol	Day 4 - 4HT Condition
TC0X00000051.mm.2	Shroom4	shroom family member 4	208431	-0.64929	6.54075	-4.08976	0.00170335	0.0354661	-1.31434	Day 4 - EtOH Eontrol	Day 4 - 4HT Condition
TC0100003786.mm.2	Smyd2	SET and MYND domain containing 2	226830	-0.648375	8.01437	-4.20099	0.00140714	0.031409	-1.1217	Day 4 - EtOH Eontrol	Day 4 - 4HT Condition
TC0X00001793.mm.2	Suv39h1	suppressor of variegation 3-9 homolog 1 (Drosophila)	20937	-0.648144	8.38452	-3.81587	0.00274307	0.0468914	-1.79364	Day 4 - EtOH Eontrol	Day 4 - 4HT Condition
TC1500000747.mm.2	Sept3	septin 3	24050	-0.647771	6.00517	-1.99369	0.0709524	0.305058	-4.95719	Day 4 - EtOH Eontrol	Day 4 - 4HT Condition
TC0400001639.mm.2	Stmn1	stathmin 1	16765	-0.647713	10.3334	-3.50898	0.00472064	0.0655018	-2.33707	Day 4 - EtOH Eontrol	Day 4 - 4HT Condition
TC0400000531.mm.2	Invs	inversin	16348	-0.647392	5.48929	-3.16898	0.00868605	0.0928158	-2.94281	Day 4 - EtOH Eontrol	Day 4 - 4HT Condition
TC1200000760.mm.2	Ttc9	tetratricopeptide repeat domain 9	69480	-0.645401	5.21324	-3.79389	0.00285099	0.0478378	-1.83237	Day 4 - EtOH Eontrol	Day 4 - 4HT Condition
TC0600000053.mm.2	Mios	missing oocyte, meiosis regulator, homolog (Drosophila)	252875	-0.645239	6.0116	-3.39797	0.00575604	0.0736678	-2.53468	Day 4 - EtOH Eontrol	Day 4 - 4HT Condition
TC1000001466.mm.2	Grip1	glutamate receptor interacting protein 1	74053	-0.644241	5.40603	-2.87059	0.0148902	0.128649	-3.47263	Day 4 - EtOH Eontrol	Day 4 - 4HT Condition
TC1000002374.mm.2	Gucd1	guanylyl cyclase domain containing 1	68778	-0.644191	6.66672	-3.01242	0.0115227	0.11092	-3.22137	Day 4 - EtOH Eontrol	Day 4 - 4HT Condition
TC0900001635.mm.2	Snrk	SNF related kinase	20623	-0.643576	6.23293	-2.68764	0.0207223	0.155853	-3.79412	Day 4 - EtOH Eontrol	Day 4 - 4HT Condition
TC1300001537.mm.2	Zkscan3	zinc finger with KRAB and SCAN domains 3	72739	-0.643263	6.95227	-4.01821	0.00192758	0.0383929	-1.43891	Day 4 - EtOH Eontrol	Day 4 - 4HT Condition
TC1600000726.mm.2	Cblb	Casitas B-lineage lymphoma b	208650	-0.643198	8.36947	-3.63765	0.0037558	0.0563269	-2.10859	Day 4 - EtOH Eontrol	Day 4 - 4HT Condition
TC1100004275.mm.2	Msl1	male-specific lethal 1 homolog (Drosophila)	74026	-0.64298	7.86518	-3.646	0.00370067	0.0557654	-2.09379	Day 4 - EtOH Eontrol	Day 4 - 4HT Condition
TC1900000027.mm.2	Pitpnm1	phosphatidylinositol transfer protein, membrane-associated 1	18739	-0.642965	5.62188	-3.51902	0.00463698	0.064751	-2.31922	Day 4 - EtOH Eontrol	Day 4 - 4HT Condition
TC1800001620.mm.2	Katnal2	katanin p60 subunit A-like 2	71206	-0.642918	4.88573	-3.46811	0.0050777	0.0680039	-2.40979	Day 4 - EtOH Eontrol	Day 4 - 4HT Condition
TC1200000641.mm.2	Slc38a6	solute carrier family 38, member 6	625098	-0.642913	8.77097	-3.18165	0.00848999	0.0919007	-2.92024	Day 4 - EtOH Eontrol	Day 4 - 4HT Condition
TC0500003470.mm.2	Zfp113	zinc finger protein 113	56314	-0.642758	7.35888	-3.67215	0.00353332	0.0543125	-2.04747	Day 4 - EtOH Eontrol	Day 4 - 4HT Condition
TC0200002005.mm.2	Hspa12b	heat shock protein 12B	72630	-0.642553	5.23899	-3.25838	0.00739459	0.0853552	-2.78348	Day 4 - EtOH Eontrol	Day 4 - 4HT Condition
TC1000002686.mm.2	Nedd1	neural precursor cell expressed, developmentally down-regulated gene 1	17997	-0.642033	7.83036	-3.2028	0.00817257	0.0896643	-2.88255	Day 4 - EtOH Eontrol	Day 4 - 4HT Condition
TC0700001942.mm.2	Zranb1	zinc finger, RAN-binding domain containing 1	360216	-0.641875	7.93168	-3.66605	0.00357167	0.0547287	-2.05828	Day 4 - EtOH Eontrol	Day 4 - 4HT Condition
TC0600000078.mm.2	Phf14	PHD finger protein 14	75725	-0.641867	8.97014	-3.35348	0.0062336	0.0774044	-2.61395	Day 4 - EtOH Eontrol	Day 4 - 4HT Condition
TC0500002265.mm.2	Mrfap1	Morf4 family associated protein 1	67568	-0.64149	8.47237	-3.70034	0.00336165	0.0527035	-1.99758	Day 4 - EtOH Eontrol	Day 4 - 4HT Condition
TC0900001905.mm.2	Zfp810	zinc finger protein 810	235050	-0.641466	6.20343	-3.34487	0.00633068	0.0780308	-2.6293	Day 4 - EtOH Eontrol	Day 4 - 4HT Condition
TC1600002167.mm.2	Cluap1	clusterin associated protein 1	76779	-0.640963	6.36902	-2.53697	0.0271808	0.180138	-4.05566	Day 4 - EtOH Eontrol	Day 4 - 4HT Condition
TC0200004967.mm.2	Trpc4ap	transient receptor potential cation channel, subfamily C, member 4 associated protein	56407	-0.640817	9.31292	-4.02723	0.00189771	0.0380731	-1.42318	Day 4 - EtOH Eontrol	Day 4 - 4HT Condition
TC1800000188.mm.2	Zfp397	zinc finger protein 397	69256	-0.640552	6.94472	-3.04255	0.0109121	0.106706	-3.16782	Day 4 - EtOH Eontrol	Day 4 - 4HT Condition
TC0700003028.mm.2	Emp3	epithelial membrane protein 3	13732	-0.64033	8.93156	-2.92039	0.013608	0.121351	-3.38456	Day 4 - EtOH Eontrol	Day 4 - 4HT Condition
TC0800002310.mm.2	Cpe	carboxypeptidase E	12876	-0.640039	4.01508	-3.1763	0.0085721	0.092173	-2.92976	Day 4 - EtOH Eontrol	Day 4 - 4HT Condition
TC0400001683.mm.2	Hnrnpr	heterogeneous nuclear ribonucleoprotein R	74326	-0.63938	8.75806	-3.61233	0.00392822	0.0581428	-2.15349	Day 4 - EtOH Eontrol	Day 4 - 4HT Condition
TC0200001940.mm.2	Zc3h6	zinc finger CCCH type containing 6	78751	-0.639283	5.08283	-1.85865	0.0893704	0.342545	-5.16666	Day 4 - EtOH Eontrol	Day 4 - 4HT Condition
TC0700003539.mm.2	Ntrk3	neurotrophic tyrosine kinase, receptor, type 3	18213	-0.63896	4.88228	-3.54885	0.00439717	0.0627338	-2.2662	Day 4 - EtOH Eontrol	Day 4 - 4HT Condition
TC0400002120.mm.2	Tmem68	transmembrane protein 68	72098	-0.638833	6.54287	-2.00085	0.0700811	0.303147	-4.94588	Day 4 - EtOH Eontrol	Day 4 - 4HT Condition
TC0300001137.mm.2	Sort1	sortilin 1	20661	-0.638593	8.5423	-2.80734	0.0166938	0.137833	-3.58417	Day 4 - EtOH Eontrol	Day 4 - 4HT Condition
TC0800002235.mm.2	Neil3	nei like 3 (E. coli)	234258	-0.638183	7.15502	-2.76918	0.0178856	0.143089	-3.65128	Day 4 - EtOH Eontrol	Day 4 - 4HT Condition
TC0700003940.mm.2	Trim12c	tripartite motif-containing 12C	319236	-0.637982	4.52783	-3.00348	0.0117103	0.111692	-3.23724	Day 4 - EtOH Eontrol	Day 4 - 4HT Condition
TC0300000096.mm.2	Car2	carbonic anhydrase 2	12349	-0.63797	10.6337	-3.17983	0.00851777	0.0919622	-2.92347	Day 4 - EtOH Eontrol	Day 4 - 4HT Condition
TC1800001139.mm.2	Nrep	neuronal regeneration related protein	27528	-0.637849	6.17084	-3.9149	0.00230679	0.0424455	-1.61961	Day 4 - EtOH Eontrol	Day 4 - 4HT Condition
TC1900001630.mm.2	Sh3pxd2a	SH3 and PX domains 2A	14218	-0.637531	8.00807	-3.39267	0.00581092	0.0740215	-2.54412	Day 4 - EtOH Eontrol	Day 4 - 4HT Condition
TC0600001366.mm.2	Pex26	peroxisomal biogenesis factor 26	74043	-0.637479	5.61192	-2.94697	0.0129696	0.117992	-3.33748	Day 4 - EtOH Eontrol	Day 4 - 4HT Condition
TC0700002785.mm.2	Lsr	lipolysis stimulated lipoprotein receptor	54135	-0.637134	8.32221	-3.06301	0.0105162	0.104798	-3.13144	Day 4 - EtOH Eontrol	Day 4 - 4HT Condition
TC0300001338.mm.2	Papss1	3'-phosphoadenosine 5'-phosphosulfate synthase 1	23971	-0.63708	7.64345	-3.24846	0.00752777	0.0861935	-2.80117	Day 4 - EtOH Eontrol	Day 4 - 4HT Condition
TC1900001742.mm.2	Fam204a	family with sequence similarity 204, member A	76539	-0.636798	7.12424	-2.60869	0.0238915	0.168507	-3.9316	Day 4 - EtOH Eontrol	Day 4 - 4HT Condition
TC0600001998.mm.2	Tmem209	transmembrane protein 209	72649	-0.636608	8.36029	-3.22751	0.00781684	0.0876013	-2.83849	Day 4 - EtOH Eontrol	Day 4 - 4HT Condition
TC0400001506.mm.2	Trim62	tripartite motif-containing 62	67525	-0.636436	5.23412	-2.56059	0.0260512	0.176312	-4.01489	Day 4 - EtOH Eontrol	Day 4 - 4HT Condition
TC0500002830.mm.2	Tmem150c	transmembrane protein 150C	231503	-0.636428	5.3031	-2.04263	0.0651964	0.291373	-4.87955	Day 4 - EtOH Eontrol	Day 4 - 4HT Condition
TC1300001036.mm.2	Serinc5	serine incorporator 5	218442	-0.636093	7.03022	-2.76018	0.018179	0.144445	-3.6671	Day 4 - EtOH Eontrol	Day 4 - 4HT Condition
TC0600002124.mm.2	Dennd2a	DENN/MADD domain containing 2A	209773	-0.635266	7.03713	-2.57089	0.0255731	0.174864	-3.99709	Day 4 - EtOH Eontrol	Day 4 - 4HT Condition
TC0600002518.mm.2	Rnf26	ring finger protein 26	213211	-0.634906	8.14034	-2.91275	0.0137974	0.122287	-3.39809	Day 4 - EtOH Eontrol	Day 4 - 4HT Condition
TC1400000269.mm.2	Il17rd	interleukin 17 receptor D	171463	-0.634794	7.40627	-2.95082	0.0128796	0.117665	-3.33065	Day 4 - EtOH Eontrol	Day 4 - 4HT Condition
TC0200003632.mm.2	Kcnh7	potassium voltage-gated channel, subfamily H (eag-related), member 7	170738	-0.634719	5.19467	-3.00529	0.0116719	0.111583	-3.23402	Day 4 - EtOH Eontrol	Day 4 - 4HT Condition
TC0400000530.mm.2	Stx17	syntaxin 17	67727	-0.634548	6.28128	-3.47752	0.00499308	0.0674598	-2.39303	Day 4 - EtOH Eontrol	Day 4 - 4HT Condition
TC1000000097.mm.2	Adat2	adenosine deaminase, tRNA-specific 2	66757	-0.63445	7.43768	-3.91512	0.00230589	0.0424455	-1.61921	Day 4 - EtOH Eontrol	Day 4 - 4HT Condition
TC1800001461.mm.2	Fech	ferrochelatase	14151	-0.634434	6.80146	-2.88933	0.0143942	0.126026	-3.43951	Day 4 - EtOH Eontrol	Day 4 - 4HT Condition
TC0X00001658.mm.2	Ap1s2	adaptor-related protein complex 1, sigma 2 subunit	108012	-0.633389	7.27459	-2.09799	0.0592143	0.277498	-4.79071	Day 4 - EtOH Eontrol	Day 4 - 4HT Condition
TC0900001315.mm.2	Cpne4	copine IV	74020	-0.633277	5.21466	-1.74934	0.107377	0.376841	-5.33053	Day 4 - EtOH Eontrol	Day 4 - 4HT Condition
TC0100002600.mm.2	Cnppd1	cyclin Pas1/PHO80 domain containing 1	69171	-0.632752	7.43149	-3.83812	0.00263812	0.045933	-1.75447	Day 4 - EtOH Eontrol	Day 4 - 4HT Condition
TC1900000460.mm.2	Cstf2t	cleavage stimulation factor, 3' pre-RNA subunit 2, tau	83410	-0.632658	6.38048	-2.5936	0.0245494	0.170749	-3.95777	Day 4 - EtOH Eontrol	Day 4 - 4HT Condition
TC1700001954.mm.2	Tnf	tumor necrosis factor	21926	-0.632188	3.94442	-1.78431	0.101288	0.366117	-5.2787	Day 4 - EtOH Eontrol	Day 4 - 4HT Condition
TC1400000599.mm.2	Arhgef40	Rho guanine nucleotide exchange factor (GEF) 40	268739	-0.63105	4.50529	-2.31925	0.040108	0.223947	-4.42621	Day 4 - EtOH Eontrol	Day 4 - 4HT Condition
TC1200000808.mm.2	Zfp410	zinc finger protein 410	52708	-0.630995	7.45437	-3.9243	0.00226929	0.0420229	-1.60313	Day 4 - EtOH Eontrol	Day 4 - 4HT Condition
TC1300001020.mm.2	Ssbp2	single-stranded DNA binding protein 2	66970	-0.630309	5.82949	-2.13767	0.0552493	0.266626	-4.72642	Day 4 - EtOH Eontrol	Day 4 - 4HT Condition
TC0100000289.mm.2	Map4k4	mitogen-activated protein kinase kinase kinase kinase 4	26921	-0.630206	9.40537	-4.28837	0.00121232	0.028594	-0.971276	Day 4 - EtOH Eontrol	Day 4 - 4HT Condition
TC1600000130.mm.2	Snn	stannin	20621	-0.629451	7.22467	-4.01237	0.0019472	0.0386375	-1.4491	Day 4 - EtOH Eontrol	Day 4 - 4HT Condition
TC0900003337.mm.2	Ip6k1	inositol hexaphosphate kinase 1	27399	-0.629126	6.95229	-2.72795	0.0192682	0.149517	-3.72361	Day 4 - EtOH Eontrol	Day 4 - 4HT Condition
TC0900003264.mm.2	Ulk4	unc-51-like kinase 4	209012	-0.628468	4.9773	-2.06652	0.0625489	0.28536	-4.84134	Day 4 - EtOH Eontrol	Day 4 - 4HT Condition
TC1100003693.mm.2	Top2a	topoisomerase (DNA) II alpha	21973	-0.627882	9.35486	-3.94261	0.00219805	0.0413611	-1.57105	Day 4 - EtOH Eontrol	Day 4 - 4HT Condition
TC0400001525.mm.2	Marcksl1	MARCKS-like 1	17357	-0.627687	8.01693	-2.80438	0.0167836	0.138262	-3.5894	Day 4 - EtOH Eontrol	Day 4 - 4HT Condition
TC0400002509.mm.2	Fam205a1	family with sequence similarity 205, member A1	433698	-0.627484	4.57553	-3.00019	0.0117801	0.112138	-3.24308	Day 4 - EtOH Eontrol	Day 4 - 4HT Condition
TC0500000724.mm.2	Cep135	centrosomal protein 135	381644	-0.627413	6.48088	-2.35384	0.0377157	0.216776	-4.36803	Day 4 - EtOH Eontrol	Day 4 - 4HT Condition
TC0600002595.mm.2	Exoc6b	exocyst complex component 6B	75914	-0.627408	9.22095	-3.83635	0.00264634	0.0459935	-1.75759	Day 4 - EtOH Eontrol	Day 4 - 4HT Condition
TC0500000011.mm.2	Fam133b	family with sequence similarity 133, member B	68152	-0.627136	7.99376	-3.42905	0.00544471	0.0709933	-2.47932	Day 4 - EtOH Eontrol	Day 4 - 4HT Condition
TC0200004525.mm.2	Fbn1	fibrillin 1	14118	-0.627089	5.69792	-2.55118	0.0264958	0.177874	-4.03115	Day 4 - EtOH Eontrol	Day 4 - 4HT Condition
TC1100002579.mm.2	Ublcp1	ubiquitin-like domain containing CTD phosphatase 1	79560	-0.626954	8.48339	-2.72239	0.0194629	0.15042	-3.73336	Day 4 - EtOH Eontrol	Day 4 - 4HT Condition
TC1300002748.mm.2	Zfp131	zinc finger protein 131	72465	-0.62694	8.21968	-2.6726	0.0212922	0.158179	-3.82038	Day 4 - EtOH Eontrol	Day 4 - 4HT Condition
TC1700000203.mm.2	Lix1	limb and CNS expressed 1	66643	-0.626853	3.56698	-1.66083	0.124284	0.405679	-5.45907	Day 4 - EtOH Eontrol	Day 4 - 4HT Condition
TC0600000016.mm.2	Ppp1r9a	protein phosphatase 1, regulatory (inhibitor) subunit 9A	243725	-0.626795	7.53907	-3.8729	0.00248231	0.044333	-1.69331	Day 4 - EtOH Eontrol	Day 4 - 4HT Condition
TC1900000557.mm.2	Tbc1d12	TBC1D12: TBC1 domain family, member 12	209478	-0.626514	6.18754	-2.77104	0.0178255	0.142847	-3.64801	Day 4 - EtOH Eontrol	Day 4 - 4HT Condition
TC1400000833.mm.2	Rcbtb1	regulator of chromosome condensation (RCC1) and BTB (POZ) domain containing protein 1	71330	-0.626254	7.67142	-3.21068	0.00805736	0.0891728	-2.8685	Day 4 - EtOH Eontrol	Day 4 - 4HT Condition
TC0500002320.mm.2	Prom1	prominin 1	19126	-0.625715	7.16142	-2.51974	0.0280347	0.183552	-4.08532	Day 4 - EtOH Eontrol	Day 4 - 4HT Condition
TC0700004084.mm.2	Scube2	signal peptide, CUB domain, EGF-like 2	56788	-0.625233	3.92599	-2.94387	0.0130426	0.118507	-3.34298	Day 4 - EtOH Eontrol	Day 4 - 4HT Condition
TC0700000660.mm.2	Cep89	centrosomal protein 89	72140	-0.624604	7.43672	-3.81023	0.00277037	0.0470543	-1.80358	Day 4 - EtOH Eontrol	Day 4 - 4HT Condition
TC1700002368.mm.2	Efna5	ephrin A5	13640	-0.624451	8.19396	-3.34106	0.0063741	0.0783422	-2.6361	Day 4 - EtOH Eontrol	Day 4 - 4HT Condition
TC0700000804.mm.2	Lrrc4b	leucine rich repeat containing 4B	272381	-0.62445	5.77804	-3.75379	0.00305931	0.0497291	-1.90312	Day 4 - EtOH Eontrol	Day 4 - 4HT Condition
TC0400004171.mm.2	Isg15	ISG15 ubiquitin-like modifier	100038882	-0.624279	4.35715	-3.08436	0.0101185	0.102377	-3.09347	Day 4 - EtOH Eontrol	Day 4 - 4HT Condition
TC1100000874.mm.2	Mfsd6l	major facilitator superfamily domain containing 6-like	215723	-0.623953	4.4873	-3.52147	0.00461676	0.0645305	-2.31486	Day 4 - EtOH Eontrol	Day 4 - 4HT Condition
TC1000002239.mm.2	Sgpl1	sphingosine phosphate lyase 1	20397	-0.623572	7.63252	-3.29452	0.00692945	0.082135	-2.71904	Day 4 - EtOH Eontrol	Day 4 - 4HT Condition
TC0200001150.mm.2	Ube2e3	ubiquitin-conjugating enzyme E2E 3	22193	-0.623229	8.84286	-3.81287	0.00275757	0.0469957	-1.79893	Day 4 - EtOH Eontrol	Day 4 - 4HT Condition
TC0500002486.mm.2	Ugdh	UDP-glucose dehydrogenase	22235	-0.622922	7.37082	-2.20602	0.049001	0.249449	-4.6145	Day 4 - EtOH Eontrol	Day 4 - 4HT Condition
TC0900001458.mm.2	Elp6	elongator acetyltransferase complex subunit 6	72341	-0.621671	5.26744	-2.92432	0.0135119	0.121029	-3.37761	Day 4 - EtOH Eontrol	Day 4 - 4HT Condition
TC0100003361.mm.2	Gpr52	G protein-coupled receptor 52	620246	-0.62108	4.84199	-3.85636	0.00255517	0.045027	-1.72238	Day 4 - EtOH Eontrol	Day 4 - 4HT Condition
TC1200001280.mm.2	Mta1	metastasis associated 1	116870	-0.620762	8.3589	-3.62779	0.00382202	0.0569181	-2.12608	Day 4 - EtOH Eontrol	Day 4 - 4HT Condition
TC1200002518.mm.2	Asap2	ArfGAP with SH3 domain, ankyrin repeat and PH domain 2	211914	-0.62023	7.55207	-3.69603	0.00338735	0.0529914	-2.00521	Day 4 - EtOH Eontrol	Day 4 - 4HT Condition
TC1600000356.mm.2	Morf4l1-ps1	mortality factor 4 like 1, pseudogene 1	624582	-0.620201	5.50337	-3.44682	0.00527445	0.0695201	-2.44767	Day 4 - EtOH Eontrol	Day 4 - 4HT Condition
TC0600000245.mm.2	Ahcyl2	S-adenosylhomocysteine hydrolase-like 2	74340	-0.619816	5.63675	-2.86462	0.0150519	0.129567	-3.48318	Day 4 - EtOH Eontrol	Day 4 - 4HT Condition
TC1300002239.mm.2	Zfp712	zinc finger protein 712	78251	-0.619807	6.36209	-3.35761	0.0061877	0.076964	-2.6066	Day 4 - EtOH Eontrol	Day 4 - 4HT Condition
TC1400000502.mm.2	Cgrrf1	cell growth regulator with ring finger domain 1	68755	-0.619707	7.43694	-3.68406	0.00345974	0.053691	-2.02639	Day 4 - EtOH Eontrol	Day 4 - 4HT Condition
TC1700000316.mm.2	Cldn6	claudin 6	54419	-0.61835	9.14435	-2.49972	0.0290601	0.187277	-4.11973	Day 4 - EtOH Eontrol	Day 4 - 4HT Condition
TC1000000160.mm.2	Ahi1	Abelson helper integration site 1	52906	-0.618258	6.10655	-3.68517	0.00345295	0.0536146	-2.02442	Day 4 - EtOH Eontrol	Day 4 - 4HT Condition
TC0700001795.mm.2	D430042O09Rik	RIKEN cDNA D430042O09 gene	233865	-0.617646	7.29584	-3.72942	0.00319351	0.051112	-1.94616	Day 4 - EtOH Eontrol	Day 4 - 4HT Condition
TC1000002645.mm.2	Chpt1	choline phosphotransferase 1	212862	-0.617563	6.30424	-4.31047	0.00116766	0.0279479	-0.933368	Day 4 - EtOH Eontrol	Day 4 - 4HT Condition
TC1100000880.mm.2	Myh10	myosin, heavy polypeptide 10, non-muscle	77579	-0.617495	8.9318	-3.26958	0.00724719	0.0844876	-2.76352	Day 4 - EtOH Eontrol	Day 4 - 4HT Condition
TC1100002988.mm.2	Map2k4	mitogen-activated protein kinase kinase 4	26398	-0.617338	6.5569	-3.72197	0.00323574	0.0516177	-1.95933	Day 4 - EtOH Eontrol	Day 4 - 4HT Condition
TC0X00001832.mm.2	Dynlt3	dynein light chain Tctex-type 3	67117	-0.616909	7.39691	-1.71298	0.114057	0.388128	-5.38381	Day 4 - EtOH Eontrol	Day 4 - 4HT Condition
TC0X00002447.mm.2	Flna	filamin, alpha	192176	-0.616678	10.9995	-3.70498	0.00333424	0.0525494	-1.98938	Day 4 - EtOH Eontrol	Day 4 - 4HT Condition
TC0100003558.mm.2	Vangl2	vang-like 2 (van gogh, Drosophila)	93840	-0.616241	7.04714	-3.42389	0.00549521	0.071413	-2.48851	Day 4 - EtOH Eontrol	Day 4 - 4HT Condition
TC1100000361.mm.2	Kcnmb1	potassium large conductance calcium-activated channel, subfamily M, beta member 1	16533	-0.615709	6.01575	-3.14516	0.00906714	0.0954524	-2.98523	Day 4 - EtOH Eontrol	Day 4 - 4HT Condition
TC1000000531.mm.2	P4ha1	procollagen-proline, 2-oxoglutarate 4-dioxygenase (proline 4-hydroxylase), alpha 1 polypeptide	18451	-0.615642	8.82179	-2.98935	0.0120133	0.113247	-3.26233	Day 4 - EtOH Eontrol	Day 4 - 4HT Condition
TC0700004095.mm.2	Sbf2	SET binding factor 2	319934	-0.615102	7.93207	-3.05687	0.0106334	0.105498	-3.14236	Day 4 - EtOH Eontrol	Day 4 - 4HT Condition
TC1300002449.mm.2	Gm9776	predicted gene 9776	328309	-0.615064	5.79731	-2.42232	0.0333791	0.202225	-4.25203	Day 4 - EtOH Eontrol	Day 4 - 4HT Condition
TC0200001359.mm.2	Kbtbd4	kelch repeat and BTB (POZ) domain containing 4	67136	-0.614628	7.36961	-2.64656	0.022316	0.162584	-3.86578	Day 4 - EtOH Eontrol	Day 4 - 4HT Condition
TC0300002460.mm.2	Zfp687	zinc finger protein 687	78266	-0.614336	6.82884	-2.63292	0.0228712	0.164579	-3.88951	Day 4 - EtOH Eontrol	Day 4 - 4HT Condition
TC1500002037.mm.2	Hdac10	histone deacetylase 10	170787	-0.614056	5.33299	-3.25391	0.00745428	0.0857228	-2.79145	Day 4 - EtOH Eontrol	Day 4 - 4HT Condition
TC0800003047.mm.2	Mthfsd	methenyltetrahydrofolate synthetase domain containing	234814	-0.613706	6.21823	-3.79	0.00287054	0.0480276	-1.83923	Day 4 - EtOH Eontrol	Day 4 - 4HT Condition
TC0100000774.mm.2	Itm2c	integral membrane protein 2C	64294	-0.613595	7.59663	-3.99938	0.00199156	0.0391591	-1.47178	Day 4 - EtOH Eontrol	Day 4 - 4HT Condition
TC0100002562.mm.2	Igfbp5	insulin-like growth factor binding protein 5	16011	-0.612775	4.04033	-2.01854	0.0679736	0.297854	-4.91788	Day 4 - EtOH Eontrol	Day 4 - 4HT Condition
TC1400002146.mm.2	Eef1akmt1	eukaryotic translation elongation factor 1 alpha lysine methyltransferase 1	68043	-0.612444	6.96685	-2.49242	0.029443	0.18884	-4.13226	Day 4 - EtOH Eontrol	Day 4 - 4HT Condition
TC0700004085.mm.2	Dennd5a	DENN/MADD domain containing 5A	19347	-0.612051	8.23978	-3.5624	0.00429243	0.0616765	-2.24212	Day 4 - EtOH Eontrol	Day 4 - 4HT Condition
TC1000000048.mm.2	Lats1	large tumor suppressor	16798	-0.611036	7.84793	-3.13216	0.00928223	0.0967314	-3.00838	Day 4 - EtOH Eontrol	Day 4 - 4HT Condition
TC1000002885.mm.2	Atxn7l3b	ataxin 7-like 3B	382423	-0.610857	7.63443	-2.98195	0.0121749	0.11402	-3.27545	Day 4 - EtOH Eontrol	Day 4 - 4HT Condition
TC1800000084.mm.2	Mib1	mindbomb E3 ubiquitin protein ligase 1	225164	-0.610843	9.39234	-2.80169	0.0168653	0.138681	-3.59413	Day 4 - EtOH Eontrol	Day 4 - 4HT Condition
TC0900002017.mm.2	Ddx25	DEAD (Asp-Glu-Ala-Asp) box polypeptide 25	30959	-0.609514	6.46767	-2.80437	0.0167838	0.138262	-3.58941	Day 4 - EtOH Eontrol	Day 4 - 4HT Condition
TC1300000724.mm.2	Naa35	N(alpha)-acetyltransferase 35, NatC auxiliary subunit	78689	-0.609105	8.84117	-4.10951	0.00164638	0.0347518	-1.28005	Day 4 - EtOH Eontrol	Day 4 - 4HT Condition
TC0X00003249.mm.2	Sms	spermine synthase	20603	-0.608867	8.4898	-2.21069	0.0486	0.248276	-4.60681	Day 4 - EtOH Eontrol	Day 4 - 4HT Condition
TC0300001999.mm.2	Nbea	neurobeachin	26422	-0.608676	5.73315	-1.6025	0.136681	0.424182	-5.5416	Day 4 - EtOH Eontrol	Day 4 - 4HT Condition
TC0100001699.mm.2	Sccpdh	saccharopine dehydrogenase (putative)	109232	-0.608569	8.83982	-2.51746	0.0281496	0.183932	-4.08924	Day 4 - EtOH Eontrol	Day 4 - 4HT Condition
TC0800002603.mm.2	Wdr83	WD repeat domain containing 83	67836	-0.608518	6.51528	-3.16738	0.00871114	0.0930157	-2.94566	Day 4 - EtOH Eontrol	Day 4 - 4HT Condition
TC0600000848.mm.2	0610030E20Rik	RIKEN cDNA 0610030E20 gene	68364	-0.608236	6.33653	-3.85894	0.00254367	0.0449059	-1.71785	Day 4 - EtOH Eontrol	Day 4 - 4HT Condition
TC0100001308.mm.2	Kcnt2	potassium channel, subfamily T, member 2	240776	-0.608024	5.41116	-2.27682	0.0432419	0.232784	-4.49716	Day 4 - EtOH Eontrol	Day 4 - 4HT Condition
TC0300001857.mm.2	Bbs7	Bardet-Biedl syndrome 7 (human)	71492	-0.607998	5.53469	-3.25705	0.00741229	0.0853552	-2.78585	Day 4 - EtOH Eontrol	Day 4 - 4HT Condition
TC1500000862.mm.2	Selo	selenoprotein O	223776	-0.607884	5.79679	-2.88712	0.0144518	0.126302	-3.44342	Day 4 - EtOH Eontrol	Day 4 - 4HT Condition
TC1200001275.mm.2	Btbd6	BTB (POZ) domain containing 6	399566	-0.607676	5.91712	-2.74096	0.0188208	0.147771	-3.70081	Day 4 - EtOH Eontrol	Day 4 - 4HT Condition
TC0200003192.mm.2	Notch1	notch 1	18128	-0.607441	7.00302	-3.35108	0.00626052	0.0774839	-2.61823	Day 4 - EtOH Eontrol	Day 4 - 4HT Condition
TC0700001739.mm.2	Mettl9	methyltransferase like 9	59052	-0.607388	9.14847	-2.01497	0.0683935	0.298771	-4.92354	Day 4 - EtOH Eontrol	Day 4 - 4HT Condition
TC0100002642.mm.2	Ap1s3	adaptor-related protein complex AP-1, sigma 3	252903	-0.606759	6.78213	-2.22341	0.0475223	0.245135	-4.58581	Day 4 - EtOH Eontrol	Day 4 - 4HT Condition
TC0700002079.mm.2	Tnnt3	troponin T3, skeletal, fast	21957	-0.606752	4.99772	-1.9	0.0833093	0.33055	-5.1033	Day 4 - EtOH Eontrol	Day 4 - 4HT Condition
TC1100001668.mm.2	Arl4d	ADP-ribosylation factor-like 4D	80981	-0.606491	6.19392	-2.62886	0.0230392	0.165072	-3.89657	Day 4 - EtOH Eontrol	Day 4 - 4HT Condition
TC0200003115.mm.2	Ehmt1	euchromatic histone methyltransferase 1	77683	-0.605519	8.96264	-3.17844	0.00853924	0.0920968	-2.92596	Day 4 - EtOH Eontrol	Day 4 - 4HT Condition
TC1100003041.mm.2	Cyb5d1	cytochrome b5 domain containing 1	327951	-0.605046	6.79467	-3.30727	0.00677255	0.0811832	-2.69631	Day 4 - EtOH Eontrol	Day 4 - 4HT Condition
TC0400000039.mm.2	Sdcbp	syndecan binding protein	53378	-0.604949	9.23583	-2.76579	0.0179957	0.143694	-3.65725	Day 4 - EtOH Eontrol	Day 4 - 4HT Condition
TC0700003022.mm.2	Cyth2	cytohesin 2	19158	-0.604436	8.61934	-3.71811	0.00325786	0.0518569	-1.96616	Day 4 - EtOH Eontrol	Day 4 - 4HT Condition
TC0100000469.mm.2	Cyp20a1	cytochrome P450, family 20, subfamily a, polypeptide 1	77951	-0.604089	8.16326	-3.23612	0.00769671	0.0867094	-2.82316	Day 4 - EtOH Eontrol	Day 4 - 4HT Condition
TC1400001538.mm.2	Mss51	MSS51 mitochondrial translational activator	74843	-0.602762	5.44433	-2.95789	0.0127162	0.116702	-3.31814	Day 4 - EtOH Eontrol	Day 4 - 4HT Condition
TC1700002573.mm.2	Atl2	atlastin GTPase 2	56298	-0.60231	10.1744	-2.9978	0.0118312	0.112331	-3.24733	Day 4 - EtOH Eontrol	Day 4 - 4HT Condition
TC0200004440.mm.2	Oip5	Opa interacting protein 5	70645	-0.602097	7.80802	-3.19099	0.00834826	0.0909257	-2.90359	Day 4 - EtOH Eontrol	Day 4 - 4HT Condition
TC0200000462.mm.2	Cacfd1	calcium channel flower domain containing 1	381356	-0.601917	6.91944	-2.84011	0.0157337	0.13292	-3.52643	Day 4 - EtOH Eontrol	Day 4 - 4HT Condition
TC1500000729.mm.2	Zc3h7b	zinc finger CCCH type containing 7B	20286	-0.601753	7.96361	-3.74507	0.00310664	0.0503861	-1.91851	Day 4 - EtOH Eontrol	Day 4 - 4HT Condition
TC0900001946.mm.2	Jam3	junction adhesion molecule 3	83964	-0.601694	7.06436	-3.13657	0.00920871	0.0963161	-3.00053	Day 4 - EtOH Eontrol	Day 4 - 4HT Condition
TC0100003319.mm.2	Soat1	sterol O-acyltransferase 1	20652	-0.600633	10.4846	-2.1531	0.053776	0.262738	-4.70128	Day 4 - EtOH Eontrol	Day 4 - 4HT Condition
TC1600000292.mm.2	Chrd	chordin	12667	-0.600415	5.44887	-3.53351	0.00451882	0.0637411	-2.29345	Day 4 - EtOH Eontrol	Day 4 - 4HT Condition
TC0700002046.mm.2	Tmem80	transmembrane protein 80	71448	-0.600388	4.81901	-2.4055	0.0343974	0.205869	-4.28062	Day 4 - EtOH Eontrol	Day 4 - 4HT Condition
TC0X00003239.mm.2	Prdx4	peroxiredoxin 4	53381	-0.599995	9.53278	-3.44498	0.00529187	0.0696866	-2.45096	Day 4 - EtOH Eontrol	Day 4 - 4HT Condition
TC0500003481.mm.2	Zfp68	zinc finger protein 68	24135	-0.599702	6.97045	-3.68687	0.00344258	0.0535483	-2.02141	Day 4 - EtOH Eontrol	Day 4 - 4HT Condition
TC0500003136.mm.2	Fbxw8	F-box and WD-40 domain protein 8	231672	-0.599632	8.98233	-3.84652	0.00259959	0.0454795	-1.73969	Day 4 - EtOH Eontrol	Day 4 - 4HT Condition
TC1100004076.mm.2	Hn1	hematological and neurological expressed sequence 1	15374	-0.599605	10.1151	-2.71579	0.0196962	0.151395	-3.74492	Day 4 - EtOH Eontrol	Day 4 - 4HT Condition
TC1900000776.mm.2	Acsl5	acyl-CoA synthetase long-chain family member 5	433256	-0.599514	7.34494	-1.97056	0.0738342	0.311081	-4.99358	Day 4 - EtOH Eontrol	Day 4 - 4HT Condition
TC0700002646.mm.2	Cyp2s1	cytochrome P450, family 2, subfamily s, polypeptide 1	74134	-0.599496	7.58809	-2.36676	0.036858	0.21391	-4.34623	Day 4 - EtOH Eontrol	Day 4 - 4HT Condition
TC1700002777.mm.2	Zbtb22	zinc finger and BTB domain containing 22	81630	-0.599466	5.82549	-2.67675	0.0211335	0.157512	-3.81314	Day 4 - EtOH Eontrol	Day 4 - 4HT Condition
TC0300003243.mm.2	Bcl9	B cell CLL/lymphoma 9	77578	-0.599377	7.92355	-3.32181	0.00659811	0.0797495	-2.67041	Day 4 - EtOH Eontrol	Day 4 - 4HT Condition
TC0200003656.mm.2	Cobll1	Cobl-like 1	319876	-0.599281	6.47623	-2.61109	0.0237887	0.168136	-3.92744	Day 4 - EtOH Eontrol	Day 4 - 4HT Condition
TC1500000439.mm.2	Trib1	tribbles pseudokinase 1	211770	-0.598513	5.82382	-2.60576	0.0240178	0.168948	-3.93668	Day 4 - EtOH Eontrol	Day 4 - 4HT Condition
TC1700001585.mm.2	Zfp40	zinc finger protein 40	22700	-0.598506	5.4914	-2.43019	0.032913	0.200785	-4.23863	Day 4 - EtOH Eontrol	Day 4 - 4HT Condition
TC1300002583.mm.2	Srek1	splicing regulatory glutamine/lysine-rich protein 1	218543	-0.598498	9.20479	-3.47221	0.00504062	0.0678328	-2.40248	Day 4 - EtOH Eontrol	Day 4 - 4HT Condition
TC0500003375.mm.2	Syna	syncytin a	214292	-0.5982	7.98597	-2.36589	0.036915	0.21391	-4.3477	Day 4 - EtOH Eontrol	Day 4 - 4HT Condition
TC0200002990.mm.2	Hacd1	3-hydroxyacyl-CoA dehydratase 1	30963	-0.598122	9.03134	-2.5036	0.0288584	0.186534	-4.11306	Day 4 - EtOH Eontrol	Day 4 - 4HT Condition
TC0400000982.mm.2	Inadl	InaD-like (Drosophila)	12695	-0.597964	7.63843	-4.15298	0.00152783	0.0331378	-1.2047	Day 4 - EtOH Eontrol	Day 4 - 4HT Condition
TC0900000390.mm.2	Olfr893	olfactory receptor 893	258333	-0.597899	3.45191	-3.21536	0.00798977	0.0887003	-2.86016	Day 4 - EtOH Eontrol	Day 4 - 4HT Condition
TC1400000524.mm.2	Peli2	pellino 2	93834	-0.59776	6.16072	-1.89831	0.0835493	0.330892	-5.10591	Day 4 - EtOH Eontrol	Day 4 - 4HT Condition
TC0900001695.mm.2	Gria4	glutamate receptor, ionotropic, AMPA4 (alpha 4)	14802	-0.597379	4.16974	-2.31285	0.0405665	0.225352	-4.43695	Day 4 - EtOH Eontrol	Day 4 - 4HT Condition
TC1000001572.mm.2	Zbtb39	zinc finger and BTB domain containing 39	320080	-0.597363	6.70118	-3.68212	0.00347163	0.0537614	-2.02983	Day 4 - EtOH Eontrol	Day 4 - 4HT Condition
TC0200004713.mm.2	Jag1	jagged 1	16449	-0.597197	7.63096	-3.67971	0.00348642	0.053868	-2.03409	Day 4 - EtOH Eontrol	Day 4 - 4HT Condition
TC1100000062.mm.2	Rhbdd3	rhomboid domain containing 3	279766	-0.597169	6.81029	-3.35174	0.00625312	0.0774692	-2.61705	Day 4 - EtOH Eontrol	Day 4 - 4HT Condition
TC0100000652.mm.2	Fam134a	family with sequence similarity 134, member A	227298	-0.596878	7.28785	-2.27772	0.0431736	0.232694	-4.49567	Day 4 - EtOH Eontrol	Day 4 - 4HT Condition
TC0X00002166.mm.2	Zfp280c	zinc finger protein 280C	208968	-0.596619	8.61417	-2.44016	0.0323314	0.198772	-4.22164	Day 4 - EtOH Eontrol	Day 4 - 4HT Condition
TC1900000030.mm.2	Coro1b	coronin, actin binding protein 1B	23789	-0.596598	7.62848	-3.47079	0.0050534	0.0679382	-2.405	Day 4 - EtOH Eontrol	Day 4 - 4HT Condition
TC0900003339.mm.2	1110032A03Rik	RIKEN cDNA 1110032A03 gene	68721	-0.596409	7.64522	-2.4309	0.0328715	0.200695	-4.23743	Day 4 - EtOH Eontrol	Day 4 - 4HT Condition
TC0200005072.mm.2	Ptprt	protein tyrosine phosphatase, receptor type, T	19281	-0.596256	4.7027	-3.66933	0.00355101	0.0544981	-2.05247	Day 4 - EtOH Eontrol	Day 4 - 4HT Condition
TC1000002482.mm.2	Plppr3	phospholipid phosphatase related 3	216152	-0.596061	6.82786	-2.41533	0.0337988	0.203572	-4.26392	Day 4 - EtOH Eontrol	Day 4 - 4HT Condition
TC0700003650.mm.2	Abhd17c	abhydrolase domain containing 17C	70178	-0.595629	8.51222	-3.31884	0.00663338	0.0799767	-2.6757	Day 4 - EtOH Eontrol	Day 4 - 4HT Condition
TC1100002852.mm.2	Zfp867	zinc finger protein 867	237775	-0.595166	6.94541	-2.43987	0.0323481	0.198832	-4.22213	Day 4 - EtOH Eontrol	Day 4 - 4HT Condition
TC1900001105.mm.2	Tmem216	transmembrane protein 216	68642	-0.594912	6.67038	-3.95454	0.00215289	0.0409353	-1.55017	Day 4 - EtOH Eontrol	Day 4 - 4HT Condition
TC0700002080.mm.2	Mrpl23	mitochondrial ribosomal protein L23	19935	-0.594118	8.68262	-3.52715	0.0045703	0.0641582	-2.30476	Day 4 - EtOH Eontrol	Day 4 - 4HT Condition
TC1700001166.mm.2	Ltbp1	latent transforming growth factor beta binding protein 1	268977	-0.593962	6.41864	-3.20613	0.00812368	0.0894247	-2.87661	Day 4 - EtOH Eontrol	Day 4 - 4HT Condition
TC0600002561.mm.2	Ino80b	INO80 complex subunit B	70020	-0.593465	6.84211	-3.76663	0.00299098	0.0491279	-1.88046	Day 4 - EtOH Eontrol	Day 4 - 4HT Condition
TC1000001609.mm.2	Smarcc2	SWI/SNF related, matrix associated, actin dependent regulator of chromatin, subfamily c, member 2	68094	-0.593275	6.88109	-4.00126	0.00198506	0.0391052	-1.46849	Day 4 - EtOH Eontrol	Day 4 - 4HT Condition
TC0400002640.mm.2	Tmem246	transmembrane protein 246	67063	-0.593143	5.29299	-2.87516	0.0147677	0.128141	-3.46456	Day 4 - EtOH Eontrol	Day 4 - 4HT Condition
TC1900000669.mm.2	Btrc	beta-transducin repeat containing protein	12234	-0.59292	7.8596	-3.74819	0.00308962	0.0501379	-1.913	Day 4 - EtOH Eontrol	Day 4 - 4HT Condition
TC0800000312.mm.2	Tm2d2	TM2 domain containing 2	69742	-0.592408	7.68365	-3.46155	0.00513752	0.0685529	-2.42146	Day 4 - EtOH Eontrol	Day 4 - 4HT Condition
TC1000000292.mm.2	Rsph4a	radial spoke head 4 homolog A (Chlamydomonas)	212892	-0.592317	4.5787	-2.18327	0.0510022	0.255016	-4.65191	Day 4 - EtOH Eontrol	Day 4 - 4HT Condition
TC0800000874.mm.2	Zfp827	zinc finger protein 827	622675	-0.591822	5.83933	-2.39135	0.0352768	0.208688	-4.30462	Day 4 - EtOH Eontrol	Day 4 - 4HT Condition
TC0200004958.mm.2	Pigu	phosphatidylinositol glycan anchor biosynthesis, class U	228812	-0.59179	8.78431	-4.37171	0.00105265	0.0260737	-0.828621	Day 4 - EtOH Eontrol	Day 4 - 4HT Condition
TC0100000509.mm.2	Nrp2	neuropilin 2	18187	-0.591743	8.1446	-3.90814	0.00233415	0.0426547	-1.63146	Day 4 - EtOH Eontrol	Day 4 - 4HT Condition
TC0100001755.mm.2	Aida	axin interactor, dorsalization associated	108909	-0.591681	8.84104	-2.52845	0.0276	0.182098	-4.07034	Day 4 - EtOH Eontrol	Day 4 - 4HT Condition
TC0100003563.mm.2	Pea15a	phosphoprotein enriched in astrocytes 15A	18611	-0.591676	8.20271	-3.54769	0.00440623	0.0627895	-2.26826	Day 4 - EtOH Eontrol	Day 4 - 4HT Condition
TC1300001836.mm.2	Bloc1s5	biogenesis of lysosomal organelles complex-1, subunit 5, muted	17828	-0.591401	5.83151	-2.35906	0.0373664	0.215577	-4.35922	Day 4 - EtOH Eontrol	Day 4 - 4HT Condition
TC1300000972.mm.2	Mef2c	myocyte enhancer factor 2C	17260	-0.591315	4.7847	-2.99038	0.0119909	0.113188	-3.2605	Day 4 - EtOH Eontrol	Day 4 - 4HT Condition
TC0900001046.mm.2	Ick	intestinal cell kinase	56542	-0.591261	7.48734	-3.57776	0.00417687	0.0605616	-2.21485	Day 4 - EtOH Eontrol	Day 4 - 4HT Condition
TC0100003323.mm.2	Ralgps2	Ral GEF with PH domain and SH3 binding motif 2	78255	-0.591139	8.69622	-3.42654	0.00546921	0.0712171	-2.48379	Day 4 - EtOH Eontrol	Day 4 - 4HT Condition
TC0800001528.mm.2	Gas8	growth arrest specific 8	104346	-0.591086	7.59616	-3.68376	0.00346156	0.053691	-2.02692	Day 4 - EtOH Eontrol	Day 4 - 4HT Condition
TC1900001694.mm.2	Zdhhc6	zinc finger, DHHC domain containing 6	66980	-0.58986	8.14496	-3.60468	0.00398189	0.0586759	-2.16706	Day 4 - EtOH Eontrol	Day 4 - 4HT Condition
TC0300003045.mm.2	Pdlim5	PDZ and LIM domain 5	56376	-0.589787	8.88845	-3.89234	0.00239942	0.0433947	-1.65918	Day 4 - EtOH Eontrol	Day 4 - 4HT Condition
TC0400001245.mm.2	Lrrc41	leucine rich repeat containing 41	230654	-0.589532	6.25679	-1.91028	0.0818627	0.327687	-5.08744	Day 4 - EtOH Eontrol	Day 4 - 4HT Condition
TC1900000344.mm.2	Abhd17b	abhydrolase domain containing 17B	226016	-0.589383	7.35578	-3.19505	0.00828746	0.0904579	-2.89636	Day 4 - EtOH Eontrol	Day 4 - 4HT Condition
TC0700001989.mm.2	Lrrc27	leucine rich repeat containing 27	76612	-0.589357	5.28503	-2.11207	0.057778	0.273394	-4.76796	Day 4 - EtOH Eontrol	Day 4 - 4HT Condition
TC1500002100.mm.2	Prickle1	prickle planar cell polarity protein 1	106042	-0.589353	7.3053	-2.87222	0.0148463	0.128575	-3.46975	Day 4 - EtOH Eontrol	Day 4 - 4HT Condition
TC0800000936.mm.2	Adgrl1	adhesion G protein-coupled receptor L1	330814	-0.588926	7.57892	-3.28882	0.00700085	0.0827294	-2.72922	Day 4 - EtOH Eontrol	Day 4 - 4HT Condition
TC0200004169.mm.2	Hsd17b12	hydroxysteroid (17-beta) dehydrogenase 12	56348	-0.588056	9.3059	-2.63224	0.0228991	0.164685	-3.89068	Day 4 - EtOH Eontrol	Day 4 - 4HT Condition
TC1000002030.mm.2	Mfsd4b4	major facilitator superfamily domain containing 4B4	213332	-0.588013	6.39875	-2.68848	0.0206912	0.155796	-3.79267	Day 4 - EtOH Eontrol	Day 4 - 4HT Condition
TC0900003114.mm.2	Nradd	neurotrophin receptor associated death domain	67169	-0.587915	7.08125	-2.84214	0.0156762	0.132577	-3.52285	Day 4 - EtOH Eontrol	Day 4 - 4HT Condition
TC1100000118.mm.2	Gm11992	predicted gene 11992	626870	-0.587375	4.09508	-2.80183	0.0168609	0.138681	-3.59387	Day 4 - EtOH Eontrol	Day 4 - 4HT Condition
TC1800001682.mm.2	Zfp236	zinc finger protein 236	329002	-0.58732	6.25707	-3.42467	0.00548755	0.0713602	-2.48713	Day 4 - EtOH Eontrol	Day 4 - 4HT Condition
TC1200001262.mm.2	Adssl1	adenylosuccinate synthetase like 1	11565	-0.587262	5.64762	-2.40226	0.0345969	0.206443	-4.28612	Day 4 - EtOH Eontrol	Day 4 - 4HT Condition
TC1500001641.mm.2	Adcy8	adenylate cyclase 8	11514	-0.586774	3.49004	-2.35285	0.0377818	0.217027	-4.36969	Day 4 - EtOH Eontrol	Day 4 - 4HT Condition
TC0900000550.mm.2	Sik3	SIK family kinase 3	70661	-0.5861	8.47897	-3.45393	0.0052079	0.0691435	-2.43502	Day 4 - EtOH Eontrol	Day 4 - 4HT Condition
TC1700000949.mm.2	Kif6	kinesin family member 6	319991	-0.585956	3.5004	-3.12508	0.00940158	0.0974586	-3.02099	Day 4 - EtOH Eontrol	Day 4 - 4HT Condition
TC0100003124.mm.2	Rnpep	arginyl aminopeptidase (aminopeptidase B)	215615	-0.585423	8.01053	-3.51101	0.00470361	0.065337	-2.33346	Day 4 - EtOH Eontrol	Day 4 - 4HT Condition
TC1200001770.mm.2	Ralgapa1	Ral GTPase activating protein, alpha subunit 1	56784	-0.585198	8.38501	-3.07562	0.0102794	0.103431	-3.10902	Day 4 - EtOH Eontrol	Day 4 - 4HT Condition
TC0900001170.mm.2	Plscr1	phospholipid scramblase 1	22038	-0.584764	5.95679	-3.28613	0.00703478	0.0829284	-2.73401	Day 4 - EtOH Eontrol	Day 4 - 4HT Condition
TC0400004013.mm.2	Draxin	dorsal inhibitory axon guidance protein	70433	-0.583956	4.55184	-2.6502	0.02217	0.161893	-3.85944	Day 4 - EtOH Eontrol	Day 4 - 4HT Condition
TC1700001096.mm.2	Lama1	laminin, alpha 1	16772	-0.583943	7.69477	-1.81926	0.0955155	0.354746	-5.22633	Day 4 - EtOH Eontrol	Day 4 - 4HT Condition
TC1500001198.mm.2	Spef2	sperm flagellar 2	320277	-0.583883	3.77793	-2.48626	0.0297698	0.189935	-4.14282	Day 4 - EtOH Eontrol	Day 4 - 4HT Condition
TC1200001237.mm.2	Tnfaip2	tumor necrosis factor, alpha-induced protein 2	21928	-0.583837	4.39949	-2.34212	0.03851	0.218666	-4.38777	Day 4 - EtOH Eontrol	Day 4 - 4HT Condition
TC1700002414.mm.2	Rab31	RAB31, member RAS oncogene family	106572	-0.583422	8.55125	-3.93674	0.00222062	0.0415443	-1.58132	Day 4 - EtOH Eontrol	Day 4 - 4HT Condition
TC1100000822.mm.2	Pmp22	peripheral myelin protein 22	18858	-0.583418	9.7021	-1.05945	0.311572	0.625615	-6.20862	Day 4 - EtOH Eontrol	Day 4 - 4HT Condition
TC0200002212.mm.2	Syndig1	synapse differentiation inducing 1	433485	-0.583001	6.46993	-3.99277	0.00201451	0.0393831	-1.48332	Day 4 - EtOH Eontrol	Day 4 - 4HT Condition
TC0600000294.mm.2	Mkln1	muskelin 1, intracellular mediator containing kelch motifs	27418	-0.5826	7.66422	-2.91282	0.0137956	0.122287	-3.39796	Day 4 - EtOH Eontrol	Day 4 - 4HT Condition
TC0800002861.mm.2	Chtf8	CTF8, chromosome transmission fidelity factor 8	214987	-0.582583	8.42955	-3.4829	0.0049454	0.0670021	-2.38346	Day 4 - EtOH Eontrol	Day 4 - 4HT Condition
TC1700000662.mm.2	Clic1	chloride intracellular channel 1	114584	-0.582191	9.13662	-3.08633	0.0100827	0.102156	-3.08998	Day 4 - EtOH Eontrol	Day 4 - 4HT Condition
TC1500002109.mm.2	Adamts20	a disintegrin-like and metallopeptidase (reprolysin type) with thrombospondin type 1 motif, 20	223838	-0.581954	4.48743	-2.54183	0.0269446	0.179153	-4.04728	Day 4 - EtOH Eontrol	Day 4 - 4HT Condition
TC1300002064.mm.2	Fam193b	family with sequence similarity 193, member B	212483	-0.581836	5.93693	-2.9925	0.011945	0.113043	-3.25674	Day 4 - EtOH Eontrol	Day 4 - 4HT Condition
TC1600000353.mm.2	Lpp	LIM domain containing preferred translocation partner in lipoma	210126	-0.581498	9.17107	-2.61249	0.0237287	0.167899	-3.92501	Day 4 - EtOH Eontrol	Day 4 - 4HT Condition
TC1100001329.mm.2	Ska2	spindle and kinetochore associated complex subunit 2	66140	-0.581443	7.92041	-3.36524	0.00610364	0.0764043	-2.593	Day 4 - EtOH Eontrol	Day 4 - 4HT Condition
TC0900001348.mm.2	Abhd14b	abhydrolase domain containing 14b	76491	-0.581195	6.74977	-3.96317	0.00212081	0.0406883	-1.53506	Day 4 - EtOH Eontrol	Day 4 - 4HT Condition
TC0500003089.mm.2	Unc119b	unc-119 lipid binding chaperone B	106840	-0.581024	6.9509	-3.00806	0.0116138	0.111136	-3.22911	Day 4 - EtOH Eontrol	Day 4 - 4HT Condition
TC0600001481.mm.2	Parp11	poly (ADP-ribose) polymerase family, member 11	101187	-0.580426	6.73267	-2.82159	0.0162695	0.135823	-3.55909	Day 4 - EtOH Eontrol	Day 4 - 4HT Condition
TC1500002347.mm.2	Parp10	poly (ADP-ribose) polymerase family, member 10	671535	-0.58005	7.03253	-1.64718	0.127094	0.409579	-5.47855	Day 4 - EtOH Eontrol	Day 4 - 4HT Condition
TC0400001165.mm.2	Ttc39a	tetratricopeptide repeat domain 39A	230603	-0.579805	4.66851	-1.90741	0.0822633	0.328358	-5.09187	Day 4 - EtOH Eontrol	Day 4 - 4HT Condition
TC0900001986.mm.2	Kcnj5	potassium inwardly-rectifying channel, subfamily J, member 5	16521	-0.579677	6.23271	-2.59683	0.0244073	0.170208	-3.95218	Day 4 - EtOH Eontrol	Day 4 - 4HT Condition
TC1100000738.mm.2	Nt5m	5',3'-nucleotidase, mitochondrial	103850	-0.579423	4.53684	-2.24967	0.04537	0.239287	-4.54233	Day 4 - EtOH Eontrol	Day 4 - 4HT Condition
TC0100003715.mm.2	Capn2	calpain 2	12334	-0.579213	8.53	-2.96965	0.0124486	0.115409	-3.29727	Day 4 - EtOH Eontrol	Day 4 - 4HT Condition
TC1500002036.mm.2	Tubgcp6	tubulin, gamma complex associated protein 6	328580	-0.579089	3.44091	-2.72973	0.0192066	0.149326	-3.7205	Day 4 - EtOH Eontrol	Day 4 - 4HT Condition
TC0800000726.mm.2	Lpar2	lysophosphatidic acid receptor 2	53978	-0.579063	7.35414	-2.84293	0.0156537	0.132436	-3.52145	Day 4 - EtOH Eontrol	Day 4 - 4HT Condition
TC0300001249.mm.2	Pde5a	phosphodiesterase 5A, cGMP-specific	242202	-0.578817	7.57526	-2.84692	0.0155413	0.131872	-3.51442	Day 4 - EtOH Eontrol	Day 4 - 4HT Condition
TC1000002170.mm.2	Mcm9	minichromosome maintenance 9 homologous recombination repair factor	71567	-0.578707	5.56345	-3.04587	0.010847	0.106313	-3.16193	Day 4 - EtOH Eontrol	Day 4 - 4HT Condition
TC0700001164.mm.2	Zfp592	zinc finger protein 592	233410	-0.578065	6.81392	-3.14061	0.00914184	0.0959975	-2.99334	Day 4 - EtOH Eontrol	Day 4 - 4HT Condition
TC1900000443.mm.2	Ric1	RAB6A GEF complex partner 1	226089	-0.577988	7.39054	-3.89203	0.00240071	0.0433947	-1.65972	Day 4 - EtOH Eontrol	Day 4 - 4HT Condition
TC1600000704.mm.2	Ift57	intraflagellar transport 57	73916	-0.577975	6.93454	-2.52589	0.0277271	0.182486	-4.07475	Day 4 - EtOH Eontrol	Day 4 - 4HT Condition
TC1800001586.mm.2	Ska1	spindle and kinetochore associated complex subunit 1	66468	-0.577367	5.30147	-1.87099	0.0875205	0.338474	-5.14783	Day 4 - EtOH Eontrol	Day 4 - 4HT Condition
TC0800000821.mm.2	Ap1m1	adaptor-related protein complex AP-1, mu subunit 1	11767	-0.577223	8.25016	-3.03495	0.011063	0.107705	-3.18134	Day 4 - EtOH Eontrol	Day 4 - 4HT Condition
TC1400001439.mm.2	Fam107a	family with sequence similarity 107, member A	268709	-0.577147	5.49342	-2.60176	0.0241915	0.169528	-3.94363	Day 4 - EtOH Eontrol	Day 4 - 4HT Condition
TC0800001952.mm.2	Rab11fip1	RAB11 family interacting protein 1 (class I)	75767	-0.577144	7.34197	-3.68345	0.00346348	0.0536922	-2.02747	Day 4 - EtOH Eontrol	Day 4 - 4HT Condition
TC1000002501.mm.2	Tcf3	transcription factor 3	21423	-0.577052	8.22769	-3.4966	0.00482606	0.0661269	-2.3591	Day 4 - EtOH Eontrol	Day 4 - 4HT Condition
TC1300001037.mm.2	Mtx3	metaxin 3	382793	-0.576951	4.99728	-2.76628	0.0179796	0.143605	-3.65638	Day 4 - EtOH Eontrol	Day 4 - 4HT Condition
TC1000002341.mm.2	Cdk1	cyclin-dependent kinase 1	12534	-0.576584	9.34077	-3.05657	0.0106393	0.10552	-3.14291	Day 4 - EtOH Eontrol	Day 4 - 4HT Condition
TC0400000294.mm.2	Cnr1	cannabinoid receptor 1 (brain)	12801	-0.576531	4.17804	-2.71908	0.0195793	0.15084	-3.73915	Day 4 - EtOH Eontrol	Day 4 - 4HT Condition
TC0400003553.mm.2	Zmym4	zinc finger, MYM-type 4	67785	-0.57652	5.63698	-3.42027	0.00553083	0.0717432	-2.49495	Day 4 - EtOH Eontrol	Day 4 - 4HT Condition
TC1200001877.mm.2	Map4k5	mitogen-activated protein kinase kinase kinase kinase 5	399510	-0.576311	8.97387	-3.49807	0.00481335	0.0661119	-2.35647	Day 4 - EtOH Eontrol	Day 4 - 4HT Condition
TC0200003599.mm.2	Cd302	CD302 antigen	66205	-0.576127	4.83825	-2.78454	0.0173962	0.140921	-3.6243	Day 4 - EtOH Eontrol	Day 4 - 4HT Condition
TC1800001156.mm.2	Cdc25c	cell division cycle 25C	12532	-0.576018	7.73611	-3.93269	0.00223636	0.0416937	-1.58843	Day 4 - EtOH Eontrol	Day 4 - 4HT Condition
TC0800001213.mm.2	Elmo3	engulfment and cell motility 3	234683	-0.575407	6.34178	-2.52717	0.0276634	0.182292	-4.07254	Day 4 - EtOH Eontrol	Day 4 - 4HT Condition
TC1200000869.mm.2	Gstz1	glutathione transferase zeta 1 (maleylacetoacetate isomerase)	14874	-0.575216	7.45136	-2.6474	0.022282	0.162507	-3.8643	Day 4 - EtOH Eontrol	Day 4 - 4HT Condition
TC0200003407.mm.2	Dennd1a	DENN/MADD domain containing 1A	227801	-0.575189	6.03896	-2.82479	0.0161757	0.135358	-3.55345	Day 4 - EtOH Eontrol	Day 4 - 4HT Condition
TC1900001510.mm.2	Arhgap19	Rho GTPase activating protein 19	71085	-0.57511	8.36635	-3.45326	0.00521418	0.0691953	-2.43622	Day 4 - EtOH Eontrol	Day 4 - 4HT Condition
TC0400002568.mm.2	Zbtb5	zinc finger and BTB domain containing 5	230119	-0.574994	5.15935	-3.40402	0.00569404	0.0732929	-2.5239	Day 4 - EtOH Eontrol	Day 4 - 4HT Condition
TC1100001017.mm.2	Tax1bp3	Tax1 (human T cell leukemia virus type I) binding protein 3	76281	-0.574955	9.18752	-3.67148	0.00353757	0.0543491	-2.04867	Day 4 - EtOH Eontrol	Day 4 - 4HT Condition
TC1900001353.mm.2	Ranbp6	RAN binding protein 6	240614	-0.574889	6.35233	-2.04111	0.0653684	0.29164	-4.88197	Day 4 - EtOH Eontrol	Day 4 - 4HT Condition
TC0500002258.mm.2	Tada2b	transcriptional adaptor 2B	231151	-0.574802	6.02271	-2.37262	0.0364748	0.212963	-4.33632	Day 4 - EtOH Eontrol	Day 4 - 4HT Condition
TC0200003865.mm.2	Calcrl	calcitonin receptor-like	54598	-0.574357	4.35992	-1.90337	0.0828315	0.329596	-5.0981	Day 4 - EtOH Eontrol	Day 4 - 4HT Condition
TC1000002484.mm.2	Med16	mediator complex subunit 16	216154	-0.574062	7.06875	-2.71992	0.0195496	0.15084	-3.73767	Day 4 - EtOH Eontrol	Day 4 - 4HT Condition
TC0600000914.mm.2	Loxl3	lysyl oxidase-like 3	16950	-0.573531	5.81864	-3.61525	0.00390794	0.0579015	-2.14831	Day 4 - EtOH Eontrol	Day 4 - 4HT Condition
[truncated: 18,882 more rows]
