# Supplementary material for: Exogenous WNT5A and WNT11 proteins rescue CITED2 dysfunction in mouse embryonic stem cells and zebrafish morphants
Source: Cell Death Dis. 2019 Aug 5;10(8):582. doi: 10.1038/s41419-019-1816-6 (PMC6680046; doi:10.1038/s41419-019-1816-6)
Supplement: Supplementary file 3 — Material Table Supp2 - GO_Biological_andKEGG_2018Enrichr [file 41419_2019_1816_MOESM3_ESM.xlsx]

## Sheet: GO_Biol_Up_D4CtlvsD0Ctl
Term	P-value	Adjusted P-value	Old P-value	Old Adjusted P-value	Z-score	Combined Score	Genes
heart development (GO:0007507)	1.69107e-12	1.43834e-09	3.86861e-11	6.51087e-08	-1.84979	50.1397	FOXC1;FOXF1;GATA6;GATA4;BMP7;ISL1;PCSK5;CFC1;BMP5;TGFBR3;BMP2;SOX17;T;FLRT3;HAND1;APLNR;MIXL1;SOX4
epithelial to mesenchymal transition (GO:0001837)	1.70926e-12	1.43834e-09	8.12082e-11	6.83367e-08	-1.72663	46.783	EOMES;TGFBR3;BMP2;HEY1;DLG5;LEF1;WNT5A;SNAI1;HMGA2;SOX9;BMP7
columnar/cuboidal epithelial cell differentiation (GO:0002065)	9.74625e-08	7.67113e-06	1.61824e-06	9.72677e-05	-2.67939	43.2556	FGF8;CDX2;GATA6;GATA4;SOX4
mesenchymal cell differentiation (GO:0048762)	5.80008e-12	3.25385e-09	2.01965e-10	8.49769e-08	-1.61409	41.7617	TGFBR3;BMP2;FOXC1;DLG5;LEF1;WNT5A;SNAI1;HMGA2;SOX9;BMP7;ISL1
positive regulation of nucleic acid-templated transcription (GO:1903508)	9.42635e-10	1.98307e-07	1.28223e-08	2.35302e-06	-1.99496	41.4598	FOXC1;LEF1;GATA6;GATA4;ETS1;SOX17;ZIC2;SOX9;SOX4;EOMES;FZD1;FOXF1;FOXH1;WNT5A;HMGA2;NFATC1;PROX1;BMP7;SMARCA2;HIPK2;BMP2;BAMBI;KLHL6;LHX1;SNAI1;FGF10;FOXA2
positive regulation of vasculature development (GO:1904018)	1.62497e-08	1.70926e-06	1.25319e-07	1.50651e-05	-2.06815	37.0927	SEMA5A;WNT5A;APLNR;GATA6;KDR;HMGA2;ASB4;GATA4;PRKD1;ETS1;ISL1;HIPK2
Wnt signaling pathway involved in midbrain dopaminergic neuron differentiation (GO:1904953)	9.52026e-06	0.000308127	5.14101e-05	0.00154506	-3.08814	35.7054	FZD1;WNT5A;WNT2;WNT3
circulatory system development (GO:0072359)	2.38214e-10	5.72733e-08	3.09334e-09	7.43728e-07	-1.60113	35.4776	CRB2;FOXC1;FOXF1;GATA6;GATA4;ISL1;PCSK5;CFC1;BMP2;FLRT3;HAND1;APLNR;MIXL1;SOX4
positive regulation of transcription, DNA-templated (GO:0045893)	1.25716e-09	2.03008e-07	2.52563e-08	3.86422e-06	-1.70308	34.9036	FOXC1;LEF1;GATA6;GATA4;LDB2;DLL1;ETS1;HEY1;SOX17;ZIC2;SOX9;WNT2;SOX4;EOMES;FZD1;SMAD1;FOXF1;RIPK2;FOXH1;WNT5A;HMGA2;ETV1;NFATC1;PROX1;BMP7;ISL1;MEIS2;SMARCA2;BMP5;HIPK2;BMP2;BAMBI;KLHL6;LHX1;HAND1;SNAI1;HOXB1;PRKD1;SSBP2;MIXL1;FGF10;FOXA2
positive regulation of transcription from RNA polymerase II promoter (GO:0045944)	1.12024e-08	1.45028e-06	1.52342e-07	1.70928e-05	-1.87857	34.3912	FOXC1;LEF1;GATA4;LDB2;DLL1;ETS1;HEY1;SOX17;SOX9;WNT2;SOX4;EOMES;SMAD1;FOXF1;RIPK2;FOXH1;WNT5A;HMGA2;ETV1;NFATC1;PROX1;ISL1;MEIS2;SMARCA2;PBX1;BMP5;HIPK2;BMP2;HAND1;HOXB1;PRKD1;SSBP2;MIXL1;FOXA2
mesoderm formation (GO:0001707)	2.45446e-07	1.45499e-05	1.9687e-06	0.000106882	-2.25762	34.3613	CRB2;EOMES;LEF1;MSGN1;SNAI1;HMGA2
regulation of canonical Wnt signaling pathway (GO:0060828)	1.0508e-11	4.42125e-09	1.89918e-10	8.49769e-08	-1.34271	33.9423	AMER3;WNT2B;IGFBP4;LEF1;WNT5A;AXIN2;PRICKLE1;DKK1;BICC1;BMP2;SOX17;BAMBI;FRZB;SOX9;CDK14;LGR5;WNT2;SOX4;DACT1;WLS
negative regulation of transcription, DNA-templated (GO:0045892)	3.92107e-09	5.4993e-07	5.7963e-08	8.12931e-06	-1.74788	33.8336	FOXC1;LEF1;GATA6;AEBP1;LDB2;PRICKLE1;VLDLR;BMI1;DACH1;HEY1;T;ZIC2;SOX9;DACT1;EOMES;CDX2;MSX2;FST;WNT5A;HMGA2;PROX1;TBX6;BMP7;DKK1;ISL1;MEIS2;SMARCA2;BMP2;ZEB1;H2AFY2;LHX1;HAND1;SNAI1;ID3
kidney development (GO:0001822)	1.22108e-08	1.46792e-06	1.04747e-07	1.35607e-05	-1.83252	33.3903	FOXC1;FGF8;LHX1;GREB1L;HAS2;PROX1;BMP7;PCSK5;SOX4;FGF10
regulation of transcription from RNA polymerase II promoter (GO:0006357)	2.95032e-11	9.93078e-09	1.0257e-09	3.4525e-07	-1.3732	33.2952	LDB2;VLDLR;BMI1;ETS1;HEY1;SOX17;SOX9;SOX4;DACT1;EOMES;MSX2;RIPK2;FST;FOXH1;WNT5A;ETV1;PROX1;DKK1;ISL1;TGFBR3;ZEB1;HAND1;HOXB1;PRKD1;FOXC1;LEF1;GATA6;WNT8A;GATA4;AEBP1;DLL1;T;WNT2;GDF10;SMAD1;CDX2;FOXF1;HMGA2;NFATC1;TBX6;BMP7;MEIS2;SMARCA2;CFC1;BMP5;HIPK2;BMP2;H2AFY2;KLHL6;SNAI1;SSBP2;MIXL1;FOXA2
epithelium development (GO:0060429)	5.02908e-08	4.70219e-06	3.37494e-07	3.34119e-05	-1.96413	33.0081	BMP2;SOX17;LHX1;HAND1;KDR;PROX1;JAK2;DLL1;WNT2;WNT3;DACT1;FGF10
endocardial cushion development (GO:0003197)	1.77297e-07	1.14766e-05	1.54983e-06	9.66062e-05	-2.11433	32.8681	BMP2;HEY1;FOXF1;GATA4;SOX9;ISL1
anterior/posterior axis specification (GO:0009948)	4.07507e-06	0.000159496	2.05957e-05	0.00077028	-2.59509	32.2067	CDX2;T;LHX1;WNT8A;WLS
mesenchyme development (GO:0060485)	5.85496e-08	5.09266e-06	7.04643e-07	5.62922e-05	-1.90567	31.7359	BMP2;FOXF1;HMGA2;GATA4;BMP7;ISL1
positive regulation of angiogenesis (GO:0045766)	1.32685e-09	2.03008e-07	1.39811e-08	2.35302e-06	-1.54108	31.5005	SEMA5A;SMAD1;WNT5A;GATA6;HMGA2;GATA4;DLL1;ETS1;ISL1;HIPK2;APLNR;KDR;PRKD1
skeletal system development (GO:0001501)	1.26258e-09	2.03008e-07	1.30894e-08	2.35302e-06	-1.46619	30.0424	GDF10;IGFBP4;WNT5A;AEBP1;BMP7;PCSK5;BMP5;DLL3;BMP2;FGF8;FRZB;CDH11;SOX9;CD44;SOX4
positive regulation of gene expression (GO:0010628)	1.40618e-08	1.57774e-06	1.77283e-07	1.86479e-05	-1.65133	29.8558	FOXC1;LEF1;GATA6;GATA4;ETS1;FGF8;SOX17;ZIC2;SOX9;SOX4;WNT3;EOMES;FZD1;SMAD1;FOXF1;FOXH1;WNT5A;HMGA2;NFATC1;PROX1;BMP7;DKK1;SMARCA2;HIPK2;BMP2;BAMBI;KLHL6;LHX1;SNAI1;VIM;FGF10;FOXA2
positive regulation of epithelial to mesenchymal transition (GO:0010718)	1.0657e-06	5.12449e-05	5.36805e-06	0.000258127	-2.09253	28.7763	CRB2;BMP2;FOXC1;BAMBI;LEF1;SNAI1;AXIN2
regulation of Wnt signaling pathway (GO:0030111)	2.59356e-07	1.45499e-05	1.43238e-06	9.2719e-05	-1.88679	28.6133	AMER3;BMP2;FRZB;RSPO3;NFATC1;APCDD1;CDK14;DKK1;SOX4;DACT1;WLS
endoderm development (GO:0007492)	1.58186e-06	7.19535e-05	1.02154e-05	0.000440835	-2.13413	28.5054	EOMES;SOX17;LHX1;GATA4;MIXL1
anterior/posterior pattern specification (GO:0009952)	3.41312e-07	1.79509e-05	2.11707e-06	0.000111345	-1.90559	28.3751	BMP2;CDX2;LHX1;GATA4;PCSK5;CFC1;WLS
cardiac right ventricle morphogenesis (GO:0003215)	2.01967e-05	0.000549315	8.7622e-05	0.00241751	-2.62305	28.3551	HAND1;GATA4;ISL1;SOX4
regulation of embryonic development (GO:0045995)	1.09392e-07	7.67113e-06	8.59045e-07	6.02405e-05	-1.76549	28.2978	CRB2;RPS6KA6;CDX2;SOX17;LHX1;DLL1;FOXA2
pericardium morphogenesis (GO:0003344)	0.000125378	0.00234732	0.000452935	0.00802409	-3.14349	28.2417	FLRT3;BMP7;BMP5
regulation of angiogenesis (GO:0045765)	1.25892e-07	8.47506e-06	7.82535e-07	5.72611e-05	-1.74653	27.7486	SEMA5A;FOXC1;WNT5A;GATA6;HMGA2;GATA4;TSPAN12;ETS1;ISL1;AMOT;HIPK2;APLNR;KDR;PRKD1
positive regulation of cell differentiation (GO:0045597)	1.4339e-10	4.02208e-08	1.92207e-09	5.39141e-07	-1.21182	27.4664	CRB2;FBN2;FOXC1;PKDCC;LEF1;AXIN2;BMP7;ISL1;BMP2;FGF8;CDH2;BAMBI;FRZB;KDR;SNAI1;ASB4;PRKD1;SOX9
mesoderm morphogenesis (GO:0048332)	9.52026e-06	0.000308127	5.14101e-05	0.00154506	-2.35324	27.2084	CRB2;EOMES;MSGN1;SNAI1
negative regulation of Wnt signaling pathway (GO:0030178)	1.0188e-07	7.67113e-06	6.46957e-07	5.44415e-05	-1.67021	26.8894	IGFBP4;LEF1;WNT5A;NFATC1;AXIN2;PRICKLE1;APCDD1;DKK1;BICC1;BMP2;SOX17;FRZB;SOX9;DACT1
negative regulation of neuron differentiation (GO:0045665)	2.37511e-06	9.99327e-05	1.01318e-05	0.000440835	-2.07022	26.8103	SEMA3A;LPAR1;ID3;PTPN9;SOX9;BMP7;DLL1;ADCY6
cardiac ventricle morphogenesis (GO:0003208)	1.06235e-07	7.67113e-06	7.35846e-07	5.62922e-05	-1.62587	26.1076	TGFBR3;HEY1;FOXF1;HAND1;GATA4;PROX1;ISL1;SOX4
cardiac epithelial to mesenchymal transition (GO:0060317)	2.21658e-06	9.56539e-05	1.30649e-05	0.00052353	-1.95451	25.4468	TGFBR3;BMP2;FGF8;HEY1;HAS2
positive regulation of multicellular organismal process (GO:0051240)	6.29596e-07	3.21094e-05	3.34668e-06	0.00017068	-1.69635	24.2208	CRB2;FOXC1;PRKCE;LEF1;WNT5A;AXIN2;BMP2;H2AFY2;BAMBI;LHX1;SNAI1;SOX9;FGF10;FOXA2
chordate embryonic development (GO:0043009)	6.05188e-08	5.09266e-06	4.2674e-07	3.99002e-05	-1.44491	24.0148	BMP2;FOXF1;WNT5A;PROX1;BMP7;ISL1;PCSK5;BMP5;DACT1
positive regulation of catenin import into nucleus (GO:0035413)	0.000186211	0.00319532	0.000597482	0.00966887	-2.78231	23.8963	SEMA5A;BAMBI;DACT1
digestive tract development (GO:0048565)	1.75549e-06	7.77498e-05	8.13613e-06	0.000370084	-1.73417	22.9825	PKDCC;CDX2;FOXF1;GATA6;GATA4;PCSK5;MIXL1
regulation of Wnt signaling pathway, planar cell polarity pathway (GO:2000095)	0.000125378	0.00234732	0.000452935	0.00802409	-2.5581	22.9824	RSPO3;DKK1;DACT1
forebrain regionalization (GO:0021871)	7.91429e-05	0.00166497	0.000332955	0.00660499	-2.40705	22.7328	BMP2;WNT2B;LHX1
mesenchyme morphogenesis (GO:0072132)	4.98105e-05	0.00118072	0.000172396	0.00397456	-2.24119	22.2042	BMP2;HEY1;SOX9;ISL1
neuron differentiation (GO:0030182)	2.89927e-06	0.000116178	1.23384e-05	0.000506477	-1.71424	21.8584	FZD1;FGF8;WNT2B;WNT5A;WNT8A;ID3;PROX1;WNT2;SOX4;WNT3;FOXA2
negative regulation of cardiac muscle tissue development (GO:0055026)	0.000125378	0.00234732	0.000452935	0.00802409	-2.37276	21.3173	BMP2;FGF8;DKK1
negative regulation of steroid biosynthetic process (GO:0010894)	6.44548e-05	0.00142733	0.000210557	0.00460216	-2.18047	21.0405	BMP2;SNAI1;PROX1;BMP5
cellular response to BMP stimulus (GO:0071773)	2.68062e-06	0.000110036	1.11864e-05	0.000470666	-1.6301	20.9133	GDF10;TGFBR3;SMAD1;BMP2;LEF1;SOX9;BMP7;CFC1;BMP5
ventricular septum development (GO:0003281)	3.73118e-05	0.00093725	0.000119859	0.00305642	-2.05029	20.9052	TGFBR3;HEY1;GATA4;PROX1;SOX4
negative regulation of cell proliferation (GO:0008285)	8.72273e-06	0.000301911	4.04576e-05	0.0013351	-1.79425	20.9023	WNT5A;P3H2;FBLN1;AXIN2;PROX1;DLL1;ETS1;SMARCA2;BMP5;TGFBR3;BMP2;FRZB;DLG5;FABP7;SOX9;JAK2;SOX4
negative regulation of cellular process (GO:0048523)	2.46132e-07	1.45499e-05	1.93027e-06	0.000106882	-1.36045	20.7024	SEMA5A;PKDCC;P3H2;STK39;FBLN1;AXIN2;PROX1;BMP7;DLL1;ETS1;SMARCA2;BMP5;TGFBR3;BMP2;SOX17;FRZB;DLG5;FABP7;PLXNA2;SLIT3;PRKD1;JAK2;PLXNA4;SOX4
mammary gland development (GO:0030879)	0.000314969	0.00477561	0.000763185	0.0117575	-2.53576	20.446	LEF1;JAK2;WNT2;WNT3
pericardium development (GO:0060039)	0.000263391	0.0041282	0.000768462	0.0117575	-2.4583	20.261	BMP2;BMP7;BMP5
regulation of epithelial to mesenchymal transition (GO:0010717)	3.31559e-07	1.79509e-05	1.80959e-06	0.000105018	-1.34107	20.0081	CRB2;BMP2;FOXC1;BAMBI;LEF1;SNAI1;AXIN2;BMP5;FOXA2
motor neuron axon guidance (GO:0008045)	0.000358593	0.00515822	0.000967643	0.0138012	-2.51228	19.9307	LHX1;PLXNA2;PLXNA4
endoderm formation (GO:0001706)	8.79003e-06	0.000301911	3.34289e-05	0.0011721	-1.7026	19.8215	EOMES;SOX17;LHX1;MMP2;HMGA2;MIXL1
central nervous system neuron differentiation (GO:0021953)	4.37938e-06	0.000167511	1.87733e-05	0.000734779	-1.59346	19.661	LHX1;LEF1;PROX1;ISL1;WNT2;SOX4
atrial septum morphogenesis (GO:0060413)	0.000473414	0.00622465	0.0011967	0.0159845	-2.55587	19.5665	GATA4;ISL1;SOX4
mammary gland epithelium development (GO:0061180)	0.000767942	0.00916629	0.00175071	0.0206045	-2.69618	19.3365	JAK2;WNT2;WNT3
gastrulation (GO:0007369)	8.20031e-05	0.00168306	0.000254444	0.00528677	-2.03936	19.1878	EOMES;FGF8;LHX1;MIXL1
negative regulation of canonical Wnt signaling pathway (GO:0090090)	7.85749e-07	3.88946e-05	3.89734e-06	0.000192918	-1.36503	19.1877	BMP2;SOX17;FRZB;IGFBP4;LEF1;WNT5A;AXIN2;PRICKLE1;SOX9;DKK1;BICC1;DACT1
endocardial cushion morphogenesis (GO:0003203)	4.98105e-05	0.00118072	0.000172396	0.00397456	-1.92925	19.1136	BMP2;HEY1;SOX9;ISL1
regulation of transcription, DNA-templated (GO:0006355)	1.79905e-05	0.000522034	0.000161167	0.00387491	-1.73683	18.976	FOXC1;LEF1;GATA6;HMGB3;GATA4;LDB2;PRICKLE1;ETS1;DACH1;HEY1;SOX17;ZIC2;SOX9;SOX4;EOMES;FZD1;CDX2;MSX2;FOXF1;TSC22D3;USP3;FOXH1;WNT5A;HMGA2;ETV1;NFATC1;PROX1;BMP7;SMARCA2;HIPK2;BMP2;ZEB1;BAMBI;KLHL6;LHX1;HAND1;SNAI1;ID3;HOXB1;SSBP2;FGF10;FOXA2
regulation of catenin import into nucleus (GO:0035412)	0.000127136	0.00235132	0.000361326	0.00698978	-2.11038	18.9306	SEMA5A;BAMBI;AXIN2;DACT1
mesonephros development (GO:0001823)	0.000473414	0.00622465	0.0011967	0.0159845	-2.46462	18.868	FGF8;BMP7;FGF10
vasculogenesis (GO:0001570)	7.13876e-05	0.00156033	0.00020629	0.00456823	-1.96844	18.7935	TGFBR3;SOX17;APLNR;KDR;HAS2
gonad development (GO:0008406)	5.19638e-05	0.00119801	0.000152269	0.00371405	-1.90346	18.7776	FGF8;WNT2B;WNT5A;GATA6;GATA4;SOX9
negative regulation of DNA binding (GO:0043392)	6.27602e-06	0.000229621	2.52564e-05	0.000924053	-1.56615	18.7606	HEY1;MSX2;LEF1;HMGA2;ID3;JAK2
renal system development (GO:0072001)	1.27534e-06	5.96221e-05	5.92746e-06	0.000277109	-1.38039	18.7351	FOXC1;SOX17;FOXF1;LHX1;GREB1L;HAS2;PROX1;PCSK5
midbrain dopaminergic neuron differentiation (GO:1904948)	0.000473414	0.00622465	0.0011967	0.0159845	-2.41903	18.519	FZD1;WNT5A;WNT2
sprouting angiogenesis (GO:0002040)	2.81631e-05	0.000740603	8.96893e-05	0.00243463	-1.76219	18.4634	SEMA5A;BMPER;LEF1;KDR;RSPO3;DLL1
semaphorin-plexin signaling pathway involved in neuron projection guidance (GO:1902285)	0.000767942	0.00916629	0.00175071	0.0206045	-2.54722	18.2682	SEMA3A;PLXNA2;PLXNA4
neuroepithelial cell differentiation (GO:0060563)	0.000358593	0.00515822	0.000967643	0.0138012	-2.29672	18.2206	FGF8;LEF1;SOX4
negative regulation of transcription from RNA polymerase II promoter (GO:0000122)	4.73291e-08	4.68559e-06	4.52256e-07	4.00603e-05	-1.0749	18.1295	FOXC1;GATA6;AEBP1;LDB2;VLDLR;BMI1;HEY1;T;SOX9;DACT1;EOMES;CDX2;MSX2;FST;HMGA2;PROX1;TBX6;DKK1;ISL1;MEIS2;SMARCA2;BMP2;ZEB1;H2AFY2;HAND1;SNAI1
Wnt signaling pathway (GO:0016055)	2.59356e-07	1.45499e-05	1.43238e-06	9.2719e-05	-1.19488	18.1204	FZD1;WNT2B;FRZB;LEF1;WNT5A;WNT8A;AXIN2;WNT2;SOX4;WNT3;WLS
heart morphogenesis (GO:0003007)	4.89774e-06	0.000183175	1.93944e-05	0.000741837	-1.48026	18.0988	TGFBR3;BMP2;HEY1;SOX17;T;SOX9;ISL1
positive regulation of protein phosphorylation (GO:0001934)	4.36546e-05	0.00106479	0.000176842	0.00402196	-1.79188	17.9891	GDF10;EPHA7;RIPK2;LPAR1;AXIN2;BMP7;BMP5;BMP2;CCND2;APLNR;KDR;ROR1;PRKD1;SOX9;JAK2;CD44;FGF10
negative regulation of cell differentiation (GO:0045596)	3.6535e-05	0.000931642	0.000118639	0.00305642	-1.75831	17.9651	GDF10;WNT5A;AXIN2;SOX9;DLL1;MEIS2;TRIB2;MIXL1;BMP5;FOXA2
positive regulation of cell migration by vascular endothelial growth factor signaling pathway (GO:0038089)	0.00471469	0.0348019	0.00869441	0.062674	-3.31861	17.7781	KDR;PRKD1
transmembrane receptor protein serine/threonine kinase signaling pathway (GO:0007178)	0.000147021	0.00261466	0.000407535	0.00753716	-2.00804	17.7209	GDF10;TGFBR3;SMAD1;BMP2;FOXH1;LEF1;BMP7;CFC1;BMP5
BMP signaling pathway (GO:0030509)	1.37936e-05	0.000414548	4.73485e-05	0.00150354	-1.57904	17.6716	GDF10;TGFBR3;SMAD1;BMP2;LEF1;BMP7;CFC1;BMP5
glandular epithelial cell development (GO:0002068)	0.00356736	0.0284544	0.00702212	0.0554846	-3.11678	17.5659	DLL1;BMP5
heart trabecula morphogenesis (GO:0061384)	0.000102784	0.00205935	0.000304537	0.00625044	-1.91176	17.5554	TGFBR3;HEY1;BMP7;BMP5
axon guidance (GO:0007411)	9.88215e-06	0.000313805	3.73273e-05	0.00128208	-1.516	17.4715	DAB1;SH3KBP1;LHX1;SEMA3A;WNT5A;PLXNA2;CXCR4;NCAM1;SLIT3;VLDLR;PLXNA4
cell morphogenesis (GO:0000902)	0.000146455	0.00261466	0.000377947	0.00714702	-1.95079	17.2232	CDH6;CDH4;CDH2;CDH11;WNT3;CAP2
regulation of vasculogenesis (GO:2001212)	0.000609379	0.00765362	0.00145722	0.0183474	-2.31465	17.1355	HEY1;KDR;ASB4
regulation of axon extension involved in axon guidance (GO:0048841)	0.000267364	0.0041282	0.000665401	0.0105648	-2.07132	17.0405	SEMA5A;SEMA3A;PLXNA2;PLXNA4
development of primary male sexual characteristics (GO:0046546)	2.46821e-05	0.000659365	8.00948e-05	0.00224666	-1.59151	16.885	WNT2B;WNT5A;GATA6;GATA4;LHFPL2;SOX9
positive regulation of endothelial cell chemotaxis (GO:2001028)	0.000767942	0.00916629	0.00175071	0.0206045	-2.34886	16.8455	SEMA5A;KDR;PRKD1
central nervous system development (GO:0007417)	3.88507e-05	0.000961556	0.00013388	0.00336299	-1.64986	16.7556	EOMES;CNTNAP2;EPHA7;RPS6KA6;CDH2;H2AFY2;ZIC2;PROX1;DLL1;PCDH18;DCLK1;SOX4
positive regulation of stem cell differentiation (GO:2000738)	0.000609379	0.00765362	0.00145722	0.0183474	-2.26303	16.7534	FOXC1;GATA4;SOX9
negative regulation of myoblast differentiation (GO:0045662)	0.000609379	0.00765362	0.00145722	0.0183474	-2.25652	16.7052	PRICKLE1;SOX9;DLL1
cardiocyte differentiation (GO:0035051)	0.000767942	0.00916629	0.00175071	0.0206045	-2.3199	16.6379	BMP2;GATA6;PROX1
cell-cell adhesion mediated by cadherin (GO:0044331)	0.000267364	0.0041282	0.000665401	0.0105648	-2.01151	16.5485	CDH6;CDH4;CDH2;CDH11
spinal cord motor neuron differentiation (GO:0021522)	0.00356736	0.0284544	0.00702212	0.0554846	-2.91063	16.4041	ISL1;SOX4
digestive system development (GO:0055123)	0.000225154	0.00367897	0.000576834	0.00942535	-1.95122	16.3878	FOXF1;GATA6;GATA4;MIXL1
ventricular septum morphogenesis (GO:0060412)	0.00018796	0.00319532	0.000496971	0.00853471	-1.8882	16.1994	TGFBR3;HEY1;PROX1;SOX4
regulation of axon guidance (GO:1902667)	0.000767942	0.00916629	0.00175071	0.0206045	-2.25174	16.149	SEMA3A;PLXNA2;PLXNA4
positive regulation of epithelial cell migration (GO:0010634)	7.0762e-06	0.000253388	2.627e-05	0.000940691	-1.35679	16.0898	PRKCE;WNT5A;KDR;PRKD1;PROX1;SOX9;ETS1;FGF10
blood vessel endothelial cell proliferation involved in sprouting angiogenesis (GO:0002043)	0.00356736	0.0284544	0.00702212	0.0554846	-2.83929	16.002	SEMA5A;BMPER
generation of neurons (GO:0048699)	1.06215e-05	0.000325019	3.88082e-05	0.00130629	-1.38886	15.9061	FZD1;WNT2B;SEMA3A;WNT5A;WNT8A;ID3;PROX1;DLL1;WNT2;WNT3
type B pancreatic cell development (GO:0003323)	0.00356736	0.0284544	0.00702212	0.0554846	-2.80027	15.7821	DLL1;BMP5
regulation of cortisol biosynthetic process (GO:2000064)	0.00356736	0.0284544	0.00702212	0.0554846	-2.79819	15.7704	BMP2;BMP5
coronary vasculature development (GO:0060976)	0.00356736	0.0284544	0.00702212	0.0554846	-2.78119	15.6746	APLNR;GATA6
mesoderm development (GO:0007498)	0.00018796	0.00319532	0.000496971	0.00853471	-1.82073	15.6206	T;TBX6;JAK2;MEST
urogenital system development (GO:0001655)	0.000225154	0.00367897	0.000576834	0.00942535	-1.85409	15.572	SOX17;FOXF1;LHX1;SOX9
regulation of aldosterone biosynthetic process (GO:0032347)	0.00356736	0.0284544	0.00702212	0.0554846	-2.76187	15.5657	BMP2;BMP5
cell differentiation in spinal cord (GO:0021515)	0.000125378	0.00234732	0.000452935	0.00802409	-1.71159	15.3773	LHX1;ISL1;SOX4
cardiac ventricle formation (GO:0003211)	0.00356736	0.0284544	0.00702212	0.0554846	-2.71238	15.2868	HAND1;SOX4
pancreas development (GO:0031016)	0.00095049	0.0105939	0.00207858	0.0231672	-2.18391	15.1968	FOXF1;PROX1;ISL1
positive regulation of cartilage development (GO:0061036)	0.00165489	0.0163834	0.00328139	0.032678	-2.36029	15.1154	BMP2;PKDCC;SOX9
Notch signaling involved in heart development (GO:0061314)	0.00744483	0.0470495	0.0125115	0.0800643	-3.08324	15.1086	HEY1;SNAI1
cellular response to growth factor stimulus (GO:0071363)	1.90214e-05	0.000542594	6.56729e-05	0.00190565	-1.38113	15.0128	BMP2;FOXC1;WNT5A;KDR;HAS2;PRKD1;SOX9;BMP7;WNT2;CD44
response to hydroperoxide (GO:0033194)	0.00600854	0.0409408	0.0105259	0.0723062	-2.93344	15.0033	DAPK1;PRKD1
regulation of epithelial cell differentiation (GO:0030856)	0.00194591	0.0187141	0.00375933	0.0367846	-2.38641	14.896	SOX9;DLL1;AJAP1
cardiac atrium morphogenesis (GO:0003209)	0.00165489	0.0163834	0.00328139	0.032678	-2.32595	14.8954	GATA4;PROX1;ISL1
regulation of gastrulation (GO:0010470)	0.00095049	0.0105939	0.00207858	0.0231672	-2.12698	14.8006	CRB2;LHX1;FOXA2
venous blood vessel development (GO:0060841)	0.00471469	0.0348019	0.00869441	0.062674	-2.75615	14.7649	FOXF1;PROX1
positive regulation of bone mineralization (GO:0030501)	0.000832072	0.00972485	0.00174897	0.0206045	-2.06833	14.6678	FBN2;BMP2;PKDCC;BMP7
ventricular cardiac muscle tissue development (GO:0003229)	0.00018796	0.00319532	0.000496971	0.00853471	-1.70958	14.667	TGFBR3;HAND1;PROX1;ISL1
neural tube development (GO:0021915)	0.00139274	0.0145589	0.0028427	0.0295325	-2.22004	14.6	PROX1;SOX4;DACT1
semaphorin-plexin signaling pathway involved in axon guidance (GO:1902287)	0.00744483	0.0470495	0.0125115	0.0800643	-2.97407	14.5737	PLXNA2;PLXNA4
negative regulation of transcription regulatory region DNA binding (GO:2000678)	0.00139274	0.0145589	0.0028427	0.0295325	-2.20681	14.513	HEY1;MSX2;HAND1
positive regulation of endothelial cell proliferation (GO:0001938)	3.38118e-05	0.000875466	0.000104013	0.00273523	-1.40916	14.5069	SEMA5A;BMP2;WNT5A;APLNR;KDR;PRKD1;PROX1
embryonic organ development (GO:0048568)	8.07738e-05	0.0016783	0.000223782	0.00482853	-1.5174	14.2998	PKDCC;HEY1;SOX17;HAND1;KDR;PCSK5
mesonephric tubule development (GO:0072164)	0.00165489	0.0163834	0.00328139	0.032678	-2.22354	14.2396	FOXC1;LHX1;BMP7
positive regulation of cell proliferation (GO:0008284)	6.21931e-05	0.00139561	0.000244524	0.00520929	-1.4684	14.2219	LEF1;WNT5A;HMGA2;PROX1;BMI1;DLL1;BMP5;TGFBR3;BMP2;CCND2;BAMBI;KDR;HAS2;SOX9;WNT2;SOX4;FGF10
positive regulation of epithelial cell proliferation (GO:0050679)	1.45528e-05	0.00042969	5.03831e-05	0.00154506	-1.27342	14.183	SEMA5A;BMP2;WNT5A;KDR;PRKD1;PROX1;SOX9;BMP5;FGF10
atrioventricular valve morphogenesis (GO:0003181)	0.00115834	0.0124967	0.00244215	0.0263471	-2.09639	14.1732	BMP2;HEY1;SOX4
cellular response to transforming growth factor beta stimulus (GO:0071560)	0.000413061	0.0057453	0.000978043	0.0138323	-1.81764	14.1629	GDF10;TGFBR3;SMAD1;FOXH1;WNT5A;SOX9;WNT2
nuclear body organization (GO:0030575)	0.00471469	0.0348019	0.00869441	0.062674	-2.6202	14.0366	ETS1;HIPK2
male gonad development (GO:0008584)	0.000289826	0.00443433	0.000688928	0.0108361	-1.70881	13.9203	WNT2B;WNT5A;GATA6;GATA4;SOX9
gastrulation with mouth forming second (GO:0001702)	0.00356736	0.0284544	0.00702212	0.0554846	-2.46769	13.9077	CRB2;LHX1
negative regulation of nucleic acid-templated transcription (GO:1903507)	9.28046e-06	0.000308127	4.57843e-05	0.00148183	-1.20003	13.9055	MSX2;LEF1;WNT5A;GATA6;HMGA2;LDB2;PRICKLE1;PROX1;BMP7;SMARCA2;BMP2;DACH1;ZEB1;HEY1;ZIC2;LHX1;HAND1;ID3;SOX9
positive regulation of intracellular signal transduction (GO:1902533)	8.64794e-05	0.00175355	0.000341815	0.00668924	-1.48557	13.8984	SEMA5A;EPHA7;RIPK2;TNFRSF19;WNT5A;LPAR1;BMP2;FGF8;DLG5;TSPAN6;RRAGD;KDR;ROR1;PRKD1;SOX9;JAK2;FGF10;WLS
myelin maintenance (GO:0043217)	0.00600854	0.0409408	0.0105259	0.0723062	-2.71035	13.8623	EPB41L3;CXCR4
negative regulation of gene expression (GO:0010629)	1.0388e-05	0.000323758	5.77974e-05	0.00170654	-1.2071	13.8513	MSX2;DAPK1;LEF1;WNT5A;GATA6;HMGA2;LDB2;PRICKLE1;PROX1;BMI1;BMP7;SMARCA2;BMP2;DACH1;ZEB1;H2AFY2;HEY1;ZIC2;LHX1;HAND1;KDR;ID3;SOX9
positive regulation of Wnt signaling pathway (GO:0030177)	2.02362e-05	0.000549315	6.94555e-05	0.00198125	-1.2763	13.7943	BMP2;WNT2B;BAMBI;RSPO3;AXIN2;LGR5;WNT2;SOX4;DACT1;WLS
negative regulation of transforming growth factor beta production (GO:0071635)	0.00356736	0.0284544	0.00702212	0.0554846	-2.43451	13.7207	LAPTM4B;GATA6
positive regulation of canonical Wnt signaling pathway (GO:0090263)	0.000853606	0.00979388	0.00189207	0.0216623	-1.94162	13.7196	WNT2B;BAMBI;AXIN2;LGR5;WNT2;SOX4;WLS
positive regulation of ossification (GO:0045778)	7.26035e-05	0.00156656	0.000203835	0.00456823	-1.436	13.6858	FBN2;BMP2;PKDCC;WNT5A;PRKD1;BMP7
cardiac muscle tissue development (GO:0048738)	0.00145044	0.0149761	0.00284228	0.0295325	-2.09231	13.6751	BMP2;PROX1;BMP7;BMP5
adherens junction organization (GO:0034332)	0.000322534	0.00484664	0.000756576	0.0117575	-1.66946	13.4213	CDH6;CDH4;CDH2;CDH11;RAB8B
positive regulation of sprouting angiogenesis (GO:1903672)	0.000567094	0.00734169	0.00125678	0.0165247	-1.79337	13.4054	SMAD1;APLNR;KDR;DLL1
regulation of insulin-like growth factor receptor signaling pathway (GO:0043567)	0.00165489	0.0163834	0.00328139	0.032678	-2.09237	13.3996	BMP2;IGFBP4;BMP5
cardiac muscle tissue morphogenesis (GO:0055008)	0.000125525	0.00234732	0.000333585	0.00660499	-1.49151	13.3983	TGFBR3;BMP2;HAND1;PROX1;ISL1
regulation of apoptotic process (GO:0042981)	0.0002613	0.0041282	0.00112508	0.0154942	-1.62154	13.3775	GDF10;EPHA7;ARHGEF26;DAPK1;RIPK2;LEF1;WNT5A;GATA6;STK39;HMGA2;BMP7;DKK1;BMP5;TIAM2;BMP2;CCND2;FRZB;KDR;ROR1;SOX9;JAK2;RELT;CD44;SOX4
negative regulation of vasculature development (GO:1901343)	0.00356736	0.0284544	0.00702212	0.0554846	-2.34077	13.1924	FOXC1;BMP7
mature B cell differentiation involved in immune response (GO:0002313)	0.00744483	0.0470495	0.0125115	0.0800643	-2.67965	13.1309	DOCK11;DLL1
leukocyte aggregation (GO:0070486)	0.00471469	0.0348019	0.00869441	0.062674	-2.4448	13.097	BMP7;CD44
positive regulation of dendrite development (GO:1900006)	0.000936994	0.0105836	0.00193899	0.0220495	-1.87772	13.093	DLG5;VLDLR;BMP7;BMP5
negative regulation of cardiocyte differentiation (GO:1905208)	0.00471469	0.0348019	0.00869441	0.062674	-2.44151	13.0793	BMP2;DKK1
pharyngeal system development (GO:0060037)	0.00165489	0.0163834	0.00328139	0.032678	-2.02373	12.96	BMP7;ISL1;BMP5
negative chemotaxis (GO:0050919)	0.000427906	0.005903	0.000988459	0.0138631	-1.64486	12.7586	SEMA5A;EPHA7;SEMA3A;SLIT3
marginal zone B cell differentiation (GO:0002315)	0.00471469	0.0348019	0.00869441	0.062674	-2.3722	12.708	DOCK11;DLL1
response to retinoic acid (GO:0032526)	0.00105075	0.0114106	0.00215668	0.0235695	-1.8505	12.6912	WNT5A;WNT8A;SOX9;WNT2;WNT3
glial cell development (GO:0021782)	0.00261878	0.023569	0.00483701	0.0437671	-2.11787	12.5908	MXRA8;DLL1;SOX4
positive regulation of chondrocyte differentiation (GO:0032332)	0.0107288	0.0610018	0.0169265	0.097559	-2.76107	12.5209	PKDCC;SOX9
negative regulation of cardiac muscle cell differentiation (GO:2000726)	0.00471469	0.0348019	0.00869441	0.062674	-2.32542	12.4574	BMP2;DKK1
ureteric bud development (GO:0001657)	0.00165489	0.0163834	0.00328139	0.032678	-1.91964	12.2934	FOXC1;LHX1;BMP7
ERK1 and ERK2 cascade (GO:0070371)	0.00300259	0.0264574	0.0054386	0.0482069	-2.1158	12.2892	KDR;SOX9;FGF10
Notch signaling pathway (GO:0007219)	0.000895094	0.0101787	0.00186841	0.0215379	-1.74364	12.2379	BMP2;HEY1;SNAI1;DLL1;PBX1
chondrocyte differentiation (GO:0002062)	0.000567094	0.00734169	0.00125678	0.0165247	-1.637	12.2366	BMP2;WNT2B;HMGA2;SOX9
radial glial cell differentiation (GO:0060019)	0.00471469	0.0348019	0.00869441	0.062674	-2.28009	12.2146	LEF1;FGF10
dopaminergic neuron differentiation (GO:0071542)	0.00261878	0.023569	0.00483701	0.0437671	-2.04779	12.1742	FGF8;WNT2;FOXA2
positive regulation of nitric-oxide synthase biosynthetic process (GO:0051770)	0.00744483	0.0470495	0.0125115	0.0800643	-2.47409	12.1236	KDR;JAK2
calcium-dependent cell-cell adhesion via plasma membrane cell adhesion molecules (GO:0016339)	0.000232005	0.00373263	0.000567309	0.00942535	-1.4416	12.0644	CDH6;CDH4;CDH2;CDH11;DCHS1
peripheral nervous system neuron development (GO:0048935)	0.00356736	0.0284544	0.00702212	0.0554846	-2.14058	12.0642	ETV1;ISL1
regulation of signal transduction (GO:0009966)	7.69474e-05	0.00163927	0.000250023	0.00525985	-1.26987	12.0287	SAMD5;SEMA5A;RGS5;EPHA7;IGFBP4;ALOX15;KDR;RSPO3;ROR1;PRKD1;DLL1;DACT1
positive regulation of vasculogenesis (GO:2001214)	0.00600854	0.0409408	0.0105259	0.0723062	-2.35053	12.022	KDR;ASB4
smooth muscle cell differentiation (GO:0051145)	0.00901955	0.0544082	0.0146466	0.0893126	-2.54308	11.9737	HEY1;GATA6
morphogenesis of an epithelial sheet (GO:0002011)	0.0107288	0.0610018	0.0169265	0.097559	-2.63585	11.9531	BMP7;BMP5
embryonic digestive tract development (GO:0048566)	0.00261878	0.023569	0.00483701	0.0437671	-2.00859	11.9411	PKDCC;FOXF1;PCSK5
positive regulation of osteoblast differentiation (GO:0045669)	0.00130721	0.0139243	0.00259399	0.0278069	-1.79672	11.9299	FBN2;BMP2;PRKD1;BMP7
canonical Wnt signaling pathway (GO:0060070)	5.86387e-05	0.00133363	0.000169363	0.00397456	-1.22085	11.8961	FZD1;FRZB;LEF1;WNT8A;WNT2;SOX4;WNT3
positive regulation of endothelial cell migration (GO:0010595)	0.000370759	0.00528803	0.000864636	0.0127648	-1.50189	11.8649	SEMA5A;WNT5A;KDR;PRKD1;PROX1;ETS1
positive regulation of developmental process (GO:0051094)	0.000147589	0.00261466	0.000396453	0.00741366	-1.34058	11.8253	BMP2;FGF8;LHX1;KDR;SOX9;ISL1;MIXL1;FOXA2
heart looping (GO:0001947)	0.00145044	0.0149761	0.00284228	0.0295325	-1.8076	11.8143	SOX17;HAND1;GATA4;DLL1
cell migration involved in heart development (GO:0060973)	0.00600854	0.0409408	0.0105259	0.0723062	-2.3009	11.7681	FLRT3;DCHS1
determination of heart left/right asymmetry (GO:0061371)	0.00213321	0.0201696	0.00399802	0.0384495	-1.90216	11.6985	SOX17;HAND1;GATA4;DLL1
outflow tract septum morphogenesis (GO:0003148)	0.00341921	0.0284544	0.00608316	0.0530464	-2.05917	11.6927	FGF8;GATA6;ISL1
positive regulation of neuron projection development (GO:0010976)	5.06875e-05	0.00118482	0.000151208	0.00371405	-1.17797	11.6499	FZD1;WNT5A;PLXNA2;PRKD1;VLDLR;BMP7;PLXNA4;BMP5
neuron projection extension involved in neuron projection guidance (GO:1902284)	0.00600854	0.0409408	0.0105259	0.0723062	-2.27773	11.6496	SEMA3A;SLIT3
negative regulation of epithelial cell differentiation (GO:0030857)	0.0125687	0.0673664	0.0193464	0.105372	-2.62681	11.4964	ZEB1;DLL1
mitral valve morphogenesis (GO:0003183)	0.00744483	0.0470495	0.0125115	0.0800643	-2.33091	11.422	DCHS1;SOX4
axon extension involved in axon guidance (GO:0048846)	0.00600854	0.0409408	0.0105259	0.0723062	-2.22703	11.3903	SEMA3A;SLIT3
heterochromatin organization (GO:0070828)	0.00744483	0.0470495	0.0125115	0.0800643	-2.31787	11.3581	SNAI1;HMGA2
type B pancreatic cell differentiation (GO:0003309)	0.00744483	0.0470495	0.0125115	0.0800643	-2.31161	11.3274	DLL1;BMP5
positive regulation of gastrulation (GO:2000543)	0.00471469	0.0348019	0.00869441	0.062674	-2.10074	11.2538	LHX1;FOXA2
positive regulation of glial cell differentiation (GO:0045687)	0.00901955	0.0544082	0.0146466	0.0893126	-2.38047	11.2081	BMP2;CXCR4
regulation of urine volume (GO:0035809)	0.00901955	0.0544082	0.0146466	0.0893126	-2.37448	11.1799	HAS2;ADCY6
regulation of epithelial cell proliferation (GO:0050678)	0.00292999	0.0260909	0.00544225	0.0482069	-1.91509	11.1702	TGFBR3;PRKD1;SOX9;BMP5;FGF10
heart trabecula formation (GO:0060347)	0.00356736	0.0284544	0.00702212	0.0554846	-1.97473	11.1295	TGFBR3;HEY1
muscle tissue morphogenesis (GO:0060415)	0.00226687	0.0211952	0.00427755	0.0406698	-1.8264	11.1216	TGFBR3;BMP2;PROX1
regulation of osteoblast differentiation (GO:0045667)	0.000343216	0.00506695	0.000806845	0.0121243	-1.39031	11.0907	FBN2;GDF10;BMP2;AXIN2;PRKD1;BMP7
negative regulation of intracellular estrogen receptor signaling pathway (GO:0033147)	0.00901955	0.0544082	0.0146466	0.0893126	-2.35487	11.0876	FOXH1;ISL1
negative regulation of cellular macromolecule biosynthetic process (GO:2000113)	2.01948e-05	0.000549315	9.64544e-05	0.00257671	-1.02391	11.0685	MSX2;DAPK1;LEF1;WNT5A;GATA6;HMGA2;LDB2;PRICKLE1;PROX1;BMP7;SMARCA2;BMP2;DACH1;ZEB1;HEY1;ZIC2;LHX1;HAND1;ID3;SOX9
cellular response to retinoic acid (GO:0071300)	0.00254602	0.0232878	0.00467994	0.0432766	-1.8527	11.0666	WNT5A;SOX9;WNT2;WNT3
cartilage development (GO:0051216)	0.000396253	0.00555745	0.000906605	0.013268	-1.39616	10.9367	BMP2;WNT2B;HMGA2;SOX9;CD44
neuron fate specification (GO:0048665)	0.00471469	0.0348019	0.00869441	0.062674	-2.02303	10.8375	DLL1;ISL1
embryonic heart tube morphogenesis (GO:0003143)	0.00213321	0.0201696	0.00399802	0.0384495	-1.76062	10.828	SOX17;HAND1;GATA4;DLL1
metanephros development (GO:0001656)	0.00386947	0.0304314	0.00677145	0.0554846	-1.93264	10.7351	FGF8;BMP7;FGF10
regulation of endothelial cell chemotaxis (GO:2001026)	0.0145355	0.0748109	0.021902	0.113769	-2.53153	10.7113	SEMA5A;PRKD1
N-acetylglucosamine metabolic process (GO:0006044)	0.0166254	0.0830286	0.0245889	0.123901	-2.61147	10.6987	CHST7;CHST2
regulation of pathway-restricted SMAD protein phosphorylation (GO:0060393)	0.000146455	0.00261466	0.000377947	0.00714702	-1.21063	10.6884	GDF10;BMP2;BMPER;BMP7;DKK1;BMP5
positive regulation of branching involved in ureteric bud morphogenesis (GO:0090190)	0.0125687	0.0673664	0.0193464	0.105372	-2.44183	10.6868	LHX1;SOX9
positive regulation of keratinocyte differentiation (GO:0045618)	0.0125687	0.0673664	0.0193464	0.105372	-2.42733	10.6233	FOXC1;H2AFY2
response to interleukin-6 (GO:0070741)	0.0125687	0.0673664	0.0193464	0.105372	-2.42314	10.605	ST3GAL6;FOXA2
negative regulation of sodium ion transmembrane transporter activity (GO:2000650)	0.00901955	0.0544082	0.0146466	0.0893126	-2.24113	10.5521	PRKCE;STK39
positive regulation of cellular process (GO:0048522)	0.000232873	0.00373263	0.000844862	0.0125832	-1.25533	10.5009	TRPC3;RIPK2;LEF1;HMGA2;AXIN2;PROX1;DKK1;DLL1;ETS1;ISL1;CCND2;FGF8;BAMBI;KDR;HAS2;SOX9;WNT2;SOX4
regulation of endothelial cell migration (GO:0010594)	0.000343216	0.00506695	0.000806845	0.0121243	-1.30217	10.3876	BMPER;WNT5A;KDR;PRKD1;PROX1;ETS1
positive regulation of non-canonical Wnt signaling pathway (GO:2000052)	0.00600854	0.0409408	0.0105259	0.0723062	-2.02678	10.3661	RSPO3;DKK1
semaphorin-plexin signaling pathway (GO:0071526)	0.00731868	0.0470495	0.011855	0.0794897	-2.10589	10.3553	SEMA3A;PLXNA2;PLXNA4
negative regulation of sodium ion transmembrane transport (GO:1902306)	0.00901955	0.0544082	0.0146466	0.0893126	-2.19307	10.3258	PRKCE;STK39
positive regulation of transmembrane receptor protein serine/threonine kinase signaling pathway (GO:0090100)	0.000122186	0.00234732	0.000326126	0.00660499	-1.13605	10.2358	CRB2;GDF10;BMP2;GATA6;BMP7;BMP5;HIPK2
brain development (GO:0007420)	0.0002104	0.00350598	0.000546798	0.00920261	-1.19754	10.139	EOMES;CNTNAP2;EPHA7;CDH2;H2AFY2;ZIC2;PROX1;PCDH18
arachidonic acid metabolic process (GO:0019369)	0.00508692	0.036431	0.00871403	0.062674	-1.90934	10.0834	ALOX15;CYP1A1;PTGDS;PTGS1
hemopoiesis (GO:0030097)	0.000574263	0.00737775	0.00128133	0.016651	-1.35098	10.0816	TGFBR3;FST;KDR;BMI1;DLL1;MIXL1
regulation of nitric-oxide synthase biosynthetic process (GO:0051769)	0.0125687	0.0673664	0.0193464	0.105372	-2.30063	10.0688	KDR;JAK2
positive regulation of leukocyte cell-cell adhesion (GO:1903039)	0.00300259	0.0264574	0.0054386	0.0482069	-1.73074	10.0526	HAS2;ETS1;CD44
regulation of mesenchymal cell proliferation (GO:0010464)	0.0125687	0.0673664	0.0193464	0.105372	-2.29634	10.0501	WNT5A;SOX9
glucosamine-containing compound metabolic process (GO:1901071)	0.0145355	0.0748109	0.021902	0.113769	-2.35768	9.97575	CHST7;CHST2
regulation of MAPK cascade (GO:0043408)	0.000433235	0.00592792	0.00113237	0.0154942	-1.27279	9.8568	GDF10;BMP2;EPHA7;KDR;LPAR1;ROR1;BMP7;TRIB2;BMP5;FGF10
regulation of anatomical structure morphogenesis (GO:0022603)	0.000855437	0.00979388	0.00183654	0.0213166	-1.39078	9.82435	CRB2;CDX2;HEY1;TSPAN12;DLL1;ETS1
ventricular cardiac muscle tissue morphogenesis (GO:0055010)	0.00117416	0.0125867	0.00236101	0.025636	-1.45188	9.79615	TGFBR3;HAND1;PROX1;ISL1
cyclooxygenase pathway (GO:0019371)	0.0107288	0.0610018	0.0169265	0.097559	-2.15808	9.78654	PTGDS;PTGS1
negative regulation of ossification (GO:0030279)	0.00326321	0.028164	0.00584291	0.0512168	-1.709	9.78409	GDF10;AXIN2;SOX9;DKK1
regulation of non-canonical Wnt signaling pathway (GO:2000050)	0.0107288	0.0610018	0.0169265	0.097559	-2.13893	9.69969	RSPO3;DACT1
spinal cord development (GO:0021510)	0.0107288	0.0610018	0.0169265	0.097559	-2.13772	9.69418	DLL1;SOX4
positive regulation of biomineral tissue development (GO:0070169)	0.00105089	0.0114106	0.00214284	0.0235695	-1.41334	9.69287	FBN2;BMP2;PKDCC;BMP7
negative regulation of muscle cell differentiation (GO:0051148)	0.018835	0.0903116	0.0274027	0.132145	-2.42414	9.62875	SOX9;DLL1
odontogenesis (GO:0042476)	0.00233334	0.0214591	0.00432993	0.0406698	-1.56396	9.47832	BMP2;FOXC1;FGF8;AXIN2
glycosaminoglycan biosynthetic process (GO:0006024)	0.000388792	0.00549863	0.000925813	0.0134323	-1.20676	9.47607	HS3ST3B1;CHST7;GPC3;HAS2;ST3GAL6;GPC6;CHST2
regulation of vasculature development (GO:1901342)	0.00665157	0.044423	0.0108915	0.0742122	-1.88631	9.45591	HEY1;TSPAN12;ETS1
positive regulation of cell migration (GO:0030335)	0.00306768	0.0268901	0.00656474	0.0554846	-1.63158	9.4417	BMP2;PRKCE;SEMA3A;LEF1;KDR;SNAI1;HAS2;SOX9;FGF10
regulation of neuron projection development (GO:0010975)	0.0002104	0.00350598	0.000546798	0.00920261	-1.0963	9.28185	FZD1;CDH2;SEMA3A;WNT5A;LPAR1;PTPN9;PRKD1;ADCY6
regulation of transforming growth factor beta2 production (GO:0032909)	0.0898024	0.254013	0.110132	0.314156	-3.84659	9.27084	GATA6
regulation of cell migration (GO:0030334)	0.000358264	0.00515822	0.00105899	0.0147296	-1.16645	9.25492	SEMA3A;LEF1;LDB2;AMOT;BMP2;DACH1;DLG5;SPATA13;KDR;PLXNA2;SNAI1;HAS2;PLXNA4
atrial septum development (GO:0003283)	0.0145355	0.0748109	0.021902	0.113769	-2.18123	9.22912	GATA4;ISL1
negative regulation of signal transduction (GO:0009968)	0.000460347	0.00619812	0.00128617	0.016651	-1.2	9.22027	CYP26A1;BMP2;EPHA7;HEY1;FRZB;KDR;NFATC1;ROR1;APCDD1;DKK1;BMP5;DACT1
regulation of epithelial cell migration (GO:0010632)	0.00410694	0.0318524	0.00718406	0.0562362	-1.66979	9.17562	BMPER;PRKCE;SOX9;FGF10
regulation of endothelial cell proliferation (GO:0001936)	0.000704046	0.00871257	0.00153996	0.0190571	-1.26148	9.15663	SEMA5A;BMP2;WNT5A;KDR;PRKD1;PROX1
glial cell differentiation (GO:0010001)	0.00487407	0.035358	0.00828199	0.062674	-1.71773	9.1449	CDH2;SOX4;FGF10
respiratory tube development (GO:0030323)	0.00487407	0.035358	0.00828199	0.062674	-1.71751	9.14372	FOXF1;PROX1;PCSK5
positive regulation of protein binding (GO:0032092)	0.00132072	0.0139797	0.00264808	0.0282071	-1.37139	9.09174	BMP2;BAMBI;RIPK2;DACT1;HIPK2
cell surface receptor signaling pathway involved in heart development (GO:0061311)	0.0166254	0.0830286	0.0245889	0.123901	-2.21263	9.06473	HEY1;SNAI1
cell differentiation in hindbrain (GO:0021533)	0.0125687	0.0673664	0.0193464	0.105372	-2.06341	9.03063	LHX1;PROX1
positive regulation of pathway-restricted SMAD protein phosphorylation (GO:0010862)	0.00381102	0.0301125	0.00671654	0.0554846	-1.61923	9.01888	GDF10;BMP2;BMP7;BMP5
regulation of DNA binding (GO:0051101)	0.00069464	0.00865985	0.00149028	0.0185788	-1.23616	8.98949	FOXC1;LEF1;HMGA2;ID3;JAK2
cellular response to vascular endothelial growth factor stimulus (GO:0035924)	0.00487407	0.035358	0.00828199	0.062674	-1.68291	8.95954	FOXC1;KDR;PRKD1
negative regulation of binding (GO:0051100)	0.000855437	0.00979388	0.00183654	0.0213166	-1.26607	8.94338	LEF1;HMGA2;ID3;JAK2;DKK1;DACT1
negative regulation of signal transduction by p53 class mediator (GO:1901797)	0.018835	0.0903116	0.0274027	0.132145	-2.24574	8.92015	SNAI1;CD44
positive regulation of heterotypic cell-cell adhesion (GO:0034116)	0.0107288	0.0610018	0.0169265	0.097559	-1.95796	8.87903	BMP7;CD44
regulation of branching involved in ureteric bud morphogenesis (GO:0090189)	0.018835	0.0903116	0.0274027	0.132145	-2.2329	8.86915	LHX1;SOX9
lung development (GO:0030324)	0.00731868	0.0470495	0.011855	0.0794897	-1.7956	8.82957	FOXF1;PROX1;FGF10
negative regulation of interleukin-10 production (GO:0032693)	0.0145355	0.0748109	0.021902	0.113769	-2.07625	8.78496	DLL1;TRIB2
positive regulation of fibroblast proliferation (GO:0048146)	0.00665157	0.044423	0.0108915	0.0742122	-1.74838	8.76447	WNT5A;BMI1;WNT2
prostanoid biosynthetic process (GO:0046457)	0.0145355	0.0748109	0.021902	0.113769	-2.07021	8.7594	PTGDS;PTGS1
positive regulation of binding (GO:0051099)	0.000802431	0.0095105	0.00173326	0.0206045	-1.2284	8.75584	BMP2;FOXC1;BAMBI;RIPK2;DACT1;HIPK2
phosphorylation (GO:0016310)	0.0022077	0.0207574	0.00558276	0.0491926	-1.43034	8.74766	DGKG;EPHA7;DAPK1;PRKCE;HUNK;STK39;DCLK1;HIPK2;BMP2;RPS6KA6;PRKD1;JAK2;CDK14
negative regulation of cell projection organization (GO:0031345)	0.00233334	0.0214591	0.00432993	0.0406698	-1.44022	8.72841	SEMA3A;LPAR1;PTPN9;ADCY6
DNA damage response, signal transduction by p53 class mediator resulting in transcription of p21 class mediator (GO:0006978)	0.0145355	0.0748109	0.021902	0.113769	-2.0627	8.7276	RPS6KA6;HIPK2
positive regulation of cyclin-dependent protein serine/threonine kinase activity (GO:0045737)	0.008024	0.0502022	0.0128659	0.0820204	-1.80844	8.72629	CCND2;PROX1;FGF10
regulation of transcription regulatory region DNA binding (GO:2000677)	0.00542984	0.0386697	0.00910546	0.0652106	-1.66569	8.68798	HEY1;MSX2;HMGA2
neuron fate commitment (GO:0048663)	0.0145355	0.0748109	0.021902	0.113769	-2.05095	8.67792	DLL1;ISL1
negative regulation of hemopoiesis (GO:1903707)	0.0166254	0.0830286	0.0245889	0.123901	-2.11716	8.67364	MEIS2;MIXL1
response to prostaglandin E (GO:0034695)	0.0125687	0.0673664	0.0193464	0.105372	-1.9635	8.59335	TGFBR3;ADCY6
erythrocyte differentiation (GO:0030218)	0.0121388	0.0672025	0.0186431	0.104937	-1.94582	8.58368	TGFBR3;JAK2;HIPK2
cellular response to acid chemical (GO:0071229)	0.00146303	0.0150139	0.00298894	0.0308613	-1.30148	8.49506	RRAGD;WNT5A;KDR;SOX9;WNT2;WNT3
cell-cell junction organization (GO:0045216)	0.00292999	0.0260909	0.00544225	0.0482069	-1.45424	8.48223	CDH6;CDH4;CDH2;CDH11;RAB8B
regulation of peptidyl-tyrosine phosphorylation (GO:0050730)	0.00590879	0.0409408	0.0103168	0.0723062	-1.64298	8.43063	EPHA7;RIPK2;JAK2;CD44;FGF10
DNA damage response, signal transduction resulting in transcription (GO:0042772)	0.0166254	0.0830286	0.0245889	0.123901	-2.05753	8.42934	RPS6KA6;HIPK2
regulation of ossification (GO:0030278)	0.00176907	0.0173101	0.00338668	0.0335282	-1.30155	8.24833	BMP2;WNT5A;SOX9;DKK1
axonogenesis (GO:0007409)	0.00325526	0.028164	0.00693183	0.0554846	-1.43038	8.19246	DAB1;SH3KBP1;SEMA3A;WNT5A;CXCR4;NCAM1;SLIT3;VLDLR;ISL1
positive regulation of cell death (GO:0010942)	0.00749214	0.0470495	0.012379	0.0800643	-1.67216	8.18339	RIPK2;WNT5A;AXIN2;DKK1
cellular response to cytokine stimulus (GO:0071345)	0.000455654	0.0061844	0.00146082	0.0183474	-1.05449	8.11304	FOXC1;DAPK1;MMP2;ALOX15;FOXH1;LEF1;WNT5A;CXCR4;ZEB1;FLRT3;HAS2;PTPN9;ST3GAL6;SOX9;VIM;JAK2
regulation of bone mineralization (GO:0030500)	0.00474454	0.0348692	0.00818244	0.062674	-1.5147	8.10482	FBN2;BMP2;PKDCC;BMP7
pathway-restricted SMAD protein phosphorylation (GO:0060389)	0.0145355	0.0748109	0.021902	0.113769	-1.89655	8.02461	TGFBR3;BMP2
positive regulation of axon guidance (GO:1902669)	0.0898024	0.254013	0.110132	0.314156	-3.3168	7.99396	SEMA5A
regulation of neuron differentiation (GO:0045664)	0.000969514	0.0107348	0.00205705	0.0231672	-1.14763	7.96311	BMP2;ZEB1;ID3;BMP7;DKK1;DLL1
negative regulation of transmembrane receptor protein serine/threonine kinase signaling pathway (GO:0090101)	0.00390265	0.0305496	0.00706415	0.0555559	-1.4282	7.92096	BMPER;BAMBI;FST;DKK1;HIPK2
regulation of cell motility (GO:2000145)	0.00360399	0.0286109	0.00680665	0.0554846	-1.40609	7.91029	SPATA13;PLXNA2;FBLN1;LDB2;PLXNA4;AMOT
regulation of cell development (GO:0060284)	0.0315554	0.13277	0.043232	0.18389	-2.27036	7.84638	DLL1;WNT3
regulation of cell death (GO:0010941)	0.00191863	0.0185578	0.00382603	0.0372209	-1.25288	7.83822	RIPK2;AXIN2;PRKD1;BMP7;DKK1;SOX4
membrane raft assembly (GO:0001765)	0.0898024	0.254013	0.110132	0.314156	-3.25138	7.8363	RFTN1
regulation of stem cell proliferation (GO:0072091)	0.0211607	0.0970393	0.0303392	0.141047	-2.02581	7.81073	HMGA2;FBLN1
presynapse assembly (GO:0099054)	0.018835	0.0903116	0.0274027	0.132145	-1.95533	7.76663	FZD1;WNT5A
regulation of keratinocyte proliferation (GO:0010837)	0.0261463	0.115018	0.0365641	0.162368	-2.12492	7.74332	PRKD1;FGF10
digestive tract morphogenesis (GO:0048546)	0.018835	0.0903116	0.0274027	0.132145	-1.94503	7.72572	SOX17;FOXF1
microtubule bundle formation (GO:0001578)	0.00955109	0.0568003	0.0150316	0.0910007	-1.64207	7.63745	LRGUK;RSPH4A;CAPN6
extracellular matrix assembly (GO:0085029)	0.0211607	0.0970393	0.0303392	0.141047	-1.9663	7.5813	MFAP4;HAS2
positive regulation of mesonephros development (GO:0061213)	0.018835	0.0903116	0.0274027	0.132145	-1.90375	7.56177	LHX1;SOX9
cardiac muscle cell differentiation (GO:0055007)	0.018835	0.0903116	0.0274027	0.132145	-1.90255	7.55701	BMP2;PROX1
regulation of protein phosphorylation (GO:0001932)	0.000830794	0.00972485	0.00213155	0.0235695	-1.06488	7.5533	GDF10;BMP2;EPHA7;CCND2;BMPER;KDR;FBLN1;AXIN2;SOX9;BMP7;BMP5
autonomic nervous system development (GO:0048483)	0.018835	0.0903116	0.0274027	0.132145	-1.89512	7.5275	SEMA3A;SOX4
sympathetic nervous system development (GO:0048485)	0.0211607	0.0970393	0.0303392	0.141047	-1.94628	7.50411	SEMA3A;SOX4
regulation of wound healing (GO:0061041)	0.0112362	0.0628254	0.0173906	0.0992149	-1.65013	7.40679	PRKCE;AJAP1;FOXA2
cardiac left ventricle morphogenesis (GO:0003214)	0.0166254	0.0830286	0.0245889	0.123901	-1.80391	7.3903	FOXF1;HAND1
regulation of gene expression (GO:0010468)	0.00643441	0.0434904	0.0197555	0.107003	-1.46347	7.38481	SMAD1;FOXC1;TSC22D3;USP3;LEF1;WNT5A;HMGA2;HMGB3;GATA4;PROX1;BMI1;DKK1;ETS1;SMARCA2;BMP2;DACH1;FGF8;SOX17;LHX1;KDR;HOXB1;SSBP2;SOX4;WNT3
odontogenesis of dentin-containing tooth (GO:0042475)	0.0211607	0.0970393	0.0303392	0.141047	-1.91022	7.36505	BMP2;FOXC1
negative regulation of epidermal cell differentiation (GO:0045605)	0.101958	0.258201	0.123021	0.317521	-3.19267	7.28949	DLL1
positive regulation of granulocyte differentiation (GO:0030854)	0.0898024	0.254013	0.110132	0.314156	-3.01616	7.26937	LEF1
negative regulation of cellular component movement (GO:0051271)	0.018835	0.0903116	0.0274027	0.132145	-1.82895	7.26466	TGFBR3;FBLN1
positive regulation of morphogenesis of an epithelium (GO:1905332)	0.0261463	0.115018	0.0365641	0.162368	-1.98859	7.24651	LHX1;SOX9
endodermal cell differentiation (GO:0035987)	0.00955109	0.0568003	0.0150316	0.0910007	-1.55733	7.24328	MMP2;HMGA2;MIXL1
regulation of male gonad development (GO:2000018)	0.0898024	0.254013	0.110132	0.314156	-3.0053	7.2432	SOX9
non-canonical Wnt signaling pathway (GO:0035567)	0.00749136	0.0470495	0.0133168	0.0842564	-1.47733	7.23007	FZD1;FRZB;LEF1;WNT5A;NFATC1;PRICKLE1
regulation of protein binding (GO:0043393)	0.00393808	0.0306842	0.00738233	0.0575207	-1.3035	7.21755	BMP2;BAMBI;RIPK2;DKK1;DACT1;HIPK2
positive regulation of neuron death (GO:1901216)	0.0150904	0.0769609	0.0226936	0.117518	-1.71383	7.1873	EPHA7;WNT5A;DKK1
positive regulation of interleukin-1 beta production (GO:0032731)	0.00876799	0.0540532	0.0139247	0.0871201	-1.51638	7.18257	RIPK2;WNT5A;ISL1
response to heparin (GO:0071503)	0.0898024	0.254013	0.110132	0.314156	-2.96791	7.1531	SOX9
regulation of BMP signaling pathway (GO:0030510)	0.00704791	0.0465162	0.01171	0.0791482	-1.4308	7.08967	CRB2;BMPER;GATA6;HIPK2
peroxisomal membrane transport (GO:0015919)	0.0898024	0.254013	0.110132	0.314156	-2.94147	7.08935	RAB8B
actin polymerization or depolymerization (GO:0008154)	0.0130819	0.0696734	0.0199444	0.107241	-1.63268	7.08016	MICAL1;JAK2;CAP2
negative regulation of axon extension involved in axon guidance (GO:0048843)	0.018835	0.0903116	0.0274027	0.132145	-1.78031	7.07146	SEMA5A;SEMA3A
regulation of histone deacetylase activity (GO:1901725)	0.0898024	0.254013	0.110132	0.314156	-2.92146	7.04113	PRKD1
plasma membrane bounded cell projection morphogenesis (GO:0120039)	0.00544547	0.0386697	0.00926771	0.0660914	-1.34555	7.01434	CNTNAP2;EPB41L3;BMP7;DCLK1
epithelial tube morphogenesis (GO:0060562)	0.0112362	0.0628254	0.0173906	0.0992149	-1.55634	6.98582	SOX17;LHX1;FGF10
peptidyl-threonine modification (GO:0018210)	0.00714419	0.0469675	0.0122752	0.0800643	-1.41353	6.98491	STK39;PRKD1;CAMK1G;DCLK1;HIPK2
regulation of sprouting angiogenesis (GO:1903670)	0.0287996	0.123333	0.0398446	0.171945	-1.96737	6.97904	SMAD1;DLL1
regulation of cell proliferation (GO:0042127)	0.0010141	0.011155	0.00351791	0.0346236	-1.00871	6.95383	LEF1;P3H2;AXIN2;PROX1;DLL1;ETS1;SMARCA2;BMP5;BMP2;CCND2;BAMBI;FRZB;DLG5;FABP7;KDR;HAS2;SOX9;JAK2;RELT;WNT2;SOX4
regulation of chemokine-mediated signaling pathway (GO:0070099)	0.0898024	0.254013	0.110132	0.314156	-2.87817	6.93679	SLIT3
peptidyl-threonine phosphorylation (GO:0018107)	0.00228873	0.0212814	0.00434971	0.0406698	-1.13737	6.91491	STK39;PRKD1;CAMK1G;DCLK1;HIPK2
positive regulation of ERK1 and ERK2 cascade (GO:0070374)	0.00589553	0.0409408	0.0115215	0.0781883	-1.34262	6.89243	BMP2;EPHA7;BMPER;ALOX15;KDR;ROR1;CD44;FGF10
gland development (GO:0048732)	0.00348948	0.0284544	0.00637964	0.0550612	-1.21141	6.85414	TGFBR3;LEF1;PROX1;SOX9;FGF10
regulation of glucokinase activity (GO:0033131)	0.0898024	0.254013	0.110132	0.314156	-2.81907	6.79435	FOXA2
negative regulation of DNA damage response, signal transduction by p53 class mediator (GO:0043518)	0.0125687	0.0673664	0.0193464	0.105372	-1.54856	6.77734	SNAI1;CD44
neuromuscular synaptic transmission (GO:0007274)	0.0435421	0.166928	0.0577762	0.223021	-2.16131	6.77361	SLC5A7;CHRNB4
regulation of cartilage development (GO:0061035)	0.018835	0.0903116	0.0274027	0.132145	-1.70464	6.7709	BMP2;SOX9
positive chemotaxis (GO:0050918)	0.0235989	0.10563	0.0333943	0.15149	-1.80578	6.76544	SEMA5A;FGF10
cardiac ventricle development (GO:0003231)	0.0211607	0.0970393	0.0303392	0.141047	-1.74247	6.71827	HEY1;GATA4
negative regulation of neural precursor cell proliferation (GO:2000178)	0.0898024	0.254013	0.110132	0.314156	-2.7874	6.71803	WNT5A
positive regulation of epidermal cell differentiation (GO:0045606)	0.0235989	0.10563	0.0333943	0.15149	-1.77911	6.66552	FOXC1;H2AFY2
negative regulation of neuron projection development (GO:0010977)	0.00508692	0.036431	0.00871403	0.062674	-1.25712	6.63895	SEMA3A;LPAR1;PTPN9;ADCY6
lipid hydroxylation (GO:0002933)	0.0898024	0.254013	0.110132	0.314156	-2.749	6.62549	CYP1A1
ventricular cardiac muscle cell development (GO:0055015)	0.0898024	0.254013	0.110132	0.314156	-2.73809	6.59919	PROX1
synapse assembly (GO:0007416)	0.0105465	0.0610018	0.0169066	0.097559	-1.44006	6.55509	FZD1;CDH2;FLRT3;WNT5A
negative regulation of amino acid transport (GO:0051956)	0.0898024	0.254013	0.110132	0.314156	-2.71898	6.55312	STK39
negative regulation of cell adhesion (GO:0007162)	0.0117192	0.065228	0.0186173	0.104937	-1.47047	6.5385	SEMA5A;PLXNA2;FBLN1;PLXNA4
positive regulation of neuron differentiation (GO:0045666)	0.00212816	0.0201696	0.00420539	0.040214	-1.05984	6.52068	FZD1;BMP2;ZEB1;WNT5A;PRKD1;PROX1
nervous system development (GO:0007399)	0.00342725	0.0284544	0.00860176	0.062674	-1.13638	6.4501	SEMA5A;PCDH8;PROX1;VLDLR;PCDH18;DCLK1;RPS6KA6;CDH2;FLRT3;FABP7;LHX1;DCHS1;WNT2;DACT1
negative regulation of striated muscle cell differentiation (GO:0051154)	0.0211607	0.0970393	0.0303392	0.141047	-1.67255	6.44871	BMP2;DKK1
embryonic organ morphogenesis (GO:0048562)	0.0103737	0.0608325	0.0161868	0.0968047	-1.40257	6.40763	FBN2;SOX17;FOXF1
regulation of transcription from RNA polymerase II promoter involved in myocardial precursor cell differentiation (GO:0003256)	0.101958	0.258201	0.123021	0.317521	-2.80583	6.40627	T
negative regulation of neurogenesis (GO:0050768)	0.0103737	0.0608325	0.0161868	0.0968047	-1.39588	6.37705	ID3;BMP7;DLL1
lens fiber cell development (GO:0070307)	0.0898024	0.254013	0.110132	0.314156	-2.63342	6.34692	PROX1
regulation of axon extension (GO:0030516)	0.0112362	0.0628254	0.0173906	0.0992149	-1.40845	6.32198	SEMA3A;PLXNA2;PLXNA4
modification by symbiont of host morphology or physiology (GO:0044003)	0.101958	0.258201	0.123021	0.317521	-2.75034	6.27957	HIPK2
positive regulation of transcription from RNA polymerase II promoter involved in cellular response to chemical stimulus (GO:1901522)	0.0344107	0.13955	0.0467224	0.193203	-1.85363	6.24561	SMAD1;BMP2
regulation of cardiac muscle cell differentiation (GO:2000725)	0.0107288	0.0610018	0.0169265	0.097559	-1.37256	6.22432	BMP2;DKK1
positive regulation of BMP signaling pathway (GO:0030513)	0.0344107	0.13955	0.0467224	0.193203	-1.83838	6.1942	CRB2;GATA6
negative regulation of muscle cell apoptotic process (GO:0010656)	0.0898024	0.254013	0.110132	0.314156	-2.56926	6.19228	BMP7
negative regulation of axon guidance (GO:1902668)	0.0235989	0.10563	0.0333943	0.15149	-1.65266	6.1918	SEMA5A;SEMA3A
negative regulation of sequence-specific DNA binding transcription factor activity (GO:0043433)	0.0117434	0.065228	0.0201289	0.107546	-1.39302	6.19122	FOXH1;HAND1;ID3;PROX1;BMP7;FOXA2
protein phosphorylation (GO:0006468)	0.0017508	0.0172316	0.00482185	0.0437671	-0.974863	6.18812	PKDCC;DAPK1;PRKCE;HUNK;STK39;DCLK1;HIPK2;TGFBR3;BMP2;RPS6KA6;KDR;PRKD1;JAK2;CDK14;CAMK1G
epithelial to mesenchymal transition involved in endocardial cushion formation (GO:0003198)	0.0898024	0.254013	0.110132	0.314156	-2.56157	6.17375	FGF8
regulation of digestive system process (GO:0044058)	0.0898024	0.254013	0.110132	0.314156	-2.55849	6.16633	FGF10
regulation of positive chemotaxis (GO:0050926)	0.113951	0.270876	0.135723	0.325388	-2.83882	6.16586	KDR
alpha-beta T cell activation (GO:0046631)	0.0898024	0.254013	0.110132	0.314156	-2.55071	6.14759	LEF1
axon extension (GO:0048675)	0.0315554	0.13277	0.043232	0.18389	-1.77597	6.13778	SEMA3A;SLIT3
dorsal aorta morphogenesis (GO:0035912)	0.101958	0.258201	0.123021	0.317521	-2.68622	6.13316	HEY1
regulation of cell cycle arrest (GO:0071156)	0.0276139	0.119779	0.0393602	0.171615	-1.70865	6.13308	GATA6;HMGA2;FGF10
cellular response to chemokine (GO:1990869)	0.0898024	0.254013	0.110132	0.314156	-2.53717	6.11495	FOXC1
cell-cell adhesion via plasma-membrane adhesion molecules (GO:0098742)	0.00313206	0.0273123	0.00621232	0.0538935	-1.05901	6.10632	CDH6;CRB2;CDH4;CDH2;FLRT3;CDH11;DCHS1
Wnt signaling pathway, calcium modulating pathway (GO:0007223)	0.0130819	0.0696734	0.0199444	0.107241	-1.40558	6.09535	LEF1;WNT5A;NFATC1
positive regulation of deacetylase activity (GO:0090045)	0.0898024	0.254013	0.110132	0.314156	-2.52748	6.09159	PRKD1
striated muscle cell differentiation (GO:0051146)	0.0287996	0.123333	0.0398446	0.171945	-1.71154	6.07152	BMP2;PROX1
regulation of chemokine biosynthetic process (GO:0045073)	0.101958	0.258201	0.123021	0.317521	-2.65894	6.07087	WNT5A
nucleotide-binding oligomerization domain containing 2 signaling pathway (GO:0070431)	0.0898024	0.254013	0.110132	0.314156	-2.51595	6.06379	RIPK2
prostaglandin biosynthetic process (GO:0001516)	0.0261463	0.115018	0.0365641	0.162368	-1.66311	6.06045	PTGDS;PTGS1
positive regulation of macromolecule metabolic process (GO:0010604)	0.0124277	0.0673664	0.0236258	0.121226	-1.37704	6.04224	SMAD1;BMP2;FGF8;LEF1;WNT5A;HMGA2;DKK1;ETS1;WNT3
hepaticobiliary system development (GO:0061008)	0.0344107	0.13955	0.0467224	0.193203	-1.79009	6.03151	TGFBR3;PROX1
negative regulation of cAMP-mediated signaling (GO:0043951)	0.0898024	0.254013	0.110132	0.314156	-2.50236	6.03104	APLNR
chromatin remodeling (GO:0006338)	0.0204344	0.0968763	0.032242	0.14823	-1.54154	5.99742	HMGA2;HMGB3;SOX9;NPM3;SMARCA2
negative regulation of lipid biosynthetic process (GO:0051055)	0.0235989	0.10563	0.0333943	0.15149	-1.59123	5.96163	BMP2;BMP5
regulation of dendrite development (GO:0050773)	0.0140657	0.0742085	0.0212945	0.113414	-1.39621	5.95345	VLDLR;BMP7;BMP5
hyaluronan metabolic process (GO:0030212)	0.0344107	0.13955	0.0467224	0.193203	-1.76544	5.94845	HAS2;CD44
astrocyte differentiation (GO:0048708)	0.0898024	0.254013	0.110132	0.314156	-2.45841	5.92513	DLL1
positive regulation of myeloid leukocyte cytokine production involved in immune response (GO:0061081)	0.0898024	0.254013	0.110132	0.314156	-2.45743	5.92275	WNT5A
regulation of ERK1 and ERK2 cascade (GO:0070372)	0.00191191	0.0185578	0.00441309	0.0410344	-0.944054	5.90945	BMP2;EPHA7;RPS6KA6;BMPER;ALOX15;KDR;FBLN1;ROR1;CD44;FGF10
ventricular compact myocardium morphogenesis (GO:0003223)	0.0898024	0.254013	0.110132	0.314156	-2.43615	5.87147	TGFBR3
nodal signaling pathway (GO:0038092)	0.113951	0.270876	0.135723	0.325388	-2.70154	5.86769	CFC1
histone-serine phosphorylation (GO:0035404)	0.0898024	0.254013	0.110132	0.314156	-2.42486	5.84427	HMGA2
positive regulation of embryonic development (GO:0040019)	0.0467645	0.172977	0.0616433	0.230546	-1.89354	5.79921	LHX1;FOXA2
heparan sulfate proteoglycan biosynthetic process, enzymatic modification (GO:0015015)	0.0898024	0.254013	0.110132	0.314156	-2.40302	5.79162	HS3ST3B1
positive regulation of Ras protein signal transduction (GO:0046579)	0.0172633	0.0857053	0.0256385	0.127662	-1.42378	5.77938	LPAR1;LPAR4;FGF10
cell-cell junction assembly (GO:0007043)	0.00434971	0.0335805	0.0077984	0.0604825	-1.06076	5.76804	CDH6;CDH4;CDH2;CDH11;EPB41L3
molybdopterin cofactor metabolic process (GO:0043545)	0.101958	0.258201	0.123021	0.317521	-2.52445	5.76382	MOCS1
positive regulation of cell-cell adhesion (GO:0022409)	0.0103737	0.0608325	0.0161868	0.0968047	-1.25854	5.74962	BMP7;CD44;FOXA2
positive regulation of I-kappaB kinase/NF-kappaB signaling (GO:0043123)	0.00659226	0.0443791	0.0122994	0.0800643	-1.14456	5.74782	RIPK2;TSPAN6;TNFRSF19;LPAR1;ROR1;PRKD1;WLS
regulation of mesenchymal stem cell differentiation (GO:2000739)	0.0898024	0.254013	0.110132	0.314156	-2.38416	5.74618	SOX9
positive regulation of cytoskeleton organization (GO:0051495)	0.0205068	0.0969466	0.0311062	0.143823	-1.47709	5.74143	SEMA5A;PRKCE;ALOX15;PROX1
response to gonadotropin (GO:0034698)	0.0898024	0.254013	0.110132	0.314156	-2.38085	5.73819	TGFBR3
cell junction assembly (GO:0034329)	0.00843506	0.0525785	0.0137894	0.086817	-1.20124	5.73633	CDH6;CDH4;CDH2;CDH11
beta-catenin destruction complex disassembly (GO:1904886)	0.0373623	0.149007	0.0503123	0.205026	-1.74045	5.72101	FZD1;WNT8A
chondrocyte development (GO:0002063)	0.0898024	0.254013	0.110132	0.314156	-2.36195	5.69265	SOX9
lymphatic endothelial cell differentiation (GO:0060836)	0.101958	0.258201	0.123021	0.317521	-2.49194	5.68958	PROX1
cellular response to interleukin-6 (GO:0071354)	0.0404071	0.158891	0.0539981	0.215352	-1.76962	5.67826	ST3GAL6;JAK2
regulation of phagocytosis, engulfment (GO:0060099)	0.0898024	0.254013	0.110132	0.314156	-2.35196	5.66857	ALOX15
response to muramyl dipeptide (GO:0032495)	0.125786	0.278183	0.148243	0.331332	-2.73093	5.6617	RIPK2
regulation of cellular response to oxidative stress (GO:1900407)	0.0898024	0.254013	0.110132	0.314156	-2.3433	5.64769	BMP7
branching morphogenesis of an epithelial tube (GO:0048754)	0.0208331	0.0970393	0.0304219	0.141047	-1.45863	5.64668	BMP2;LEF1;FGF10
sialylation (GO:0097503)	0.0211607	0.0970393	0.0303392	0.141047	-1.46414	5.64515	ST6GAL1;ST3GAL6
regulation of heterotypic cell-cell adhesion (GO:0034114)	0.0287996	0.123333	0.0398446	0.171945	-1.59032	5.64149	BMP7;CD44
regulation of saliva secretion (GO:0046877)	0.0898024	0.254013	0.110132	0.314156	-2.3208	5.59345	FGF10
fusion of virus membrane with host plasma membrane (GO:0019064)	0.101958	0.258201	0.123021	0.317521	-2.43681	5.56372	CXCR4
neuron projection development (GO:0031175)	0.00748724	0.0470495	0.0138247	0.086817	-1.13427	5.55175	CNTNAP2;CDH4;FLRT3;CDH11;EPB41L3;BMP7;DCLK1
negative regulation of ion transmembrane transporter activity (GO:0032413)	0.0344107	0.13955	0.0467224	0.193203	-1.64711	5.54975	PRKCE;STK39
positive regulation of osteoblast proliferation (GO:0033690)	0.0898024	0.254013	0.110132	0.314156	-2.29651	5.53491	BMP2
positive regulation of urine volume (GO:0035810)	0.101958	0.258201	0.123021	0.317521	-2.41497	5.51386	HAS2
regulation of I-kappaB kinase/NF-kappaB signaling (GO:0043122)	0.00642619	0.0434904	0.0124694	0.0800643	-1.09051	5.50419	RIPK2;TSPAN6;TNFRSF19;WNT5A;LPAR1;ROR1;PRKD1;WLS
negative regulation of leukocyte migration (GO:0002686)	0.101958	0.258201	0.123021	0.317521	-2.40528	5.49172	BMP5
regulation of vitamin D biosynthetic process (GO:0060556)	0.101958	0.258201	0.123021	0.317521	-2.40185	5.48391	SNAI1
cellular response to interferon-gamma (GO:0071346)	0.0204344	0.0968763	0.032242	0.14823	-1.40431	5.46352	DAPK1;WNT5A;NCAM1;JAK2;CD44
positive regulation of fibroblast migration (GO:0010763)	0.0898024	0.254013	0.110132	0.314156	-2.26498	5.45892	PRKCE
regulation of chondrocyte differentiation (GO:0032330)	0.0404071	0.158891	0.0539981	0.215352	-1.70063	5.45688	PKDCC;SOX9
female genitalia development (GO:0030540)	0.101958	0.258201	0.123021	0.317521	-2.38609	5.44792	LHX1
positive regulation of MAP kinase activity (GO:0043406)	0.0101152	0.0599434	0.0182236	0.103267	-1.18506	5.44383	BMP2;RIPK2;WNT5A;STK39;CXCR4;DKK1;FGF10
embryonic skeletal system development (GO:0048706)	0.0344107	0.13955	0.0467224	0.193203	-1.61491	5.44125	WNT5A;PCSK5
embryonic heart tube development (GO:0035050)	0.0211607	0.0970393	0.0303392	0.141047	-1.40342	5.41106	SOX17;HAND1
regulation of glial cell apoptotic process (GO:0034350)	0.0898024	0.254013	0.110132	0.314156	-2.24198	5.40348	DLL1
cellular response to monoamine stimulus (GO:0071868)	0.0898024	0.254013	0.110132	0.314156	-2.24051	5.39995	ADCY6
response to chemokine (GO:1990868)	0.0898024	0.254013	0.110132	0.314156	-2.23695	5.39137	FOXC1
trigeminal nerve development (GO:0021559)	0.0898024	0.254013	0.110132	0.314156	-2.22345	5.35882	ISL1
positive regulation of blood vessel endothelial cell migration (GO:0043536)	0.0234208	0.10563	0.0338533	0.153159	-1.42468	5.34845	KDR;PRKD1;ETS1
positive regulation of protein kinase C signaling (GO:0090037)	0.101958	0.258201	0.123021	0.317521	-2.33971	5.34201	WNT5A
positive regulation of keratinocyte proliferation (GO:0010838)	0.101958	0.258201	0.123021	0.317521	-2.33874	5.33979	FGF10
vocal learning (GO:0042297)	0.0898024	0.254013	0.110132	0.314156	-2.21397	5.33599	CNTNAP2
positive regulation of transcription regulatory region DNA binding (GO:2000679)	0.0287996	0.123333	0.0398446	0.171945	-1.50023	5.32193	FOXC1;HMGA2
positive regulation of JNK cascade (GO:0046330)	0.0196553	0.0937108	0.0299164	0.141047	-1.35362	5.31892	SEMA3A;TNFRSF19;DKK1;HIPK2
homophilic cell adhesion via plasma membrane adhesion molecules (GO:0007156)	0.0111229	0.0628184	0.0177491	0.100918	-1.18219	5.31836	CDH6;CDH4;CDH2;CDH11
positive regulation of interleukin-12 production (GO:0032735)	0.0467645	0.172977	0.0616433	0.230546	-1.73115	5.30189	RIPK2;ISL1
regulation of DNA damage response, signal transduction by p53 class mediator (GO:0043516)	0.0467645	0.172977	0.0616433	0.230546	-1.73106	5.30161	SNAI1;CD44
limb morphogenesis (GO:0035108)	0.0344107	0.13955	0.0467224	0.193203	-1.57271	5.29908	LEF1;PCSK5
omega-hydroxylase P450 pathway (GO:0097267)	0.125786	0.278183	0.148243	0.331332	-2.55275	5.2923	CYP1A1
hematopoietic progenitor cell differentiation (GO:0002244)	0.0373623	0.149007	0.0503123	0.205026	-1.60965	5.29108	FST;MIXL1
smooth muscle tissue development (GO:0048745)	0.0898024	0.254013	0.110132	0.314156	-2.19169	5.28228	PROX1
positive regulation of tumor necrosis factor production (GO:0032760)	0.0261747	0.115018	0.0374769	0.165114	-1.44975	5.28139	WNT5A;JAK2;ISL1
definitive hemopoiesis (GO:0060216)	0.0898024	0.254013	0.110132	0.314156	-2.18582	5.26814	TGFBR3
lymphoid progenitor cell differentiation (GO:0002320)	0.0898024	0.254013	0.110132	0.314156	-2.18476	5.26558	SOX4
vascular endothelial growth factor signaling pathway (GO:0038084)	0.101958	0.258201	0.123021	0.317521	-2.29797	5.24673	FOXC1
sequestering of extracellular ligand from receptor (GO:0035581)	0.101958	0.258201	0.123021	0.317521	-2.28503	5.21718	FBN2
ameboidal-type cell migration (GO:0001667)	0.0172633	0.0857053	0.0256385	0.127662	-1.28297	5.2078	SEMA3A;LEF1;AMOT
positive regulation of cell aging (GO:0090343)	0.113951	0.270876	0.135723	0.325388	-2.39765	5.20765	HMGA2
response to leucine (GO:0043201)	0.125786	0.278183	0.148243	0.331332	-2.49905	5.18096	RRAGD
positive regulation of fertilization (GO:1905516)	0.137462	0.287747	0.160582	0.33878	-2.59617	5.15186	LHFPL2
aorta morphogenesis (GO:0035909)	0.0211607	0.0970393	0.0303392	0.141047	-1.33607	5.15137	HEY1;PROX1
prostaglandin metabolic process (GO:0006693)	0.0467645	0.172977	0.0616433	0.230546	-1.67861	5.14097	PTGDS;PTGS1
regulation of peptidyl-serine phosphorylation (GO:0033135)	0.0291913	0.124693	0.0430595	0.18389	-1.45123	5.12847	RIPK2;PRKD1;DKK1;CD44
positive regulation of type I interferon-mediated signaling pathway (GO:0060340)	0.101958	0.258201	0.123021	0.317521	-2.24351	5.12238	WNT5A
limb development (GO:0060173)	0.0435421	0.166928	0.0577762	0.223021	-1.63283	5.11734	DKK1;PCSK5
positive regulation of sequence-specific DNA binding transcription factor activity (GO:0051091)	0.00868647	0.0537475	0.0164388	0.0974171	-1.0768	5.11049	FZD1;ZIC2;RIPK2;WNT5A;ROR1;PRKD1;WNT2;HIPK2
positive regulation of blood vessel endothelial cell proliferation involved in sprouting angiogenesis (GO:1903589)	0.101958	0.258201	0.123021	0.317521	-2.23669	5.1068	APLNR
positive regulation of signal transduction (GO:0009967)	0.00679958	0.045232	0.0131323	0.0834027	-1.02098	5.0956	BMP2;DLG5;RSPO3;JAK2;DLL1;SOX4;DACT1;WLS
regulation of cell cycle (GO:0051726)	0.00868647	0.0537475	0.0164388	0.0974171	-1.07165	5.08602	BMP2;STK39;HMGA2;ID3;PROX1;SOX9;BMP7;HIPK2
positive regulation of cellular senescence (GO:2000774)	0.101958	0.258201	0.123021	0.317521	-2.22757	5.08598	HMGA2
lung epithelium development (GO:0060428)	0.113951	0.270876	0.135723	0.325388	-2.33577	5.07325	FGF10
activation of MAPK activity (GO:0000187)	0.00507831	0.036431	0.00932012	0.0661847	-0.960094	5.07196	BMP2;RIPK2;WNT5A;STK39;CXCR4;FGF10
regulation of fibroblast proliferation (GO:0048145)	0.024777	0.110317	0.0356412	0.159532	-1.37053	5.068	WNT5A;BMI1;WNT2
heterochromatin assembly (GO:0031507)	0.113951	0.270876	0.135723	0.325388	-2.32518	5.05024	HMGA2
negative regulation of mitotic cell cycle (GO:0045930)	0.0276139	0.119779	0.0393602	0.171615	-1.40645	5.04837	FOXC1;BMP7;CDC14A
eye development (GO:0001654)	0.0208331	0.0970393	0.0304219	0.141047	-1.29887	5.0282	FBN2;FOXC1;HIPK2
membrane fusion involved in viral entry into host cell (GO:0039663)	0.101958	0.258201	0.123021	0.317521	-2.20039	5.02391	CXCR4
positive regulation of vascular endothelial growth factor production (GO:0010575)	0.0435421	0.166928	0.0577762	0.223021	-1.60027	5.0153	GATA4;ISL1
myelin assembly (GO:0032288)	0.125786	0.278183	0.148243	0.331332	-2.41897	5.01494	EPB41L3
negative regulation of endothelial cell apoptotic process (GO:2000352)	0.0435421	0.166928	0.0577762	0.223021	-1.5948	4.99814	SEMA5A;KDR
toll-like receptor 3 signaling pathway (GO:0034138)	0.125786	0.278183	0.148243	0.331332	-2.41042	4.99722	RFTN1
tyrosine phosphorylation of STAT protein (GO:0007260)	0.113951	0.270876	0.135723	0.325388	-2.29941	4.99429	JAK2
positive regulation of phosphorylation (GO:0042327)	0.0224892	0.102573	0.0379287	0.166668	-1.31542	4.99165	BMP2;EPHA7;CCND2;KDR;ROR1;AXIN2;SOX9
positive regulation of cyclin-dependent protein serine/threonine kinase activity involved in G1/S transition of mitotic cell cycle (GO:0031659)	0.101958	0.258201	0.123021	0.317521	-2.17945	4.97611	FGF10
dorsal aorta development (GO:0035907)	0.101958	0.258201	0.123021	0.317521	-2.17486	4.96562	HEY1
transmembrane receptor protein tyrosine kinase signaling pathway (GO:0007169)	0.0181548	0.089866	0.0355302	0.159532	-1.23468	4.94961	EPHA7;FOXC1;FGF8;FLRT3;MMP2;KDR;NEDD9;PILRA;PRKD1;JAK2;FGF10
macromolecule modification (GO:0043412)	0.0435421	0.166928	0.0577762	0.223021	-1.57635	4.94031	ST6GAL1;ST3GAL6
axoneme assembly (GO:0035082)	0.0435421	0.166928	0.0577762	0.223021	-1.57442	4.93427	LRGUK;RSPH4A
regulation of striated muscle cell differentiation (GO:0051153)	0.113951	0.270876	0.135723	0.325388	-2.26828	4.92667	RBM24
negative regulation of axon extension (GO:0030517)	0.0404071	0.158891	0.0539981	0.215352	-1.53011	4.90974	SEMA5A;SEMA3A
lamellipodium assembly (GO:0030032)	0.0404071	0.158891	0.0539981	0.215352	-1.52289	4.88657	ABLIM1;SPATA13
regulation of interleukin-13 production (GO:0032656)	0.101958	0.258201	0.123021	0.317521	-2.13906	4.88388	LEF1
positive regulation of interleukin-1 beta secretion (GO:0050718)	0.0467645	0.172977	0.0616433	0.230546	-1.59308	4.87902	RIPK2;WNT5A
cellular response to epidermal growth factor stimulus (GO:0071364)	0.0467645	0.172977	0.0616433	0.230546	-1.59306	4.87897	FOXC1;SOX9
lipid modification (GO:0030258)	0.0500713	0.182008	0.0655959	0.242101	-1.62936	4.87881	DGKG;CYP1A1
peptidyl-tyrosine modification (GO:0018212)	0.0321794	0.134721	0.0452925	0.191046	-1.41934	4.87747	PKDCC;KDR;JAK2
peptidyl-serine phosphorylation (GO:0018105)	0.0137584	0.0728159	0.0232838	0.120183	-1.1344	4.86216	PRKCE;STK39;PRKD1;CAMK1G;DCLK1;HIPK2
negative regulation of multicellular organismal process (GO:0051241)	0.00695338	0.046073	0.0124359	0.0800643	-0.97615	4.85003	BMP2;RPS6KA6;SOX9;DKK1;BMP5;FOXA2
regulation of cell-cell adhesion mediated by cadherin (GO:2000047)	0.125786	0.278183	0.148243	0.331332	-2.33592	4.84278	FOXA2
positive regulation of astrocyte differentiation (GO:0048711)	0.125786	0.278183	0.148243	0.331332	-2.33117	4.83292	BMP2
positive regulation of hemopoiesis (GO:1903708)	0.101958	0.258201	0.123021	0.317521	-2.11478	4.82846	FOXC1
negative regulation of hippo signaling (GO:0035331)	0.113951	0.270876	0.135723	0.325388	-2.22271	4.82769	DLG5
establishment of protein localization to chromatin (GO:0071169)	0.113951	0.270876	0.135723	0.325388	-2.22045	4.82278	H2AFY2
interleukin-23-mediated signaling pathway (GO:0038155)	0.125786	0.278183	0.148243	0.331332	-2.31806	4.80574	JAK2
negative regulation of intrinsic apoptotic signaling pathway in response to DNA damage (GO:1902230)	0.0435421	0.166928	0.0577762	0.223021	-1.53125	4.79898	SNAI1;CD44
positive regulation of cyclin-dependent protein kinase activity (GO:1904031)	0.0500713	0.182008	0.0655959	0.242101	-1.5992	4.7885	CCND2;PROX1
negative regulation of programmed cell death (GO:0043069)	0.00918762	0.0552241	0.019773	0.107003	-1.0206	4.78652	EPHA7;CCND2;RIPK2;LEF1;WNT5A;GATA6;KDR;HMGA2;ROR1;SOX9;DKK1;CD44
neuron projection extension (GO:1990138)	0.0569269	0.200855	0.0737452	0.261842	-1.6605	4.75897	FLRT3;SEMA3A
synaptic transmission, cholinergic (GO:0007271)	0.0569269	0.200855	0.0737452	0.261842	-1.65237	4.73567	SLC5A7;CHRNB4
in utero embryonic development (GO:0001701)	0.0467645	0.172977	0.0616433	0.230546	-1.54169	4.72163	BMP2;FOXF1
negative regulation of mononuclear cell migration (GO:0071676)	0.0898024	0.254013	0.110132	0.314156	-1.95704	4.71675	BMP5
response to glucocorticoid (GO:0051384)	0.0435421	0.166928	0.0577762	0.223021	-1.49879	4.69725	SLIT3;ISL1
elastic fiber assembly (GO:0048251)	0.101958	0.258201	0.123021	0.317521	-2.05636	4.69507	MFAP4
development of primary female sexual characteristics (GO:0046545)	0.113951	0.270876	0.135723	0.325388	-2.16018	4.69187	LHFPL2
exocrine system development (GO:0035272)	0.113951	0.270876	0.135723	0.325388	-2.15525	4.68116	FGF10
wound healing (GO:0042060)	0.0306164	0.129792	0.0432683	0.18389	-1.3411	4.67537	ALOX15;WNT5A;FGF10
response to interleukin-4 (GO:0070670)	0.125786	0.278183	0.148243	0.331332	-2.25511	4.67524	LEF1
transforming growth factor beta receptor signaling pathway (GO:0007179)	0.0196553	0.0937108	0.0299164	0.141047	-1.18967	4.67471	GDF10;TGFBR3;SMAD1;FOXH1
positive regulation of Rho protein signal transduction (GO:0035025)	0.0467645	0.172977	0.0616433	0.230546	-1.52298	4.66433	LPAR1;LPAR4
positive regulation of T cell chemotaxis (GO:0010820)	0.125786	0.278183	0.148243	0.331332	-2.24613	4.65662	WNT5A
positive regulation of epithelial cell proliferation involved in wound healing (GO:0060054)	0.101958	0.258201	0.123021	0.317521	-2.03875	4.65486	FGF10
lipoxin biosynthetic process (GO:2001301)	0.0898024	0.254013	0.110132	0.314156	-1.93132	4.65476	ALOX15
lamellipodium organization (GO:0097581)	0.0467645	0.172977	0.0616433	0.230546	-1.51985	4.65475	ABLIM1;SPATA13
regulation of blood vessel endothelial cell migration (GO:0043535)	0.0306164	0.129792	0.0432683	0.18389	-1.3338	4.64993	KDR;PRKD1;ETS1
regulation of tube diameter (GO:0035296)	0.101958	0.258201	0.123021	0.317521	-2.03369	4.64331	ADCY6
regulation of sarcomere organization (GO:0060297)	0.0898024	0.254013	0.110132	0.314156	-1.92322	4.63524	PROX1
regulation of lysosomal protein catabolic process (GO:1905165)	0.0898024	0.254013	0.110132	0.314156	-1.92047	4.62861	LAPTM4B
response to cytokine (GO:0034097)	0.010999	0.0623277	0.0189529	0.105372	-1.02338	4.6154	FOXH1;LEF1;CXCR4;PTPN9;JAK2;FOXA2
regulation of transmembrane receptor protein serine/threonine kinase signaling pathway (GO:0090092)	0.0569269	0.200855	0.0737452	0.261842	-1.61032	4.61515	BMPER;BMP7
regulation of superoxide metabolic process (GO:0090322)	0.0898024	0.254013	0.110132	0.314156	-1.91379	4.61252	BMP7
negative regulation of developmental process (GO:0051093)	0.0150077	0.0767717	0.0233511	0.120183	-1.09225	4.58657	BMP2;RPS6KA6;SOX9;DLL1
regulation of programmed cell death (GO:0043067)	0.0104119	0.0608446	0.0200995	0.107546	-1.00395	4.58284	GDF10;BMP2;DAPK1;STK39;SOX9;JAK2;BMP7;RELT;BMP5
coronary vasculature morphogenesis (GO:0060977)	0.113951	0.270876	0.135723	0.325388	-2.10927	4.58129	TGFBR3
long-chain fatty acid biosynthetic process (GO:0042759)	0.125786	0.278183	0.148243	0.331332	-2.20397	4.56922	ALOX15
regulation of keratinocyte differentiation (GO:0045616)	0.0604704	0.209407	0.0779354	0.271564	-1.62096	4.54777	FOXC1;H2AFY2
negative regulation of activin receptor signaling pathway (GO:0032926)	0.125786	0.278183	0.148243	0.331332	-2.19106	4.54246	FST
negative regulation of gene expression, epigenetic (GO:0045814)	0.0467645	0.172977	0.0616433	0.230546	-1.4824	4.54004	H2AFY2;BMI1
negative regulation of apoptotic process (GO:0043066)	0.0059592	0.0409408	0.0141993	0.0885089	-0.884608	4.53168	EPHA7;RIPK2;LEF1;WNT5A;GATA6;HMGA2;DKK1;DLL1;ISL1;CCND2;KDR;ROR1;SOX9;CD44
determination of bilateral symmetry (GO:0009855)	0.0604704	0.209407	0.0779354	0.271564	-1.61259	4.52429	DLL1;CFC1
liver development (GO:0001889)	0.0677753	0.229971	0.086532	0.295082	-1.68056	4.52332	TGFBR3;PROX1
SMAD protein complex assembly (GO:0007183)	0.113951	0.270876	0.135723	0.325388	-2.08162	4.52124	SMAD1
glycosaminoglycan catabolic process (GO:0006027)	0.0406061	0.15893	0.0561001	0.222157	-1.40856	4.5128	GPC3;GPC6;CD44
vascular smooth muscle cell differentiation (GO:0035886)	0.0898024	0.254013	0.110132	0.314156	-1.87047	4.5081	GATA6
mitral valve development (GO:0003174)	0.101958	0.258201	0.123021	0.317521	-1.97212	4.50273	SOX4
cellular response to organic substance (GO:0071310)	0.00928525	0.0556124	0.0162204	0.0968047	-0.959351	4.48912	FOXH1;LEF1;CYP1A1;CXCR4;PTPN9;SLIT3
cellular response to prostaglandin E stimulus (GO:0071380)	0.113951	0.270876	0.135723	0.325388	-2.06655	4.48852	ADCY6
positive regulation of peptidyl-threonine phosphorylation (GO:0010800)	0.0467645	0.172977	0.0616433	0.230546	-1.4654	4.48797	RIPK2;BMP7
regulation of vascular endothelial growth factor production (GO:0010574)	0.0534597	0.192661	0.069631	0.252019	-1.53076	4.48332	GATA4;ISL1
peptidyl-proline hydroxylation (GO:0019511)	0.0898024	0.254013	0.110132	0.314156	-1.85988	4.48258	P3H2
cellular response to UV-B (GO:0071493)	0.113951	0.270876	0.135723	0.325388	-2.06017	4.47466	MFAP4
negative regulation of striated muscle tissue development (GO:0045843)	0.101958	0.258201	0.123021	0.317521	-1.95789	4.47024	FGF8
regulation of nucleic acid-templated transcription (GO:1903506)	0.034395	0.13955	0.0682554	0.248645	-1.32497	4.46495	FOXC1;TSC22D3;USP3;LEF1;HMGA2;HMGB3;GATA4;SMARCA2;BMP2;DACH1;SOX17;HOXB1;SSBP2;SOX4
granulocyte differentiation (GO:0030851)	0.113951	0.270876	0.135723	0.325388	-2.04887	4.45012	LEF1
cellular response to fibroblast growth factor stimulus (GO:0044344)	0.0384899	0.153141	0.0555714	0.221103	-1.36541	4.44763	FGF8;FLRT3;CD44;FGF10
maintenance of apical/basal cell polarity (GO:0035090)	0.137462	0.287747	0.160582	0.33878	-2.23183	4.42887	CRB2
negative regulation of embryonic development (GO:0045992)	0.137462	0.287747	0.160582	0.33878	-2.218	4.40141	RPS6KA6
negative regulation of single stranded viral RNA replication via double stranded DNA intermediate (GO:0045869)	0.113951	0.270876	0.135723	0.325388	-2.02515	4.3986	HMGA2
cell morphogenesis involved in differentiation (GO:0000904)	0.0371139	0.149007	0.0516413	0.209933	-1.3323	4.38827	LEF1;PROX1;ANTXR1
nucleoside metabolic process (GO:0009116)	0.137462	0.287747	0.160582	0.33878	-2.20909	4.38373	NME5
multi-ciliated epithelial cell differentiation (GO:1903251)	0.113951	0.270876	0.135723	0.325388	-2.01374	4.3738	CCNO
regulation of bile acid biosynthetic process (GO:0070857)	0.125786	0.278183	0.148243	0.331332	-2.10479	4.36361	PROX1
regulation of myoblast differentiation (GO:0045661)	0.0604704	0.209407	0.0779354	0.271564	-1.55483	4.36224	SOX9;DLL1
neuron projection morphogenesis (GO:0048812)	0.0229975	0.104607	0.0373393	0.165114	-1.15303	4.34966	CNTNAP2;FLRT3;EPB41L3;SLIT3;BMP7;DCLK1
response to forskolin (GO:1904321)	0.113951	0.270876	0.135723	0.325388	-1.99459	4.33221	ADCY6
activation of protein kinase activity (GO:0032147)	0.0136008	0.0722088	0.0247884	0.124534	-1.00803	4.33214	BMP2;RIPK2;WNT5A;STK39;CXCR4;JAK2;ADCY6;FGF10
negative regulation of anion transmembrane transport (GO:1903960)	0.113951	0.270876	0.135723	0.325388	-1.9898	4.32182	STK39
negative regulation of glial cell apoptotic process (GO:0034351)	0.101958	0.258201	0.123021	0.317521	-1.88708	4.30858	DLL1
negative regulation of epithelial cell apoptotic process (GO:1904036)	0.0604704	0.209407	0.0779354	0.271564	-1.53406	4.30397	SEMA5A;KDR
histone H2A-K119 monoubiquitination (GO:0036353)	0.113951	0.270876	0.135723	0.325388	-1.97742	4.29492	BMI1
excitatory synapse assembly (GO:1904861)	0.113951	0.270876	0.135723	0.325388	-1.97721	4.29446	WNT5A
venous blood vessel morphogenesis (GO:0048845)	0.0898024	0.254013	0.110132	0.314156	-1.77771	4.28453	PROX1
positive regulation of cell cycle (GO:0045787)	0.0251024	0.111471	0.0374694	0.165114	-1.15988	4.27393	CCND2;PROX1;MEIS2;FGF10
positive regulation of chemotaxis (GO:0050921)	0.0276139	0.119779	0.0393602	0.171615	-1.18999	4.2714	SEMA5A;KDR;PRKD1
negative regulation of NIK/NF-kappaB signaling (GO:1901223)	0.125786	0.278183	0.148243	0.331332	-2.05948	4.26966	TSPAN6
sympathetic ganglion development (GO:0061549)	0.125786	0.278183	0.148243	0.331332	-2.05393	4.25816	SEMA3A
amino sugar metabolic process (GO:0006040)	0.137462	0.287747	0.160582	0.33878	-2.14432	4.2552	ST6GAL1
neural crest cell migration (GO:0001755)	0.0569269	0.200855	0.0737452	0.261842	-1.48238	4.24847	SEMA3A;LEF1
hippo signaling (GO:0035329)	0.0640874	0.218781	0.0821987	0.282905	-1.5452	4.24544	DCHS1;AMOT
response to ketone (GO:1901654)	0.0500713	0.182008	0.0655959	0.242101	-1.41758	4.24466	TGFBR3;SLIT3
aminoglycan metabolic process (GO:0006022)	0.0640874	0.218781	0.0821987	0.282905	-1.54312	4.23972	GPC3;GPC6
positive regulation of epidermis development (GO:0045684)	0.125786	0.278183	0.148243	0.331332	-2.03937	4.22798	FST
ectoderm development (GO:0007398)	0.137462	0.287747	0.160582	0.33878	-2.12907	4.22494	LHX1
embryonic digestive tract morphogenesis (GO:0048557)	0.125786	0.278183	0.148243	0.331332	-2.03605	4.2211	FOXF1
regulation of fat cell differentiation (GO:0045598)	0.0164701	0.0830286	0.025431	0.127382	-1.02738	4.21864	BMP2;FRZB;WNT5A;TRIB2
regulation of response to external stimulus (GO:0032101)	0.0149565	0.0767431	0.0241922	0.123755	-0.999763	4.20162	WNT5A;CXCR4;JAK2;USP18;FOXA2
negative regulation of response to DNA damage stimulus (GO:2001021)	0.0569269	0.200855	0.0737452	0.261842	-1.46574	4.2008	SNAI1;CD44
striated muscle tissue development (GO:0014706)	0.0604704	0.209407	0.0779354	0.271564	-1.49671	4.19917	BMP7;BMP5
collagen metabolic process (GO:0032963)	0.160351	0.306324	0.18473	0.354119	-2.29353	4.19806	P3H2
negative regulation of osteoblast differentiation (GO:0045668)	0.0534597	0.192661	0.069631	0.252019	-1.43272	4.1962	GDF10;AXIN2
regulation of secretion by cell (GO:1903530)	0.0406061	0.15893	0.0561001	0.222157	-1.30926	4.19467	CHRNB4;STXBP5;RAB8B
regulation of cytokine secretion involved in immune response (GO:0002739)	0.125786	0.278183	0.148243	0.331332	-2.02238	4.19275	WNT5A
regulation of organ morphogenesis (GO:2000027)	0.125786	0.278183	0.148243	0.331332	-2.01651	4.18058	AJAP1
cellular response to growth hormone stimulus (GO:0071378)	0.137462	0.287747	0.160582	0.33878	-2.10567	4.1785	JAK2
positive regulation of interleukin-1 secretion (GO:0050716)	0.0604704	0.209407	0.0779354	0.271564	-1.48579	4.16854	RIPK2;WNT5A
atrioventricular valve development (GO:0003171)	0.125786	0.278183	0.148243	0.331332	-2.00966	4.16638	BMP2
negative regulation of substrate adhesion-dependent cell spreading (GO:1900025)	0.160351	0.306324	0.18473	0.354119	-2.2721	4.15883	FBLN1
nose development (GO:0043584)	0.113951	0.270876	0.135723	0.325388	-1.89717	4.12061	PROX1
primary miRNA processing (GO:0031053)	0.137462	0.287747	0.160582	0.33878	-2.07319	4.11406	SMAD1
regulation of striated muscle tissue development (GO:0016202)	0.125786	0.278183	0.148243	0.331332	-1.98146	4.10792	LEF1
regulation of JNK cascade (GO:0046328)	0.0336526	0.13955	0.0490942	0.202018	-1.20805	4.0973	SEMA3A;TNFRSF19;DACT1;HIPK2
negative regulation of nucleocytoplasmic transport (GO:0046823)	0.148983	0.296382	0.172744	0.348177	-2.14812	4.08985	SOX4
positive regulation of phosphatidylinositol 3-kinase signaling (GO:0014068)	0.0354283	0.142646	0.0494794	0.202613	-1.22203	4.08189	KDR;SOX9;JAK2
regulation of transcription involved in cell fate commitment (GO:0060850)	0.101958	0.258201	0.123021	0.317521	-1.78778	4.08184	PROX1
regulation of RNA polymerase II regulatory region sequence-specific DNA binding (GO:1903025)	0.101958	0.258201	0.123021	0.317521	-1.7837	4.07253	HAND1
extracellular matrix disassembly (GO:0022617)	0.0213807	0.0977818	0.0323235	0.14823	-1.05843	4.06994	FBN2;OPTC;MMP2;CD44
regulation of axonogenesis (GO:0050770)	0.0388399	0.154169	0.0538484	0.215352	-1.25252	4.06856	CDH2;PLXNA2;PLXNA4
cyclic-nucleotide-mediated signaling (GO:0019935)	0.0715317	0.236984	0.0909324	0.303048	-1.54217	4.06765	SOX9;ADCY6
pri-miRNA transcription from RNA polymerase II promoter (GO:0061614)	0.101958	0.258201	0.123021	0.317521	-1.78029	4.06474	ETS1
regulation of cardiac muscle hypertrophy in response to stress (GO:1903242)	0.0898024	0.254013	0.110132	0.314156	-1.68614	4.06383	TRPC3
respiratory system development (GO:0060541)	0.0604704	0.209407	0.0779354	0.271564	-1.44673	4.05896	FOXF1;PROX1
aminoglycan biosynthetic process (GO:0006023)	0.024777	0.110317	0.0356412	0.159532	-1.09682	4.05587	HS3ST3B1;GPC3;GPC6
regulation of single stranded viral RNA replication via double stranded DNA intermediate (GO:0045091)	0.137462	0.287747	0.160582	0.33878	-2.0438	4.05574	HMGA2
negative regulation of retinoic acid receptor signaling pathway (GO:0048387)	0.101958	0.258201	0.123021	0.317521	-1.7744	4.0513	CYP26A1
positive regulation of epithelial cell differentiation involved in kidney development (GO:2000698)	0.101958	0.258201	0.123021	0.317521	-1.7698	4.0408	LHX1
coenzyme A metabolic process (GO:0015936)	0.137462	0.287747	0.160582	0.33878	-2.02371	4.01587	CROT
negative regulation of BMP signaling pathway (GO:0030514)	0.0715317	0.236984	0.0909324	0.303048	-1.52075	4.01116	BMPER;HIPK2
positive regulation of cytosolic calcium ion concentration involved in phospholipase C-activating G-protein coupled signaling pathway (GO:0051482)	0.0569269	0.200855	0.0737452	0.261842	-1.39322	3.99295	LPAR1;LPAR4
membrane raft organization (GO:0031579)	0.137462	0.287747	0.160582	0.33878	-2.01134	3.99132	RFTN1
positive regulation of adenylate cyclase activity (GO:0045762)	0.0753541	0.246347	0.0953972	0.314156	-1.54157	3.98581	ADCY6;CAP2
neuron projection fasciculation (GO:0106030)	0.137462	0.287747	0.160582	0.33878	-2.00769	3.98407	SEMA5A
positive regulation of protein import into nucleus (GO:0042307)	0.0354283	0.142646	0.0494794	0.202613	-1.19033	3.97599	SEMA5A;BAMBI;DACT1
low-density lipoprotein particle receptor catabolic process (GO:0032802)	0.137462	0.287747	0.160582	0.33878	-2.00162	3.97202	VLDLR
modulation by host of viral transcription (GO:0043921)	0.0534597	0.192661	0.069631	0.252019	-1.34944	3.95227	LEF1;HMGA2
regulation of macrophage cytokine production (GO:0010935)	0.125786	0.278183	0.148243	0.331332	-1.90421	3.94777	WNT5A
negative regulation of intracellular steroid hormone receptor signaling pathway (GO:0033144)	0.0569269	0.200855	0.0737452	0.261842	-1.37713	3.94684	FOXH1;ISL1
negative regulation of cellular senescence (GO:2000773)	0.148983	0.296382	0.172744	0.348177	-2.07022	3.94153	HMGA2
aminoglycan catabolic process (GO:0006026)	0.0715317	0.236984	0.0909324	0.303048	-1.48766	3.92387	GPC3;GPC6
response to axon injury (GO:0048678)	0.148983	0.296382	0.172744	0.348177	-2.05948	3.92108	FLRT3
plasma membrane organization (GO:0007009)	0.0871932	0.254013	0.10915	0.314156	-1.60562	3.91711	EPB41L3;CXCR4
response to glucagon (GO:0033762)	0.07924	0.254013	0.0999235	0.314156	-1.54338	3.91288	GNB4;ADCY6
negative regulation of epithelial to mesenchymal transition (GO:0010719)	0.0467645	0.172977	0.0616433	0.230546	-1.27756	3.9127	BMP5;FOXA2
actin filament reorganization (GO:0090527)	0.125786	0.278183	0.148243	0.331332	-1.88722	3.91254	NEDD9
fat-soluble vitamin catabolic process (GO:0042363)	0.101958	0.258201	0.123021	0.317521	-1.7093	3.90266	CYP26A1
carnitine metabolic process (GO:0009437)	0.148983	0.296382	0.172744	0.348177	-2.03824	3.88065	CROT
positive regulation of stress-activated MAPK cascade (GO:0032874)	0.0231961	0.105226	0.034841	0.157205	-1.02777	3.8683	BMP2;SEMA3A;TNFRSF19;HIPK2
positive regulation of insulin secretion (GO:0032024)	0.0677753	0.229971	0.086532	0.295082	-1.43702	3.86783	ISL1;SOX4
regulation of skeletal muscle tissue development (GO:0048641)	0.160351	0.306324	0.18473	0.354119	-2.09393	3.8327	DLL1
negative regulation of potassium ion transmembrane transporter activity (GO:1901017)	0.113951	0.270876	0.135723	0.325388	-1.7646	3.83269	STK39
glycosyl compound metabolic process (GO:1901657)	0.113951	0.270876	0.135723	0.325388	-1.76206	3.82716	NME5
positive regulation of autophagy (GO:0010508)	0.0626115	0.215933	0.0836846	0.286846	-1.37865	3.81996	DAPK1;KDR;PRKD1
regulation of granulocyte differentiation (GO:0030852)	0.137462	0.287747	0.160582	0.33878	-1.92113	3.81231	LEF1
regulation of establishment of planar polarity (GO:0090175)	0.0325021	0.135735	0.0475439	0.196119	-1.10844	3.798	FZD1;WNT5A;PRICKLE1;DACT1
positive regulation of DNA-dependent DNA replication (GO:2000105)	0.160351	0.306324	0.18473	0.354119	-2.07403	3.79628	BMP5
cellular response to forskolin (GO:1904322)	0.113951	0.270876	0.135723	0.325388	-1.74708	3.79462	ADCY6
positive regulation of keratinocyte migration (GO:0051549)	0.0898024	0.254013	0.110132	0.314156	-1.57412	3.79386	FGF10
cellular response to platelet-derived growth factor stimulus (GO:0036120)	0.101958	0.258201	0.123021	0.317521	-1.65641	3.78192	HAS2
actin filament depolymerization (GO:0030042)	0.137462	0.287747	0.160582	0.33878	-1.90449	3.77929	MICAL1
regulation of nervous system development (GO:0051960)	0.0467645	0.172977	0.0616433	0.230546	-1.23053	3.76867	DLL1;WNT3
keratan sulfate biosynthetic process (GO:0018146)	0.0604704	0.209407	0.0779354	0.271564	-1.33817	3.75437	ST3GAL6;CHST2
positive regulation of DNA replication (GO:0045740)	0.0831872	0.254013	0.104509	0.314156	-1.50855	3.75126	BMP5;FGF10
peptidyl-serine modification (GO:0018209)	0.0275032	0.119779	0.0440105	0.186573	-1.04226	3.74531	PRKCE;STK39;PRKD1;CAMK1G;DCLK1;HIPK2
positive regulation of tumor necrosis factor superfamily cytokine production (GO:1903557)	0.0715317	0.236984	0.0909324	0.303048	-1.41932	3.74362	JAK2;ISL1
keratan sulfate metabolic process (GO:0042339)	0.07924	0.254013	0.0999235	0.314156	-1.47346	3.73562	ST3GAL6;CHST2
regulation of endothelial cell differentiation (GO:0045601)	0.125786	0.278183	0.148243	0.331332	-1.80124	3.73429	ZEB1
positive regulation of actin filament depolymerization (GO:0030836)	0.148983	0.296382	0.172744	0.348177	-1.96096	3.73351	SEMA5A
small GTPase mediated signal transduction (GO:0007264)	0.0450675	0.171992	0.0642836	0.239357	-1.20402	3.73198	CNKSR2;PRKD1;SAMD3;RASGRP3
negative regulation of intrinsic apoptotic signaling pathway in response to DNA damage by p53 class mediator (GO:1902166)	0.148983	0.296382	0.172744	0.348177	-1.95677	3.72553	CD44
activation of adenylate cyclase activity (GO:0007190)	0.0715317	0.236984	0.0909324	0.303048	-1.41241	3.72538	ADCY6;CAP2
regulation of apoptotic cell clearance (GO:2000425)	0.113951	0.270876	0.135723	0.325388	-1.71482	3.72455	ALOX15
T-helper 1 type immune response (GO:0042088)	0.101958	0.258201	0.123021	0.317521	-1.62772	3.7164	LEF1
neuronal ion channel clustering (GO:0045161)	0.125786	0.278183	0.148243	0.331332	-1.78308	3.69665	CNTNAP2
negative regulation of fat cell differentiation (GO:0045599)	0.0715317	0.236984	0.0909324	0.303048	-1.40055	3.69412	WNT5A;TRIB2
regulation of interleukin-12 production (GO:0032655)	0.0753541	0.246347	0.0953972	0.314156	-1.42838	3.69316	RIPK2;ISL1
regulation of cell-cell adhesion (GO:0022407)	0.0715317	0.236984	0.0909324	0.303048	-1.39967	3.6918	EPHA7;LEF1
positive regulation of supramolecular fiber organization (GO:1902905)	0.0271005	0.118777	0.0402088	0.173073	-1.01867	3.67557	SEMA5A;PRKCE;ALOX15;PROX1
activation of cysteine-type endopeptidase activity (GO:0097202)	0.160351	0.306324	0.18473	0.354119	-1.9973	3.65584	RIPK2
imitative learning (GO:0098596)	0.0898024	0.254013	0.110132	0.314156	-1.51453	3.65022	CNTNAP2
positive regulation of mesenchymal cell proliferation (GO:0002053)	0.148983	0.296382	0.172744	0.348177	-1.91679	3.64942	SOX9
regulation of cell-substrate adhesion (GO:0010810)	0.0753541	0.246347	0.0953972	0.314156	-1.40933	3.64392	ALOX15;JAK2
maintenance of protein location in extracellular region (GO:0071694)	0.0898024	0.254013	0.110132	0.314156	-1.51171	3.64344	FBN2
extracellular matrix organization (GO:0030198)	0.0352302	0.14253	0.0571888	0.223021	-1.0866	3.6356	FBN2;OPTC;MMP2;KDR;HAS2;CD44;ITGA9
manganese ion transport (GO:0006828)	0.125786	0.278183	0.148243	0.331332	-1.7511	3.63033	TRPC3
negative regulation of viral-induced cytoplasmic pattern recognition receptor signaling pathway (GO:0039532)	0.137462	0.287747	0.160582	0.33878	-1.82503	3.62161	TSPAN6
regulation of intracellular estrogen receptor signaling pathway (GO:0033146)	0.0640874	0.218781	0.0821987	0.282905	-1.31813	3.62158	FOXH1;ISL1
negative regulation of response to stimulus (GO:0048585)	0.0287261	0.123333	0.0441215	0.186574	-1.01999	3.62091	EPHA7;KDR;HMGA2;ROR1;FOXA2
connective tissue development (GO:0061448)	0.0640874	0.218781	0.0821987	0.282905	-1.31776	3.62055	SOX9;CD44
positive regulation of reproductive process (GO:2000243)	0.137462	0.287747	0.160582	0.33878	-1.82202	3.61563	LHFPL2
N-acetylneuraminate metabolic process (GO:0006054)	0.137462	0.287747	0.160582	0.33878	-1.8205	3.61262	ST6GAL1
actin cytoskeleton reorganization (GO:0031532)	0.0500318	0.182008	0.0680137	0.248302	-1.19859	3.58989	NEDD9;ANTXR1;FGF10
cardiovascular system development (GO:0072358)	0.137462	0.287747	0.160582	0.33878	-1.80813	3.58807	CRB2
regulation of macromolecule metabolic process (GO:0060255)	0.0304316	0.129662	0.0465286	0.193203	-1.02698	3.58651	MFAP4;LHX1;PROX1;BMI1;DKK1
negative regulation of catenin import into nucleus (GO:0035414)	0.125786	0.278183	0.148243	0.331332	-1.7288	3.58411	AXIN2
positive regulation of histone deacetylation (GO:0031065)	0.148983	0.296382	0.172744	0.348177	-1.87709	3.57383	PRKD1
detection of mechanical stimulus involved in sensory perception (GO:0050974)	0.125786	0.278183	0.148243	0.331332	-1.72238	3.5708	PIEZO2
endothelium development (GO:0003158)	0.137462	0.287747	0.160582	0.33878	-1.79798	3.56793	KDR
positive regulation of MAPK cascade (GO:0043410)	0.0163048	0.0829032	0.0302662	0.141047	-0.866193	3.56551	BMP2;EPHA7;BMPER;ALOX15;KDR;LPAR1;ROR1;CD44;FGF10
beta-catenin-TCF complex assembly (GO:1904837)	0.0640874	0.218781	0.0821987	0.282905	-1.29498	3.55796	LEF1;AXIN2
mitotic spindle elongation (GO:0000022)	0.148983	0.296382	0.172744	0.348177	-1.8678	3.55614	CDC14A
negative regulation of protein complex assembly (GO:0031333)	0.0831872	0.254013	0.104509	0.314156	-1.42915	3.55383	DKK1;DACT1
regulation of peroxisome proliferator activated receptor signaling pathway (GO:0035358)	0.113951	0.270876	0.135723	0.325388	-1.63378	3.54855	ALOX15
hyaluronan biosynthetic process (GO:0030213)	0.101958	0.258201	0.123021	0.317521	-1.54722	3.53261	HAS2
regulation of hippo signaling (GO:0035330)	0.148983	0.296382	0.172744	0.348177	-1.85264	3.52727	DLG5
mesodermal cell differentiation (GO:0048333)	0.125786	0.278183	0.148243	0.331332	-1.69292	3.50972	HMGA2
cellular response to fluid shear stress (GO:0071498)	0.160351	0.306324	0.18473	0.354119	-1.9174	3.50959	HAS2
cell chemotaxis (GO:0060326)	0.0480683	0.176635	0.0655453	0.242101	-1.15547	3.50699	SEMA5A;LEF1;LPAR1
cellular response to glucagon stimulus (GO:0071377)	0.0715317	0.236984	0.0909324	0.303048	-1.32828	3.50348	GNB4;ADCY6
epithelial tube formation (GO:0072175)	0.0898024	0.254013	0.110132	0.314156	-1.44364	3.47939	SOX9
negative regulation of pri-miRNA transcription from RNA polymerase II promoter (GO:1902894)	0.125786	0.278183	0.148243	0.331332	-1.6753	3.4732	SOX9
regulation of mitochondrial depolarization (GO:0051900)	0.137462	0.287747	0.160582	0.33878	-1.74061	3.45408	KDR
cranial nerve development (GO:0021545)	0.171568	0.318965	0.196543	0.367944	-1.95532	3.4468	ISL1
negative regulation of mitotic nuclear division (GO:0045839)	0.125786	0.278183	0.148243	0.331332	-1.6572	3.43566	BMP7
regulation of muscle organ development (GO:0048634)	0.113951	0.270876	0.135723	0.325388	-1.58141	3.4348	LEF1
regulation of cysteine-type endopeptidase activity involved in apoptotic process (GO:0043281)	0.0372452	0.149007	0.0539108	0.215352	-1.03903	3.41865	EPHA7;DAPK1;LEF1;CD44
positive regulation of calcium ion transport into cytosol (GO:0010524)	0.0715317	0.236984	0.0909324	0.303048	-1.2934	3.41149	TRPC3;APLNR
positive regulation of macromolecule biosynthetic process (GO:0010557)	0.0430597	0.166928	0.0640514	0.239021	-1.08249	3.40462	KDR;VIM;JAK2;SOX4;FGF10
positive regulation of kidney development (GO:0090184)	0.0898024	0.254013	0.110132	0.314156	-1.41179	3.40261	SOX9
regulation of morphogenesis of an epithelium (GO:1905330)	0.125786	0.278183	0.148243	0.331332	-1.63301	3.38552	AJAP1
myelination (GO:0042552)	0.0912558	0.254869	0.113845	0.317521	-1.41262	3.38194	EPB41L3;CXCR4
response to catecholamine (GO:0071869)	0.0898024	0.254013	0.110132	0.314156	-1.40089	3.37634	ADCY6
regulation of actin filament depolymerization (GO:0030834)	0.148983	0.296382	0.172744	0.348177	-1.76524	3.36087	SEMA5A
negative regulation of protein ubiquitination involved in ubiquitin-dependent protein catabolic process (GO:2000059)	0.148983	0.296382	0.172744	0.348177	-1.76283	3.35628	HIPK2
protein processing (GO:0016485)	0.0478637	0.176268	0.0679576	0.248302	-1.0978	3.33666	CPM;AEBP1;PCSK5;PRSS12
negative regulation of potassium ion transport (GO:0043267)	0.148983	0.296382	0.172744	0.348177	-1.74978	3.33144	STK39
regulation of mononuclear cell migration (GO:0071675)	0.160351	0.306324	0.18473	0.354119	-1.81464	3.32149	BMP5
positive regulation of tumor necrosis factor secretion (GO:1904469)	0.148983	0.296382	0.172744	0.348177	-1.7429	3.31835	WNT5A
activation of cysteine-type endopeptidase activity involved in apoptotic signaling pathway (GO:0097296)	0.148983	0.296382	0.172744	0.348177	-1.74008	3.31298	JAK2
regulation of coagulation (GO:0050818)	0.137462	0.287747	0.160582	0.33878	-1.66816	3.3103	FOXA2
positive regulation of DNA binding (GO:0043388)	0.07924	0.254013	0.0999235	0.314156	-1.30325	3.3041	FOXC1;HMGA2
embryonic eye morphogenesis (GO:0048048)	0.148983	0.296382	0.172744	0.348177	-1.73122	3.29611	FBN2
calcineurin-NFAT signaling cascade (GO:0033173)	0.148983	0.296382	0.172744	0.348177	-1.72889	3.29167	NFATC1
cochlea morphogenesis (GO:0090103)	0.148983	0.296382	0.172744	0.348177	-1.72833	3.2906	SOX9
regulation of endothelial cell apoptotic process (GO:2000351)	0.0831872	0.254013	0.104509	0.314156	-1.32124	3.28548	SEMA5A;KDR
positive regulation of cardiocyte differentiation (GO:1905209)	0.160351	0.306324	0.18473	0.354119	-1.7725	3.24437	GATA4
negative regulation of chondrocyte differentiation (GO:0032331)	0.160351	0.306324	0.18473	0.354119	-1.7633	3.22752	SOX9
glycerolipid metabolic process (GO:0046486)	0.137462	0.287747	0.160582	0.33878	-1.62063	3.216	DGKG
negative regulation by host of viral transcription (GO:0043922)	0.160351	0.306324	0.18473	0.354119	-1.74844	3.20033	HMGA2
zymogen activation (GO:0031638)	0.0871932	0.254013	0.10915	0.314156	-1.30889	3.19321	RIPK2;PRSS12
medium-chain fatty acid metabolic process (GO:0051791)	0.137462	0.287747	0.160582	0.33878	-1.60841	3.19174	CROT
mRNA transcription from RNA polymerase II promoter (GO:0042789)	0.20433	0.341497	0.23097	0.387559	-2.00155	3.17849	SOX17
skeletal muscle thin filament assembly (GO:0030240)	0.137462	0.287747	0.160582	0.33878	-1.59991	3.17487	PROX1
positive regulation of interleukin-1 production (GO:0032732)	0.160351	0.306324	0.18473	0.354119	-1.73227	3.17073	ISL1
regulation of sodium ion transmembrane transporter activity (GO:2000649)	0.0912558	0.254869	0.113845	0.317521	-1.32401	3.16979	PRKCE;STK39
regulation of type I interferon-mediated signaling pathway (GO:0060338)	0.0995422	0.258201	0.123386	0.317521	-1.37348	3.16886	WNT5A;USP18
positive regulation of apoptotic process (GO:0043065)	0.0553852	0.198749	0.0890505	0.302746	-1.0923	3.16052	TIAM2;BMP2;EPHA7;ARHGEF26;DAPK1;FRZB;HMGA2;SOX4
ganglion development (GO:0061548)	0.137462	0.287747	0.160582	0.33878	-1.59167	3.15852	SEMA3A
glycosaminoglycan metabolic process (GO:0030203)	0.0500318	0.182008	0.0680137	0.248302	-1.05403	3.15692	HS3ST3B1;GPC3;GPC6
positive regulation of G1/S transition of mitotic cell cycle (GO:1900087)	0.20433	0.341497	0.23097	0.387559	-1.97723	3.13988	CCND2
negative regulation of defense response to virus (GO:0050687)	0.148983	0.296382	0.172744	0.348177	-1.64805	3.13775	TSPAN6
regulation of keratinocyte migration (GO:0051547)	0.113951	0.270876	0.135723	0.325388	-1.4443	3.137	FGF10
regulation of integrin-mediated signaling pathway (GO:2001044)	0.148983	0.296382	0.172744	0.348177	-1.64721	3.13615	PRKD1
negative regulation of transcription by competitive promoter binding (GO:0010944)	0.125786	0.278183	0.148243	0.331332	-1.51239	3.13546	DACH1
positive regulation of ion transmembrane transport (GO:0034767)	0.125786	0.278183	0.148243	0.331332	-1.50715	3.12458	STK39
postsynapse assembly (GO:0099068)	0.148983	0.296382	0.172744	0.348177	-1.63987	3.12219	WNT5A
regulation of kinase activity (GO:0043549)	0.0478637	0.176268	0.0679576	0.248302	-1.0271	3.12178	EPHA7;KDR;ROR1;LDB2
cellular response to prostaglandin stimulus (GO:0071379)	0.148983	0.296382	0.172744	0.348177	-1.63662	3.11599	ADCY6
regulation of nephron tubule epithelial cell differentiation (GO:0072182)	0.125786	0.278183	0.148243	0.331332	-1.49463	3.09864	LHX1
positive regulation of cellular protein catabolic process (GO:1903364)	0.214961	0.349795	0.242116	0.396296	-2.01401	3.09614	DACT1
astrocyte development (GO:0014002)	0.137462	0.287747	0.160582	0.33878	-1.55796	3.09163	DLL1
response to UV-B (GO:0010224)	0.171568	0.318965	0.196543	0.367944	-1.75287	3.08991	MFAP4
regulation of peptidyl-threonine phosphorylation (GO:0010799)	0.0912558	0.254869	0.113845	0.317521	-1.2905	3.08957	RIPK2;BMP7
regulation of T cell chemotaxis (GO:0010819)	0.137462	0.287747	0.160582	0.33878	-1.55333	3.08245	WNT5A
T cell differentiation (GO:0030217)	0.0953729	0.258201	0.118591	0.317521	-1.31012	3.07874	LEF1;SOX4
positive regulation of cell motility (GO:2000147)	0.0341057	0.13955	0.0536223	0.215352	-0.911323	3.07871	BMP2;SEMA3A;LEF1;KDR;SNAI1;HAS2
regulation of protein kinase C signaling (GO:0090036)	0.148983	0.296382	0.172744	0.348177	-1.61665	3.07798	WNT5A
molybdopterin cofactor biosynthetic process (GO:0032324)	0.101958	0.258201	0.123021	0.317521	-1.34708	3.07564	MOCS1
neural crest cell development (GO:0014032)	0.0831872	0.254013	0.104509	0.314156	-1.23045	3.05972	SEMA3A;LEF1
regulation of stem cell population maintenance (GO:2000036)	0.148983	0.296382	0.172744	0.348177	-1.60691	3.05942	HMGA2
positive regulation of skeletal muscle tissue development (GO:0048643)	0.160351	0.306324	0.18473	0.354119	-1.66984	3.05646	DLL1
cellular response to oxygen-containing compound (GO:1901701)	0.0318844	0.133819	0.0539595	0.215352	-0.886282	3.05381	DAPK1;RRAGD;WNT5A;PRKD1;SOX9;WNT2;ADCY6;WNT3
cytoskeletal anchoring at plasma membrane (GO:0007016)	0.125786	0.278183	0.148243	0.331332	-1.4683	3.04404	EPB41L3
Notch receptor processing, ligand-dependent (GO:0035333)	0.171568	0.318965	0.196543	0.367944	-1.72496	3.04071	DLL1
transcription from RNA polymerase II promoter (GO:0006366)	0.030738	0.12998	0.0586849	0.226011	-0.87293	3.03976	CDX2;SOX17;LHX1;HAND1;LEF1;GATA6;GATA4;NFATC1;SOX9;ETS1;MEIS2;RXRG
forebrain neuron differentiation (GO:0021879)	0.101958	0.258201	0.123021	0.317521	-1.32619	3.02794	LEF1
noradrenergic neuron differentiation (GO:0003357)	0.101958	0.258201	0.123021	0.317521	-1.32562	3.02664	SOX4
negative regulation of biomineral tissue development (GO:0070168)	0.182635	0.325954	0.208185	0.375135	-1.77369	3.01573	SOX9
pulmonary valve morphogenesis (GO:0003184)	0.160351	0.306324	0.18473	0.354119	-1.6408	3.00329	HEY1
positive regulation of membrane depolarization (GO:1904181)	0.101958	0.258201	0.123021	0.317521	-1.31344	2.99883	KDR
diacylglycerol metabolic process (GO:0046339)	0.171568	0.318965	0.196543	0.367944	-1.70075	2.99803	DGKK
negative regulation of potassium ion transmembrane transport (GO:1901380)	0.125786	0.278183	0.148243	0.331332	-1.44585	2.99751	STK39
negative regulation of nuclear division (GO:0051784)	0.148983	0.296382	0.172744	0.348177	-1.57368	2.99617	BMP7
regulation of transferase activity (GO:0051338)	0.182635	0.325954	0.208185	0.375135	-1.76058	2.99345	LDB2
cellular protein localization (GO:0034613)	0.0326542	0.136032	0.0568916	0.223021	-0.874656	2.99288	CNTNAP2;EPB41L3;RRAGD;WNT5A;AXIN2;AMOT;FGF10;RAB8B;WLS
base-excision repair (GO:0006284)	0.0912558	0.254869	0.113845	0.317521	-1.24717	2.98584	HMGA2;CCNO
regulation of DNA repair (GO:0006282)	0.0912558	0.254869	0.113845	0.317521	-1.24586	2.98269	AXIN2;FGF10
cell migration involved in sprouting angiogenesis (GO:0002042)	0.182635	0.325954	0.208185	0.375135	-1.7494	2.97445	KDR
negative regulation of growth (GO:0045926)	0.0790504	0.254013	0.107993	0.314156	-1.17206	2.97429	SOX17;FRZB;SLIT3;SMARCA2
regulation of tumor necrosis factor secretion (GO:1904467)	0.193555	0.332401	0.21966	0.379557	-1.80964	2.97178	WNT5A
endochondral ossification (GO:0001958)	0.113951	0.270876	0.135723	0.325388	-1.36806	2.9714	FOXC1
regulation of vascular endothelial growth factor signaling pathway (GO:1900746)	0.148983	0.296382	0.172744	0.348177	-1.55921	2.96861	DLL1
regulation of cell differentiation (GO:0045595)	0.0809172	0.254013	0.110344	0.314228	-1.17945	2.96552	FGF8;HEY1;DLL1;ISL1
cellular response to calcium ion (GO:0071277)	0.112343	0.270876	0.138039	0.329532	-1.35311	2.95817	ALOX15;WNT5A
maintenance of gastrointestinal epithelium (GO:0030277)	0.171568	0.318965	0.196543	0.367944	-1.67156	2.94659	SOX9
negative regulation of T cell apoptotic process (GO:0070233)	0.125786	0.278183	0.148243	0.331332	-1.42121	2.94641	TSC22D3
positive regulation of axonogenesis (GO:0050772)	0.0912558	0.254869	0.113845	0.317521	-1.22984	2.94434	PLXNA2;PLXNA4
regulation of intrinsic apoptotic signaling pathway in response to DNA damage by p53 class mediator (GO:1902165)	0.160351	0.306324	0.18473	0.354119	-1.60346	2.93496	CD44
regulation of retinoic acid receptor signaling pathway (GO:0048385)	0.171568	0.318965	0.196543	0.367944	-1.65992	2.92607	CYP26A1
negative regulation of cell-substrate adhesion (GO:0010812)	0.0831872	0.254013	0.104509	0.314156	-1.17567	2.9235	FBLN1;AJAP1
enzyme linked receptor protein signaling pathway (GO:0007167)	0.0790504	0.254013	0.107993	0.314156	-1.15044	2.91943	KDR;NEDD9;PILRA;JAK2
positive regulation of mitochondrial fission (GO:0090141)	0.182635	0.325954	0.208185	0.375135	-1.71693	2.91923	KDR
cellular response to interleukin-4 (GO:0071353)	0.125786	0.278183	0.148243	0.331332	-1.40332	2.90933	LEF1
T-helper cell differentiation (GO:0042093)	0.148983	0.296382	0.172744	0.348177	-1.52471	2.90292	LEF1
cellular response to amino acid starvation (GO:0034198)	0.0995422	0.258201	0.123386	0.317521	-1.25074	2.88568	RRAGD;PRKD1
sensory organ development (GO:0007423)	0.103762	0.260643	0.128227	0.325388	-1.27285	2.88383	FOXC1;HIPK2
positive regulation of cell migration involved in sprouting angiogenesis (GO:0090050)	0.20433	0.341497	0.23097	0.387559	-1.81489	2.88208	KDR
regulation of transcription of nuclear large rRNA transcript from RNA polymerase I promoter (GO:1901836)	0.160351	0.306324	0.18473	0.354119	-1.57399	2.88102	H2AFY2
peptide metabolic process (GO:0006518)	0.0522342	0.189462	0.0736681	0.261842	-0.973136	2.87271	CPM;ANPEP;AEBP1;PCSK5
maintenance of epithelial cell apical/basal polarity (GO:0045199)	0.137462	0.287747	0.160582	0.33878	-1.44549	2.86844	CRB2
cellular response to decreased oxygen levels (GO:0036294)	0.0561526	0.200855	0.075668	0.268104	-0.992479	2.85802	GATA6;BMP7;HIPK2
regulation of neural precursor cell proliferation (GO:2000177)	0.182635	0.325954	0.208185	0.375135	-1.67796	2.85297	PROX1
axonal fasciculation (GO:0007413)	0.160351	0.306324	0.18473	0.354119	-1.55727	2.85041	SEMA5A
cAMP biosynthetic process (GO:0006171)	0.182635	0.325954	0.208185	0.375135	-1.67566	2.84907	ADCY6
interleukin-27-mediated signaling pathway (GO:0070106)	0.148983	0.296382	0.172744	0.348177	-1.49553	2.84737	JAK2
negative regulation of receptor binding (GO:1900121)	0.148983	0.296382	0.172744	0.348177	-1.49328	2.84309	LEF1
carbohydrate derivative transport (GO:1901264)	0.160351	0.306324	0.18473	0.354119	-1.55246	2.84161	VLDLR
retinoid metabolic process (GO:0001523)	0.0814107	0.254013	0.106717	0.314156	-1.13253	2.84067	CYP26A1;GPC3;GPC6
regulation of neurotransmitter transport (GO:0051588)	0.171568	0.318965	0.196543	0.367944	-1.607	2.83278	CHRNB4
mitotic cell cycle arrest (GO:0071850)	0.182635	0.325954	0.208185	0.375135	-1.66081	2.82381	CDC14A
positive regulation of peptide hormone secretion (GO:0090277)	0.0995422	0.258201	0.123386	0.317521	-1.22369	2.82326	ISL1;SOX4
MAPK cascade (GO:0000165)	0.034284	0.13955	0.0576414	0.223021	-0.836136	2.82035	FGF8;RIPK2;KDR;NCAM1;SOX9;JAK2;FGF10;RASGRP3
positive regulation of vascular smooth muscle cell proliferation (GO:1904707)	0.182635	0.325954	0.208185	0.375135	-1.65558	2.81492	MMP2
positive regulation of cell projection organization (GO:0031346)	0.0540743	0.194459	0.0730756	0.261842	-0.959907	2.80043	FZD1;WNT5A;PRKD1
pulmonary valve development (GO:0003177)	0.137462	0.287747	0.160582	0.33878	-1.4068	2.79166	HEY1
cellular response to osmotic stress (GO:0071470)	0.182635	0.325954	0.208185	0.375135	-1.63459	2.77923	STK39
regulation of oligodendrocyte differentiation (GO:0048713)	0.160351	0.306324	0.18473	0.354119	-1.51447	2.77206	CXCR4
negative regulation of cell cycle (GO:0045786)	0.0741005	0.244053	0.0978095	0.314156	-1.06399	2.76886	BMP2;FOXC1;BMP7
epiboly involved in wound healing (GO:0090505)	0.182635	0.325954	0.208185	0.375135	-1.62535	2.76353	CD44
positive regulation of neuron migration (GO:2001224)	0.160351	0.306324	0.18473	0.354119	-1.50814	2.76047	SEMA3A
low-density lipoprotein receptor particle metabolic process (GO:0032799)	0.148983	0.296382	0.172744	0.348177	-1.44951	2.75975	VLDLR
regulation of cellular protein catabolic process (GO:1903362)	0.214961	0.349795	0.242116	0.396296	-1.79337	2.75694	DACT1
mitotic spindle midzone assembly (GO:0051256)	0.137462	0.287747	0.160582	0.33878	-1.3885	2.75534	CDC14A
multivesicular body sorting pathway (GO:0071985)	0.171568	0.318965	0.196543	0.367944	-1.56174	2.75299	LAPTM4B
fatty acid beta-oxidation using acyl-CoA oxidase (GO:0033540)	0.193555	0.332401	0.21966	0.379557	-1.6748	2.75034	CROT
positive regulation of CREB transcription factor activity (GO:0032793)	0.193555	0.332401	0.21966	0.379557	-1.67398	2.749	PRKD1
regulation of lamellipodium morphogenesis (GO:2000392)	0.148983	0.296382	0.172744	0.348177	-1.44266	2.7467	CD44
interferon-gamma-mediated signaling pathway (GO:0060333)	0.0693987	0.234534	0.0920485	0.306161	-1.02736	2.74087	NCAM1;JAK2;CD44
positive regulation of macrophage activation (GO:0043032)	0.214961	0.349795	0.242116	0.396296	-1.77893	2.73474	WNT5A
positive regulation of neurogenesis (GO:0050769)	0.0671004	0.228603	0.0892229	0.302746	-1.00966	2.72766	BMP2;ZEB1;SEMA3A
regulation of interleukin-6 production (GO:0032675)	0.112343	0.270876	0.138039	0.329532	-1.24717	2.72657	WNT5A;ISL1
negative regulation of intrinsic apoptotic signaling pathway by p53 class mediator (GO:1902254)	0.182635	0.325954	0.208185	0.375135	-1.60166	2.72324	CD44
positive regulation of fat cell differentiation (GO:0045600)	0.0995422	0.258201	0.123386	0.317521	-1.17753	2.71677	BMP2;FRZB
positive regulation of peptidyl-serine phosphorylation (GO:0033138)	0.102329	0.258201	0.131911	0.325388	-1.19169	2.71654	RIPK2;PRKD1;CD44
neuron development (GO:0048666)	0.0452438	0.172275	0.0670357	0.246873	-0.875414	2.71001	CNTNAP2;CDH4;FLRT3;CDH11;ETV1
regulation of interleukin-1 beta secretion (GO:0050706)	0.07924	0.254013	0.0999235	0.314156	-1.06554	2.70145	RIPK2;WNT5A
negative regulation of cell aging (GO:0090344)	0.193555	0.332401	0.21966	0.379557	-1.64435	2.70035	HMGA2
endosome transport via multivesicular body sorting pathway (GO:0032509)	0.160351	0.306324	0.18473	0.354119	-1.47492	2.69968	LAPTM4B
genitalia development (GO:0048806)	0.20433	0.341497	0.23097	0.387559	-1.69973	2.69921	WNT5A
fibroblast growth factor receptor signaling pathway (GO:0008543)	0.0890191	0.254013	0.115928	0.317521	-1.11325	2.69283	FGF8;FLRT3;FGF10
skeletal myofibril assembly (GO:0014866)	0.160351	0.306324	0.18473	0.354119	-1.469	2.68885	PROX1
myeloid cell differentiation (GO:0030099)	0.1211	0.278183	0.148009	0.331332	-1.2728	2.68706	JAK2;HIPK2
regulation of cellular macromolecule biosynthetic process (GO:2000112)	0.0450613	0.171992	0.0866134	0.295082	-0.865885	2.68401	FOXC1;TSC22D3;USP3;LEF1;HMGA2;HMGB3;GATA4;SMARCA2;BMP2;DACH1;SOX17;HOXB1;SSBP2;SOX4
JNK cascade (GO:0007254)	0.0604216	0.209407	0.0809731	0.281566	-0.955772	2.68229	RIPK2;TNFRSF19;WNT5A
positive regulation of granulocyte macrophage colony-stimulating factor production (GO:0032725)	0.160351	0.306324	0.18473	0.354119	-1.45399	2.66137	ISL1
cellular response to leucine (GO:0071233)	0.125786	0.278183	0.148243	0.331332	-1.28335	2.66061	RRAGD
positive regulation of TORC1 signaling (GO:1904263)	0.113951	0.270876	0.135723	0.325388	-1.22201	2.65418	RRAGD
positive regulation of cellular carbohydrate metabolic process (GO:0010676)	0.171568	0.318965	0.196543	0.367944	-1.50448	2.65207	PRKCE
regulation of blood vessel endothelial cell proliferation involved in sprouting angiogenesis (GO:1903587)	0.148983	0.296382	0.172744	0.348177	-1.39148	2.64927	APLNR
lipoxygenase pathway (GO:0019372)	0.193555	0.332401	0.21966	0.379557	-1.60502	2.63576	ALOX15
regulation of double-strand break repair via nonhomologous end joining (GO:2001032)	0.160351	0.306324	0.18473	0.354119	-1.43861	2.63322	HMGA2
protein autophosphorylation (GO:0046777)	0.0874208	0.254013	0.122755	0.317521	-1.07668	2.62389	DAPK1;KDR;STK39;PRKD1;JAK2
positive regulation of protein depolymerization (GO:1901881)	0.160351	0.306324	0.18473	0.354119	-1.43144	2.62009	SEMA5A
positive regulation of stem cell proliferation (GO:2000648)	0.214961	0.349795	0.242116	0.396296	-1.70189	2.61631	HMGA2
regulation of sister chromatid cohesion (GO:0007063)	0.160351	0.306324	0.18473	0.354119	-1.42475	2.60785	AXIN2
positive regulation of response to cytokine stimulus (GO:0060760)	0.182635	0.325954	0.208185	0.375135	-1.52856	2.59895	WNT5A
determination of left/right symmetry (GO:0007368)	0.112343	0.270876	0.138039	0.329532	-1.18723	2.59552	DLL1;CFC1
unsaturated fatty acid biosynthetic process (GO:0006636)	0.193555	0.332401	0.21966	0.379557	-1.57199	2.5815	ALOX15
neural crest cell differentiation (GO:0014033)	0.193555	0.332401	0.21966	0.379557	-1.56692	2.57319	WNT8A
regulation of granulocyte macrophage colony-stimulating factor production (GO:0032645)	0.171568	0.318965	0.196543	0.367944	-1.45657	2.5676	ISL1
positive regulation of collagen metabolic process (GO:0010714)	0.193555	0.332401	0.21966	0.379557	-1.5468	2.54014	VIM
regulation of energy homeostasis (GO:2000505)	0.20433	0.341497	0.23097	0.387559	-1.59745	2.53678	DLL1
filopodium assembly (GO:0046847)	0.193555	0.332401	0.21966	0.379557	-1.54197	2.53222	SPATA13
negative regulation of protein binding (GO:0032091)	0.0626115	0.215933	0.0836846	0.286846	-0.913686	2.53165	DKK1;ISL1;DACT1
thymus development (GO:0048538)	0.182635	0.325954	0.208185	0.375135	-1.48626	2.52704	FGF10
branching involved in blood vessel morphogenesis (GO:0001569)	0.182635	0.325954	0.208185	0.375135	-1.48621	2.52695	LEF1
apoptotic process (GO:0006915)	0.0914637	0.254869	0.132107	0.325388	-1.0504	2.51235	DAPK1;PRKCE;TNFRSF19;CXCR4;JAK2;PHLDA2
negative regulation of ERK1 and ERK2 cascade (GO:0070373)	0.103762	0.260643	0.128227	0.325388	-1.10162	2.49589	RPS6KA6;FBLN1
regulation of exit from mitosis (GO:0007096)	0.193555	0.332401	0.21966	0.379557	-1.5198	2.49581	CDC14A
positive regulation of peptidyl-tyrosine phosphorylation (GO:0050731)	0.071803	0.237416	0.0988236	0.314156	-0.947037	2.49433	RIPK2;JAK2;CD44;FGF10
positive regulation of cardiac muscle cell proliferation (GO:0060045)	0.171568	0.318965	0.196543	0.367944	-1.40869	2.4832	TGFBR3
negative regulation of peptidyl-serine phosphorylation (GO:0033137)	0.225451	0.358633	0.253101	0.405685	-1.65939	2.47192	DKK1
mesenchymal cell development (GO:0014031)	0.193555	0.332401	0.21966	0.379557	-1.50436	2.47045	FOXC1
renal absorption (GO:0070293)	0.171568	0.318965	0.196543	0.367944	-1.40013	2.46811	HAS2
positive regulation of response to wounding (GO:1903036)	0.193555	0.332401	0.21966	0.379557	-1.50041	2.46396	PRKCE
B cell homeostasis (GO:0001782)	0.125786	0.278183	0.148243	0.331332	-1.18262	2.45177	DOCK11
positive regulation of protein localization to plasma membrane (GO:1903078)	0.1167	0.275852	0.143006	0.331332	-1.13919	2.44715	PRKCE;PTPN9
Notch receptor processing (GO:0007220)	0.20433	0.341497	0.23097	0.387559	-1.5353	2.43809	DLL1
calcineurin-mediated signaling (GO:0097720)	0.160351	0.306324	0.18473	0.354119	-1.32848	2.43163	NFATC1
regulation of interleukin-1 beta production (GO:0032651)	0.171568	0.318965	0.196543	0.367944	-1.37922	2.43125	ISL1
regulation of secretion (GO:0051046)	0.182635	0.325954	0.208185	0.375135	-1.42683	2.42599	FGF10
positive regulation of interleukin-6 production (GO:0032755)	0.1167	0.275852	0.143006	0.331332	-1.12866	2.42454	WNT5A;ISL1
regulation of cellular localization (GO:0060341)	0.103762	0.260643	0.128227	0.325388	-1.06732	2.41818	CHRNB4;FOXA2
negative regulation of cell growth (GO:0030308)	0.0700469	0.23625	0.0965906	0.314156	-0.909074	2.41686	SOX17;FRZB;SLIT3;SMARCA2
regulation of fibroblast migration (GO:0010762)	0.182635	0.325954	0.208185	0.375135	-1.42131	2.41661	PRKCE
interleukin-35-mediated signaling pathway (GO:0070757)	0.148983	0.296382	0.172744	0.348177	-1.26689	2.41206	JAK2
regulation of cyclin-dependent protein serine/threonine kinase activity involved in G1/S transition of mitotic cell cycle (GO:0031657)	0.182635	0.325954	0.208185	0.375135	-1.4181	2.41115	FGF10
RNA stabilization (GO:0043489)	0.214961	0.349795	0.242116	0.396296	-1.55869	2.39617	AXIN2
UV protection (GO:0009650)	0.137462	0.287747	0.160582	0.33878	-1.20406	2.38935	MFAP4
negative regulation of MAPK cascade (GO:0043409)	0.0942511	0.258201	0.12223	0.317521	-1.00487	2.37329	RPS6KA6;FBLN1;BMP7
regulation of defense response (GO:0031347)	0.0814107	0.254013	0.106717	0.314156	-0.944037	2.36788	WNT5A;JAK2;USP18
regulation of protein homodimerization activity (GO:0043496)	0.20433	0.341497	0.23097	0.387559	-1.48693	2.36128	ISL1
peptidyl-tyrosine phosphorylation (GO:0018108)	0.0916194	0.254869	0.119063	0.317521	-0.983001	2.34948	PKDCC;KDR;JAK2
positive regulation of cyclic nucleotide metabolic process (GO:0030801)	0.20433	0.341497	0.23097	0.387559	-1.47921	2.34901	WNT5A
regulation of astrocyte differentiation (GO:0048710)	0.137462	0.287747	0.160582	0.33878	-1.1831	2.34776	BMP2
positive regulation of small GTPase mediated signal transduction (GO:0051057)	0.193555	0.332401	0.21966	0.379557	-1.42895	2.34661	FGF10
protein maturation (GO:0051604)	0.102329	0.258201	0.131911	0.325388	-1.02692	2.34092	CPM;AEBP1;PCSK5
negative regulation of cell communication (GO:0010648)	0.0890191	0.254013	0.115928	0.317521	-0.963411	2.3304	EPHA7;KDR;ROR1
cellular response to leucine starvation (GO:1990253)	0.137462	0.287747	0.160582	0.33878	-1.17379	2.32929	RRAGD
retinoic acid metabolic process (GO:0042573)	0.193555	0.332401	0.21966	0.379557	-1.41679	2.32664	CYP26A1
modulation by virus of host morphology or physiology (GO:0019048)	0.225451	0.358633	0.253101	0.405685	-1.56013	2.32405	HIPK2
negative regulation of cartilage development (GO:0061037)	0.171568	0.318965	0.196543	0.367944	-1.31379	2.31591	SOX9
neurotransmitter biosynthetic process (GO:0042136)	0.182635	0.325954	0.208185	0.375135	-1.35904	2.31072	SLC5A7
negative regulation of response to wounding (GO:1903035)	0.20433	0.341497	0.23097	0.387559	-1.45422	2.30934	AJAP1
regulation of DNA-dependent DNA replication (GO:0090329)	0.160351	0.306324	0.18473	0.354119	-1.26043	2.30707	BMP5
negative regulation of cell death (GO:0060548)	0.0969136	0.258201	0.125427	0.321789	-0.982464	2.29301	PRKD1;BMP7;SOX4
regulation of bicellular tight junction assembly (GO:2000810)	0.20433	0.341497	0.23097	0.387559	-1.44165	2.28938	SNAI1
sulfur compound biosynthetic process (GO:0044272)	0.0828058	0.254013	0.112718	0.317521	-0.918866	2.28913	HS3ST3B1;CHST7;ST3GAL6;CHST2
regulation of lipase activity (GO:0060191)	0.182635	0.325954	0.208185	0.375135	-1.34209	2.2819	PCSK5
vasculature development (GO:0001944)	0.193555	0.332401	0.21966	0.379557	-1.38754	2.27861	FOXF1
regulation of biomineral tissue development (GO:0070167)	0.171568	0.318965	0.196543	0.367944	-1.28996	2.27391	SOX9
regulation of activin receptor signaling pathway (GO:0032925)	0.182635	0.325954	0.208185	0.375135	-1.32726	2.25669	FST
positive regulation of smoothened signaling pathway (GO:0045880)	0.171568	0.318965	0.196543	0.367944	-1.27613	2.24954	DLG5
regulation of steroid biosynthetic process (GO:0050810)	0.1211	0.278183	0.148009	0.331332	-1.06294	2.244	BMP2;BMP5
positive regulation of cell cycle arrest (GO:0071158)	0.0996066	0.258201	0.128654	0.325388	-0.972668	2.24348	GATA6;HMGA2;SOX4
regulation of osteoblast proliferation (GO:0033688)	0.20433	0.341497	0.23097	0.387559	-1.41069	2.2402	BMP2
regulation of NMDA receptor activity (GO:2000310)	0.171568	0.318965	0.196543	0.367944	-1.26876	2.23654	DAPK1
positive regulation of neural precursor cell proliferation (GO:2000179)	0.182635	0.325954	0.208185	0.375135	-1.31431	2.23468	PROX1
histone H2A monoubiquitination (GO:0035518)	0.214961	0.349795	0.242116	0.396296	-1.44799	2.22599	BMI1
regulation of G1/S transition of mitotic cell cycle (GO:2000045)	0.130018	0.28604	0.158121	0.33878	-1.09048	2.22466	CCND2;DACT1
actin filament organization (GO:0007015)	0.0790504	0.254013	0.107993	0.314156	-0.874999	2.22046	NEDD9;PROX1;CGNL1;CAP2
endothelial cell differentiation (GO:0045446)	0.171568	0.318965	0.196543	0.367944	-1.25548	2.21313	PROX1
response to calcium ion (GO:0051592)	0.0916194	0.254869	0.119063	0.317521	-0.925297	2.21156	TRPC3;ALOX15;WNT5A
embryonic axis specification (GO:0000578)	0.193555	0.332401	0.21966	0.379557	-1.34664	2.21145	T
Wnt signaling pathway, planar cell polarity pathway (GO:0060071)	0.116375	0.275852	0.148613	0.331718	-1.02752	2.21012	FZD1;WNT5A;PRICKLE1
protein hydroxylation (GO:0018126)	0.160351	0.306324	0.18473	0.354119	-1.20251	2.20107	P3H2
endochondral bone morphogenesis (GO:0060350)	0.160351	0.306324	0.18473	0.354119	-1.1965	2.19005	FOXC1
cellular response to mechanical stimulus (GO:0071260)	0.139083	0.290778	0.168356	0.348177	-1.10305	2.17597	PIEZO2;SOX9
negative regulation of cell cycle process (GO:0010948)	0.0969136	0.258201	0.125427	0.321789	-0.930956	2.17279	BMI1;BMP7;FGF10
response to purine-containing compound (GO:0014074)	0.214961	0.349795	0.242116	0.396296	-1.40592	2.16132	TRPC3
establishment or maintenance of apical/basal cell polarity (GO:0035088)	0.225451	0.358633	0.253101	0.405685	-1.44133	2.14708	CRB2
peptidyl-tyrosine autophosphorylation (GO:0038083)	0.12554	0.278183	0.153048	0.33878	-1.03226	2.14207	KDR;JAK2
positive regulation of peptidyl-lysine acetylation (GO:2000758)	0.193555	0.332401	0.21966	0.379557	-1.30436	2.14201	SOX4
positive regulation of cardiac muscle hypertrophy (GO:0010613)	0.20433	0.341497	0.23097	0.387559	-1.34839	2.14127	TRPC3
plasma membrane bounded cell projection organization (GO:0120036)	0.0753824	0.246347	0.103361	0.314156	-0.822767	2.127	CNTNAP2;CDH4;FLRT3;CDH11
regulation of phosphatidylinositol 3-kinase signaling (GO:0014066)	0.0942511	0.258201	0.12223	0.317521	-0.899421	2.12425	KDR;SOX9;JAK2
modulation of chemical synaptic transmission (GO:0050804)	0.0996066	0.258201	0.128654	0.325388	-0.91754	2.11633	CHRNB4;CDH2;GRIA4
negative regulation of immune system process (GO:0002683)	0.1211	0.278183	0.148009	0.331332	-1.0023	2.11599	TSC22D3;SOX9
negative regulation of androgen receptor signaling pathway (GO:0060766)	0.160351	0.306324	0.18473	0.354119	-1.15527	2.1146	FOXH1
positive regulation of protein secretion (GO:0050714)	0.0996066	0.258201	0.128654	0.325388	-0.915921	2.1126	ISL1;SOX4;WLS
regulation of neuron migration (GO:2001222)	0.235801	0.364754	0.263928	0.411669	-1.45991	2.10923	SEMA3A
DNA damage response, signal transduction by p53 class mediator (GO:0030330)	0.0996066	0.258201	0.128654	0.325388	-0.907832	2.09394	RPS6KA6;SOX4;HIPK2
positive regulation of NF-kappaB transcription factor activity (GO:0051092)	0.0945858	0.258201	0.127424	0.325388	-0.887683	2.09338	RIPK2;WNT5A;ROR1;PRKD1
protein N-linked glycosylation via asparagine (GO:0018279)	0.1211	0.278183	0.148009	0.331332	-0.990696	2.0915	ST6GAL1;ST3GAL6
hyaluronan catabolic process (GO:0030214)	0.20433	0.341497	0.23097	0.387559	-1.31344	2.08577	CD44
embryonic appendage morphogenesis (GO:0035113)	0.171568	0.318965	0.196543	0.367944	-1.17892	2.07817	LEF1
regulation of collagen biosynthetic process (GO:0032965)	0.214961	0.349795	0.242116	0.396296	-1.35103	2.07694	VIM
response to nicotine (GO:0035094)	0.256089	0.380741	0.285115	0.427173	-1.5203	2.071	CHRNB4
positive regulation of protein ubiquitination (GO:0031398)	0.102329	0.258201	0.131911	0.325388	-0.908012	2.06987	RIPK2;PRICKLE1;BMI1
negative regulation of pathway-restricted SMAD protein phosphorylation (GO:0060394)	0.137462	0.287747	0.160582	0.33878	-1.04295	2.06964	DKK1
protein complex disassembly (GO:0043241)	0.130018	0.28604	0.158121	0.33878	-1.01358	2.06779	FZD1;WNT8A
anion transmembrane transport (GO:0098656)	0.225451	0.358633	0.253101	0.405685	-1.38519	2.06345	SLC13A4
regulation of fertilization (GO:0080154)	0.193555	0.332401	0.21966	0.379557	-1.25592	2.06246	LHFPL2
positive regulation of cardiac muscle tissue growth (GO:0055023)	0.20433	0.341497	0.23097	0.387559	-1.29733	2.06019	TGFBR3
branching involved in ureteric bud morphogenesis (GO:0001658)	0.246013	0.370672	0.274598	0.417856	-1.46817	2.05892	BMP2
gliogenesis (GO:0042063)	0.182635	0.325954	0.208185	0.375135	-1.21087	2.05881	CDH2
dendritic cell chemotaxis (GO:0002407)	0.20433	0.341497	0.23097	0.387559	-1.29434	2.05544	CXCR4
leukotriene metabolic process (GO:0006691)	0.235801	0.364754	0.263928	0.411669	-1.41897	2.05009	ALOX15
regulation of macrophage activation (GO:0043030)	0.256089	0.380741	0.285115	0.427173	-1.49961	2.04281	WNT5A
neurogenesis (GO:0022008)	0.14828	0.296382	0.178702	0.354119	-1.06891	2.04017	DCHS1;WNT2
positive regulation of interferon-alpha production (GO:0032727)	0.235801	0.364754	0.263928	0.411669	-1.41064	2.03805	RIPK2
regulation of cellular component movement (GO:0051270)	0.130018	0.28604	0.158121	0.33878	-0.998857	2.03775	TGFBR3;ETS1
regulation of cardiac muscle cell proliferation (GO:0060043)	0.225451	0.358633	0.253101	0.405685	-1.36754	2.03716	TGFBR3
positive regulation of striated muscle cell differentiation (GO:0051155)	0.214961	0.349795	0.242116	0.396296	-1.32506	2.03702	PROX1
growth hormone receptor signaling pathway (GO:0060396)	0.246013	0.370672	0.274598	0.417856	-1.45009	2.03356	JAK2
cytoskeleton organization (GO:0007010)	0.0905747	0.254869	0.122435	0.317521	-0.846184	2.03218	SH3KBP1;MICAL1;EPB41L3;NEDD9
lipopolysaccharide-mediated signaling pathway (GO:0031663)	0.20433	0.341497	0.23097	0.387559	-1.26401	2.00728	PRKCE
negative regulation of NF-kappaB import into nucleus (GO:0042347)	0.20433	0.341497	0.23097	0.387559	-1.26278	2.00533	BMP7
vitamin D metabolic process (GO:0042359)	0.193555	0.332401	0.21966	0.379557	-1.22011	2.00366	CYP1A1
negative regulation of proteolysis involved in cellular protein catabolic process (GO:1903051)	0.235801	0.364754	0.263928	0.411669	-1.38476	2.00066	HIPK2
positive regulation of protein localization to cell periphery (GO:1904377)	0.130018	0.28604	0.158121	0.33878	-0.978695	1.99662	PRKCE;PTPN9
peptidyl-asparagine modification (GO:0018196)	0.12554	0.278183	0.153048	0.33878	-0.960646	1.99347	ST6GAL1;ST3GAL6
regulation of blood vessel size (GO:0050880)	0.160351	0.306324	0.18473	0.354119	-1.08511	1.98616	ADCY6
positive regulation of protein modification process (GO:0031401)	0.0692501	0.234503	0.0991386	0.314156	-0.74321	1.98439	BMP2;CCND2;KDR;AXIN2;SOX9
positive regulation of response to DNA damage stimulus (GO:2001022)	0.143666	0.296382	0.173516	0.349316	-1.02066	1.98035	HMGA2;FGF10
negative regulation of viral genome replication (GO:0045071)	0.14828	0.296382	0.178702	0.354119	-1.03635	1.97804	HMGA2;PROX1
positive regulation of p38MAPK cascade (GO:1900745)	0.225451	0.358633	0.253101	0.405685	-1.32481	1.97351	BMP2
regulation of oxidative stress-induced intrinsic apoptotic signaling pathway (GO:1902175)	0.225451	0.358633	0.253101	0.405685	-1.31826	1.96374	NME5
response to ATP (GO:0033198)	0.182635	0.325954	0.208185	0.375135	-1.15486	1.96357	TRPC3
mRNA transcription (GO:0009299)	0.256089	0.380741	0.285115	0.427173	-1.43537	1.95531	SOX17
cyclic nucleotide biosynthetic process (GO:0009190)	0.235801	0.364754	0.263928	0.411669	-1.34892	1.94887	ADCY6
negative regulation of signaling (GO:0023057)	0.102329	0.258201	0.131911	0.325388	-0.854924	1.94885	EPHA7;KDR;ROR1
histone deubiquitination (GO:0016578)	0.235801	0.364754	0.263928	0.411669	-1.33796	1.93304	USP3
regulation of response to cytokine stimulus (GO:0060759)	0.246013	0.370672	0.274598	0.417856	-1.37636	1.93017	WNT5A
regulation of cell junction assembly (GO:1901888)	0.193555	0.332401	0.21966	0.379557	-1.17296	1.92623	SNAI1
regulation of interleukin-4 production (GO:0032673)	0.193555	0.332401	0.21966	0.379557	-1.16861	1.91909	LEF1
regulation of mitochondrial fission (GO:0090140)	0.235801	0.364754	0.263928	0.411669	-1.32772	1.91825	KDR
positive regulation of T cell migration (GO:2000406)	0.246013	0.370672	0.274598	0.417856	-1.36047	1.90788	WNT5A
morphogenesis of an epithelium (GO:0002009)	0.235801	0.364754	0.263928	0.411669	-1.31985	1.90688	LHX1
embryonic hemopoiesis (GO:0035162)	0.148983	0.296382	0.172744	0.348177	-0.996608	1.89746	KDR
heterocycle biosynthetic process (GO:0018130)	0.214961	0.349795	0.242116	0.396296	-1.22114	1.87726	MOCS1
steroid hormone mediated signaling pathway (GO:0043401)	0.246013	0.370672	0.274598	0.417856	-1.33704	1.87502	BMP7
regulation of response to interferon-gamma (GO:0060330)	0.182635	0.325954	0.208185	0.375135	-1.10237	1.87432	JAK2
dorsal/ventral pattern formation (GO:0009953)	0.246013	0.370672	0.274598	0.417856	-1.33608	1.87368	LHX1
positive regulation of cytokine production involved in immune response (GO:0002720)	0.193555	0.332401	0.21966	0.379557	-1.14	1.87211	WNT5A
phosphatidylethanolamine biosynthetic process (GO:0006646)	0.193555	0.332401	0.21966	0.379557	-1.13386	1.86201	ALOX15
heparan sulfate proteoglycan biosynthetic process (GO:0015012)	0.193555	0.332401	0.21966	0.379557	-1.13234	1.85951	HS3ST3B1
negative regulation of protein ubiquitination (GO:0031397)	0.14828	0.296382	0.178702	0.354119	-0.9693	1.85006	SOX4;HIPK2
positive regulation of focal adhesion assembly (GO:0051894)	0.214961	0.349795	0.242116	0.396296	-1.19275	1.83361	KDR
heterophilic cell-cell adhesion via plasma membrane cell adhesion molecules (GO:0007157)	0.134533	0.287747	0.163224	0.343382	-0.912977	1.83138	CRB2;DCHS1
sulfate transport (GO:0008272)	0.193555	0.332401	0.21966	0.379557	-1.1102	1.82316	SLC13A4
positive regulation of cell-substrate adhesion (GO:0010811)	0.157596	0.306324	0.189141	0.362145	-0.985876	1.82162	ALOX15;JAK2
negative regulation of cellular biosynthetic process (GO:0031327)	0.134533	0.287747	0.163224	0.343382	-0.907237	1.81987	SNAI1;PROX1
sulfur compound transport (GO:0072348)	0.235801	0.364754	0.263928	0.411669	-1.25836	1.81803	SLC13A4
heparan sulfate proteoglycan metabolic process (GO:0030201)	0.246013	0.370672	0.274598	0.417856	-1.29404	1.81473	HS3ST3B1
positive regulation of JUN kinase activity (GO:0043507)	0.14828	0.296382	0.178702	0.354119	-0.94786	1.80913	WNT5A;DKK1
regulation of intrinsic apoptotic signaling pathway in response to DNA damage (GO:1902229)	0.20433	0.341497	0.23097	0.387559	-1.13406	1.80091	SNAI1
positive regulation of transforming growth factor beta receptor signaling pathway (GO:0030511)	0.235801	0.364754	0.263928	0.411669	-1.2453	1.79918	HIPK2
inositol phosphate-mediated signaling (GO:0048016)	0.246013	0.370672	0.274598	0.417856	-1.28106	1.79652	NFATC1
negative regulation of phosphate metabolic process (GO:0045936)	0.235801	0.364754	0.263928	0.411669	-1.24156	1.79376	BMP7
cellular response to corticosteroid stimulus (GO:0071384)	0.193555	0.332401	0.21966	0.379557	-1.09202	1.7933	ISL1
regulation of inflammatory response (GO:0050727)	0.0735774	0.242805	0.10481	0.314156	-0.686337	1.79094	WNT5A;JAK2;ETS1;ISL1;USP18
eye morphogenesis (GO:0048592)	0.246013	0.370672	0.274598	0.417856	-1.27487	1.78784	FBN2
transcription, DNA-templated (GO:0006351)	0.106769	0.267399	0.160634	0.33878	-0.790887	1.76929	CDX2;LHX1;HAND1;LEF1;GATA6;GATA4;NFATC1;MEIS2
negative regulation of cation transmembrane transport (GO:1904063)	0.182635	0.325954	0.208185	0.375135	-1.04031	1.7688	STK39
positive regulation of cellular protein metabolic process (GO:0032270)	0.125131	0.278183	0.158946	0.33878	-0.846	1.75832	VIM;SOX4;DACT1
cardiac myofibril assembly (GO:0055003)	0.214961	0.349795	0.242116	0.396296	-1.14075	1.75367	PROX1
regulation of exocytosis (GO:0017157)	0.152924	0.303504	0.183911	0.354119	-0.925519	1.73795	STXBP5;RAB8B
positive regulation of cysteine-type endopeptidase activity involved in apoptotic signaling pathway (GO:2001269)	0.193555	0.332401	0.21966	0.379557	-1.05801	1.73746	JAK2
phosphatidylethanolamine metabolic process (GO:0046337)	0.246013	0.370672	0.274598	0.417856	-1.23108	1.72643	ALOX15
protein targeting to peroxisome (GO:0006625)	0.193555	0.332401	0.21966	0.379557	-1.05118	1.72624	RAB8B
regulation of peptide secretion (GO:0002791)	0.193555	0.332401	0.21966	0.379557	-1.04931	1.72317	STXBP5
negative regulation of cytokine biosynthetic process (GO:0042036)	0.256089	0.380741	0.285115	0.427173	-1.26443	1.72245	TRIB2
cellular response to lipid (GO:0071396)	0.0923178	0.256388	0.129037	0.325388	-0.720799	1.71732	WNT5A;SOX9;WNT2;ADCY6;WNT3
positive regulation of cytosolic calcium ion concentration (GO:0007204)	0.104972	0.263291	0.140262	0.331332	-0.761651	1.71681	TRPC3;LPAR1;CXCR4;LPAR4
positive regulation of transferase activity (GO:0051347)	0.113639	0.270876	0.150889	0.336352	-0.785628	1.70852	EPHA7;KDR;ROR1;BMI1
positive regulation of positive chemotaxis (GO:0050927)	0.20433	0.341497	0.23097	0.387559	-1.07116	1.70102	KDR
negative regulation of myeloid cell differentiation (GO:0045638)	0.266032	0.387982	0.29548	0.435458	-1.28263	1.69839	MEIS2
establishment of protein localization to chromosome (GO:0070199)	0.182635	0.325954	0.208185	0.375135	-0.998593	1.69787	H2AFY2
negative regulation of cellular response to growth factor stimulus (GO:0090288)	0.171766	0.318965	0.204949	0.375135	-0.962746	1.69599	BMPER;HIPK2
actin filament polymerization (GO:0030041)	0.225451	0.358633	0.253101	0.405685	-1.13602	1.69227	JAK2
calcium-mediated signaling using intracellular calcium source (GO:0035584)	0.225451	0.358633	0.253101	0.405685	-1.13231	1.68675	KDR
cellular polysaccharide biosynthetic process (GO:0033692)	0.235801	0.364754	0.263928	0.411669	-1.16712	1.68621	HAS2
STAT cascade (GO:0097696)	0.266032	0.387982	0.29548	0.435458	-1.27033	1.6821	JAK2
positive regulation of actin filament polymerization (GO:0030838)	0.152924	0.303504	0.183911	0.354119	-0.895147	1.68092	PRKCE;ALOX15
membrane lipid metabolic process (GO:0006643)	0.225451	0.358633	0.253101	0.405685	-1.1198	1.66812	ST3GAL6
regulation of adaptive immune response (GO:0002819)	0.182635	0.325954	0.208185	0.375135	-0.979257	1.665	ALOX15
positive regulation of dendritic spine development (GO:0060999)	0.246013	0.370672	0.274598	0.417856	-1.18514	1.662	DLG5
negative regulation of protein import into nucleus (GO:0042308)	0.266032	0.387982	0.29548	0.435458	-1.24929	1.65424	AXIN2
intrinsic apoptotic signaling pathway in response to DNA damage by p53 class mediator (GO:0042771)	0.246013	0.370672	0.274598	0.417856	-1.17695	1.65053	HIPK2
regulation of interferon-alpha production (GO:0032647)	0.20433	0.341497	0.23097	0.387559	-1.03438	1.64261	RIPK2
epoxygenase P450 pathway (GO:0019373)	0.256089	0.380741	0.285115	0.427173	-1.20042	1.63524	CYP1A1
positive regulation of transporter activity (GO:0032411)	0.182635	0.325954	0.208185	0.375135	-0.961359	1.63457	STK39
regulation of epidermal cell differentiation (GO:0045604)	0.246013	0.370672	0.274598	0.417856	-1.16499	1.63375	DLL1
toll-like receptor 4 signaling pathway (GO:0034142)	0.193555	0.332401	0.21966	0.379557	-0.99426	1.63277	PRKCE
cellular response to hexose stimulus (GO:0071331)	0.256089	0.380741	0.285115	0.427173	-1.19475	1.62752	SOX4
protein ADP-ribosylation (GO:0006471)	0.235801	0.364754	0.263928	0.411669	-1.11702	1.61383	PARP8
embryonic cranial skeleton morphogenesis (GO:0048701)	0.193555	0.332401	0.21966	0.379557	-0.979959	1.60928	LHX1
positive regulation of leukocyte activation (GO:0002696)	0.20433	0.341497	0.23097	0.387559	-1.00769	1.60023	WNT5A
positive regulation of erythrocyte differentiation (GO:0045648)	0.266032	0.387982	0.29548	0.435458	-1.20641	1.59746	ETS1
negative regulation of protein localization to plasma membrane (GO:1903077)	0.235801	0.364754	0.263928	0.411669	-1.10177	1.5918	PKDCC
positive regulation of purine nucleotide metabolic process (GO:1900544)	0.182635	0.325954	0.208185	0.375135	-0.931444	1.5837	WNT5A
positive regulation of response to stimulus (GO:0048584)	0.167019	0.318699	0.199662	0.373368	-0.882426	1.57923	WNT5A;HMGA2
ureteric bud morphogenesis (GO:0060675)	0.246013	0.370672	0.274598	0.417856	-1.11969	1.57022	BMP2
negative regulation of intracellular protein transport (GO:0090317)	0.246013	0.370672	0.274598	0.417856	-1.11335	1.56133	SOX4
JAK-STAT cascade involved in growth hormone signaling pathway (GO:0060397)	0.193555	0.332401	0.21966	0.379557	-0.946116	1.5537	JAK2
interleukin-6-mediated signaling pathway (GO:0070102)	0.182635	0.325954	0.208185	0.375135	-0.911829	1.55035	JAK2
regulation of Rho protein signal transduction (GO:0035023)	0.181326	0.325954	0.215566	0.379557	-0.897322	1.53214	LPAR1;LPAR4
regulation of vacuole organization (GO:0044088)	0.246013	0.370672	0.274598	0.417856	-1.09033	1.52905	LAPTM4B
positive regulation of transcription of Notch receptor target (GO:0007221)	0.214961	0.349795	0.242116	0.396296	-0.980754	1.50771	PBX1
receptor catabolic process (GO:0032801)	0.28552	0.402792	0.315763	0.449222	-1.2025	1.50727	VLDLR
response to organophosphorus (GO:0046683)	0.225451	0.358633	0.253101	0.405685	-1.00668	1.4996	TRPC3
cellular response to glucocorticoid stimulus (GO:0071385)	0.214961	0.349795	0.242116	0.396296	-0.974813	1.49858	ISL1
triglyceride catabolic process (GO:0019433)	0.266032	0.387982	0.29548	0.435458	-1.13124	1.49793	FABP7
protein localization to cell surface (GO:0034394)	0.266032	0.387982	0.29548	0.435458	-1.13075	1.49727	FGF10
membrane assembly (GO:0071709)	0.275841	0.396448	0.305695	0.44314	-1.16037	1.49447	RFTN1
positive regulation of neuron apoptotic process (GO:0043525)	0.235801	0.364754	0.263928	0.411669	-1.03323	1.49277	EPHA7
striated muscle cell development (GO:0055002)	0.246013	0.370672	0.274598	0.417856	-1.06185	1.4891	LEF1
integrin-mediated signaling pathway (GO:0007229)	0.186135	0.331147	0.220894	0.380378	-0.885555	1.48887	NEDD9;PRKD1
DNA geometric change (GO:0032392)	0.28552	0.402792	0.315763	0.449222	-1.17943	1.47834	HMGB3
negative regulation of oxidative stress-induced cell death (GO:1903202)	0.28552	0.402792	0.315763	0.449222	-1.17221	1.4693	NME5
cellular protein modification process (GO:0006464)	0.124204	0.278183	0.223445	0.384125	-0.697801	1.4555	DAPK1;IGFBP4;PRKCE;HUNK;STK39;DCLK1;HIPK2;BMP2;RPS6KA6;CDH2;GPC3;MXRA8;PTPN9;ASB4;ST3GAL6;PRKD1;JAK2;CDK14
negative regulation of cell cycle G1/S phase transition (GO:1902807)	0.266032	0.387982	0.29548	0.435458	-1.091	1.44464	DACT1
chromosome organization (GO:0051276)	0.176536	0.325954	0.21025	0.37845	-0.832695	1.44409	HMGA2;AXIN2
regulation of cellular response to growth factor stimulus (GO:0090287)	0.225451	0.358633	0.253101	0.405685	-0.964135	1.43623	FBN2
regulation of potassium ion transmembrane transporter activity (GO:1901016)	0.295071	0.408391	0.325686	0.454879	-1.16941	1.42732	STK39
regulation of DNA biosynthetic process (GO:2000278)	0.266032	0.387982	0.29548	0.435458	-1.07559	1.42423	DACH1
regulation of lymphocyte proliferation (GO:0050670)	0.193555	0.332401	0.21966	0.379557	-0.866668	1.42324	FGF10
negative regulation of cell motility (GO:2000146)	0.143318	0.296382	0.180236	0.354119	-0.731209	1.42051	DACH1;DLG5;FBLN1
regulation of interleukin-10 production (GO:0032653)	0.295071	0.408391	0.325686	0.454879	-1.15898	1.41459	DLL1
mitotic G2 DNA damage checkpoint (GO:0007095)	0.214961	0.349795	0.242116	0.396296	-0.91667	1.4092	HMGA2
positive regulation of cellular component movement (GO:0051272)	0.256089	0.380741	0.285115	0.427173	-1.03437	1.40904	ETS1
positive regulation of filopodium assembly (GO:0051491)	0.295071	0.408391	0.325686	0.454879	-1.14045	1.39197	DOCK11
regulation of lamellipodium organization (GO:1902743)	0.214961	0.349795	0.242116	0.396296	-0.90526	1.39165	CD44
regulation of protein ubiquitination (GO:0031396)	0.1559	0.306324	0.194837	0.367944	-0.748442	1.39101	RIPK2;PRICKLE1;SOX4
activin receptor signaling pathway (GO:0032924)	0.235801	0.364754	0.263928	0.411669	-0.956748	1.38228	CFC1
positive regulation of wound healing (GO:0090303)	0.304494	0.416637	0.335465	0.461642	-1.15837	1.37742	PRKCE
positive regulation of cell morphogenesis involved in differentiation (GO:0010770)	0.186135	0.331147	0.220894	0.380378	-0.818932	1.37686	PLXNA2;PLXNA4
positive regulation of collagen biosynthetic process (GO:0032967)	0.193555	0.332401	0.21966	0.379557	-0.836459	1.37363	VIM
regulation of neurogenesis (GO:0050767)	0.181326	0.325954	0.215566	0.379557	-0.804376	1.37344	DLL1;WNT3
positive regulation of cellular response to transforming growth factor beta stimulus (GO:1903846)	0.235801	0.364754	0.263928	0.411669	-0.947776	1.36932	HIPK2
positive regulation of interferon-beta production (GO:0032728)	0.304494	0.416637	0.335465	0.461642	-1.14749	1.36449	RIPK2
ammonium transport (GO:0015696)	0.275841	0.396448	0.305695	0.44314	-1.05742	1.36188	SLC5A7
regulation of lipoprotein lipase activity (GO:0051004)	0.246013	0.370672	0.274598	0.417856	-0.970769	1.36138	PCSK5
cGMP metabolic process (GO:0046068)	0.322965	0.431732	0.354602	0.474401	-1.19983	1.35606	ADCY6
regulation of myotube differentiation (GO:0010830)	0.235801	0.364754	0.263928	0.411669	-0.937346	1.35425	RBM24
membrane protein intracellular domain proteolysis (GO:0031293)	0.28552	0.402792	0.315763	0.449222	-1.07964	1.35327	DLL1
cellular senescence (GO:0090398)	0.28552	0.402792	0.315763	0.449222	-1.07578	1.34842	HMGA2
regulation of pri-miRNA transcription from RNA polymerase II promoter (GO:1902893)	0.304494	0.416637	0.335465	0.461642	-1.13208	1.34616	SOX9
activation of protein kinase A activity (GO:0034199)	0.20433	0.341497	0.23097	0.387559	-0.843816	1.34	ADCY6
positive regulation of epithelial cell differentiation (GO:0030858)	0.235801	0.364754	0.263928	0.411669	-0.927261	1.33968	SOX9
detection of mechanical stimulus (GO:0050982)	0.214961	0.349795	0.242116	0.396296	-0.869692	1.33698	PIEZO2
regulation of chemotaxis (GO:0050920)	0.28552	0.402792	0.315763	0.449222	-1.06495	1.33486	CXCR4
negative regulation of double-strand break repair (GO:2000780)	0.235801	0.364754	0.263928	0.411669	-0.918556	1.3271	HMGA2
positive regulation of cysteine-type endopeptidase activity (GO:2001056)	0.171766	0.318965	0.204949	0.375135	-0.74898	1.31942	DAPK1;RIPK2
regulation of interferon-gamma-mediated signaling pathway (GO:0060334)	0.266032	0.387982	0.29548	0.435458	-0.9963	1.31924	JAK2
B cell proliferation (GO:0042100)	0.332017	0.439987	0.363964	0.483848	-1.19465	1.31718	LEF1
positive regulation of axon extension (GO:0045773)	0.235801	0.364754	0.263928	0.411669	-0.910205	1.31504	SEMA5A
regulation of insulin secretion (GO:0050796)	0.146431	0.296382	0.183858	0.354119	-0.683524	1.31319	ISL1;SOX4;FOXA2
negative regulation of G1/S transition of mitotic cell cycle (GO:2000134)	0.28552	0.402792	0.315763	0.449222	-1.04648	1.3117	DACT1
wound healing, spreading of cells (GO:0044319)	0.246013	0.370672	0.274598	0.417856	-0.934458	1.31046	CD44
positive regulation of programmed cell death (GO:0043068)	0.132444	0.287747	0.18474	0.354119	-0.642361	1.2986	TIAM2;BMP2;ARHGEF26;FRZB;HMGA2;SOX4
regulation of calcium ion transport into cytosol (GO:0010522)	0.266032	0.387982	0.29548	0.435458	-0.972494	1.28772	TRPC3
regulation of protein ubiquitination involved in ubiquitin-dependent protein catabolic process (GO:2000058)	0.295071	0.408391	0.325686	0.454879	-1.0412	1.27083	HIPK2
cellular protein metabolic process (GO:0044267)	0.116367	0.275852	0.181853	0.354119	-0.59048	1.27013	CDH2;IGFBP4;MMP2;PAPPA;GATA6;GPC3;MXRA8;ST3GAL6;DLL1;PCSK5
regulation of NF-kappaB import into nucleus (GO:0042345)	0.304494	0.416637	0.335465	0.461642	-1.06803	1.27	BMP7
negative regulation of wound healing (GO:0061045)	0.295071	0.408391	0.325686	0.454879	-1.03463	1.26281	AJAP1
regulation of tumor necrosis factor production (GO:0032680)	0.200665	0.341497	0.236936	0.396296	-0.784419	1.25987	JAK2;ISL1
cellular amide metabolic process (GO:0043603)	0.205539	0.34182	0.242299	0.396296	-0.795441	1.25848	CPM;AEBP1
stress-activated MAPK cascade (GO:0051403)	0.205539	0.34182	0.242299	0.396296	-0.793921	1.25608	RIPK2;TNFRSF19
regulation of cAMP-mediated signaling (GO:0043949)	0.225451	0.358633	0.253101	0.405685	-0.842216	1.25461	APLNR
positive regulation of cell cycle G1/S phase transition (GO:1902808)	0.275841	0.396448	0.305695	0.44314	-0.972993	1.25315	CCND2
regulation of NIK/NF-kappaB signaling (GO:1901222)	0.322965	0.431732	0.354602	0.474401	-1.1081	1.25238	TSPAN6
regulation of microtubule-based process (GO:0032886)	0.304494	0.416637	0.335465	0.461642	-1.05311	1.25225	TRIM36
regulation of developmental growth (GO:0048638)	0.340948	0.446201	0.373191	0.490688	-1.16277	1.25118	DLL1
regulation of cellular catabolic process (GO:0031329)	0.171766	0.318965	0.204949	0.375135	-0.70939	1.24968	DAPK1;RRAGD
negative regulation of cell-matrix adhesion (GO:0001953)	0.313791	0.425896	0.345103	0.46991	-1.07773	1.24912	AJAP1
positive regulation of cellular amide metabolic process (GO:0034250)	0.200665	0.341497	0.236936	0.396296	-0.777003	1.24796	VIM;SOX4
negative regulation of transforming growth factor beta receptor signaling pathway (GO:0030512)	0.171766	0.318965	0.204949	0.375135	-0.705727	1.24322	FBN2;BAMBI
substrate adhesion-dependent cell spreading (GO:0034446)	0.358454	0.457029	0.391247	0.502648	-1.20706	1.23839	ANTXR1
monocarboxylic acid catabolic process (GO:0072329)	0.295071	0.408391	0.325686	0.454879	-1.00954	1.23218	CYP26A1
response to alcohol (GO:0097305)	0.295071	0.408391	0.325686	0.454879	-1.00762	1.22984	TGFBR3
regulation of cAMP biosynthetic process (GO:0030817)	0.235801	0.364754	0.263928	0.411669	-0.849007	1.22662	CAP2
adenylate cyclase-inhibiting G-protein coupled receptor signaling pathway (GO:0007193)	0.210425	0.348911	0.247667	0.40429	-0.780126	1.21593	LPAR1;ADCY6
positive regulation by host of viral transcription (GO:0043923)	0.214961	0.349795	0.242116	0.396296	-0.782697	1.20324	LEF1
positive regulation of cell cycle process (GO:0090068)	0.175379	0.324712	0.217252	0.379557	-0.690752	1.20246	PRKCE;GATA6;HMGA2
negative regulation of viral transcription (GO:0032897)	0.275841	0.396448	0.305695	0.44314	-0.932196	1.2006	HMGA2
cellular response to catecholamine stimulus (GO:0071870)	0.275841	0.396448	0.305695	0.44314	-0.928188	1.19544	ADCY6
production of miRNAs involved in gene silencing by miRNA (GO:0035196)	0.322965	0.431732	0.354602	0.474401	-1.05032	1.18708	SMAD1
blood vessel endothelial cell migration (GO:0043534)	0.225451	0.358633	0.253101	0.405685	-0.7961	1.18591	KDR
transition metal ion transport (GO:0000041)	0.313791	0.425896	0.345103	0.46991	-1.02085	1.18319	TRPC3
regulation of cell growth (GO:0001558)	0.134299	0.287747	0.181691	0.354119	-0.587122	1.17876	SOX17;FRZB;LEF1;SLIT3;SMARCA2
negative regulation of intrinsic apoptotic signaling pathway (GO:2001243)	0.205539	0.34182	0.242299	0.396296	-0.742221	1.17428	SNAI1;NME5
regulation of protein transport (GO:0051223)	0.313791	0.425896	0.345103	0.46991	-1.01284	1.17391	STXBP5
nucleotide biosynthetic process (GO:0009165)	0.304494	0.416637	0.335465	0.461642	-0.986577	1.17314	ADCY6
monocarboxylic acid metabolic process (GO:0032787)	0.17869	0.325954	0.22104	0.380378	-0.673756	1.16028	CYP26A1;SLC16A1;CROT
negative regulation of lymphocyte proliferation (GO:0050672)	0.332017	0.439987	0.363964	0.483848	-1.04788	1.15536	DLG5
negative regulation of oxidative stress-induced intrinsic apoptotic signaling pathway (GO:1902176)	0.225451	0.358633	0.253101	0.405685	-0.773034	1.15155	NME5
positive regulation of dephosphorylation (GO:0035306)	0.28552	0.402792	0.315763	0.449222	-0.918068	1.15074	BMP2
carboxylic acid catabolic process (GO:0046395)	0.322965	0.431732	0.354602	0.474401	-1.00939	1.14083	CD44
GTP metabolic process (GO:0046039)	0.256089	0.380741	0.285115	0.427173	-0.837135	1.14037	MOCS1
positive regulation of phospholipid metabolic process (GO:1903727)	0.322965	0.431732	0.354602	0.474401	-1.00641	1.13745	PRKD1
negative regulation of cell cycle arrest (GO:0071157)	0.256089	0.380741	0.285115	0.427173	-0.833222	1.13504	FGF10
negative regulation of small GTPase mediated signal transduction (GO:0051058)	0.313791	0.425896	0.345103	0.46991	-0.972983	1.12771	CGNL1
response to dsRNA (GO:0043331)	0.28552	0.402792	0.315763	0.449222	-0.898849	1.12665	RFTN1
protein localization to chromatin (GO:0071168)	0.20433	0.341497	0.23097	0.387559	-0.705196	1.11987	H2AFY2
negative regulation of T cell activation (GO:0050868)	0.375497	0.466393	0.408785	0.512656	-1.1397	1.11634	DLG5
chondroitin sulfate proteoglycan biosynthetic process (GO:0050650)	0.295071	0.408391	0.325686	0.454879	-0.914304	1.11594	CHST7
cyclic purine nucleotide metabolic process (GO:0052652)	0.340948	0.446201	0.373191	0.490688	-1.03268	1.11119	ADCY6
positive regulation of cellular catabolic process (GO:0031331)	0.172086	0.318965	0.213477	0.379557	-0.630791	1.11004	DAPK1;PRKD1;DACT1
DNA conformation change (GO:0071103)	0.225451	0.358633	0.253101	0.405685	-0.740444	1.103	HMGB3
cyclic nucleotide metabolic process (GO:0009187)	0.295071	0.408391	0.325686	0.454879	-0.900898	1.09958	ADCY6
diterpenoid metabolic process (GO:0016101)	0.205539	0.34182	0.242299	0.396296	-0.693426	1.09708	GPC3;GPC6
positive regulation of cellular component organization (GO:0051130)	0.172086	0.318965	0.213477	0.379557	-0.61832	1.0881	DLG5;BMP7;DLL1
inner ear morphogenesis (GO:0042472)	0.266032	0.387982	0.29548	0.435458	-0.817952	1.08308	SOX9
negative regulation of protein transport (GO:0051224)	0.225451	0.358633	0.253101	0.405685	-0.726576	1.08235	PKDCC
activation of protein kinase B activity (GO:0032148)	0.340948	0.446201	0.373191	0.490688	-1.00338	1.07966	WNT5A
positive regulation of cell communication (GO:0010647)	0.322965	0.431732	0.354602	0.474401	-0.95382	1.07802	WLS
apoptotic cell clearance (GO:0043277)	0.304494	0.416637	0.335465	0.461642	-0.903044	1.07381	ALOX15
signal peptide processing (GO:0006465)	0.295071	0.408391	0.325686	0.454879	-0.874548	1.06742	PCSK5
negative regulation of nervous system development (GO:0051961)	0.266032	0.387982	0.29548	0.435458	-0.806037	1.06731	WNT5A
negative regulation of Notch signaling pathway (GO:0045746)	0.332017	0.439987	0.363964	0.483848	-0.965885	1.06496	HEY1
protein depolymerization (GO:0051261)	0.295071	0.408391	0.325686	0.454879	-0.872297	1.06467	MICAL1
peptide catabolic process (GO:0043171)	0.295071	0.408391	0.325686	0.454879	-0.870889	1.06295	ANPEP
response to organic cyclic compound (GO:0014070)	0.239943	0.370142	0.279918	0.424799	-0.743978	1.06192	CHRNB4;CYP1A1
activation of phospholipase C activity (GO:0007202)	0.266032	0.387982	0.29548	0.435458	-0.796378	1.05452	LPAR1
oligosaccharide metabolic process (GO:0009311)	0.210425	0.348911	0.247667	0.40429	-0.675802	1.05332	ST6GAL1;ST3GAL6
organic cation transport (GO:0015695)	0.28552	0.402792	0.315763	0.449222	-0.838506	1.05102	SLC5A7
negative regulation of JNK cascade (GO:0046329)	0.322965	0.431732	0.354602	0.474401	-0.925311	1.0458	DACT1
activation of JUN kinase activity (GO:0007257)	0.340948	0.446201	0.373191	0.490688	-0.968164	1.04177	WNT5A
positive regulation of protein modification by small protein conjugation or removal (GO:1903322)	0.22023	0.356392	0.258414	0.411669	-0.688218	1.04133	RIPK2;PRICKLE1
regulation of p38MAPK cascade (GO:1900744)	0.304494	0.416637	0.335465	0.461642	-0.873887	1.03914	BMP2
negative regulation of epithelial cell proliferation (GO:0050680)	0.225147	0.358633	0.26379	0.411669	-0.696857	1.03901	TGFBR3;SOX9
regulation of cyclin-dependent protein serine/threonine kinase activity (GO:0000079)	0.230073	0.364607	0.269167	0.417856	-0.705828	1.03712	CCND2;PROX1
cellular response to ketone (GO:1901655)	0.322965	0.431732	0.354602	0.474401	-0.909243	1.02764	ADCY6
camera-type eye development (GO:0043010)	0.28552	0.402792	0.315763	0.449222	-0.816308	1.02319	FBN2
coenzyme biosynthetic process (GO:0009108)	0.332017	0.439987	0.363964	0.483848	-0.9255	1.02043	MOCS1
positive regulation of phospholipase C activity (GO:0010863)	0.340948	0.446201	0.373191	0.490688	-0.94816	1.02025	LPAR1
negative regulation of DNA biosynthetic process (GO:2000279)	0.340948	0.446201	0.373191	0.490688	-0.94752	1.01956	DACH1
mitotic G2/M transition checkpoint (GO:0044818)	0.275841	0.396448	0.305695	0.44314	-0.791488	1.01938	HMGA2
cortical cytoskeleton organization (GO:0030865)	0.332017	0.439987	0.363964	0.483848	-0.921067	1.01554	EPB41L3
positive regulation of kinase activity (GO:0033674)	0.195493	0.335387	0.24017	0.396296	-0.620421	1.01267	EPHA7;KDR;ROR1
regulation of insulin secretion involved in cellular response to glucose stimulus (GO:0061178)	0.266032	0.387982	0.29548	0.435458	-0.763392	1.01084	FOXA2
positive regulation of phosphatidylinositol 3-kinase activity (GO:0043552)	0.295071	0.408391	0.325686	0.454879	-0.818725	0.999287	PRKD1
regulation of protein autophosphorylation (GO:0031952)	0.34976	0.449691	0.382285	0.496822	-0.950839	0.998866	EPHA7
response to exogenous dsRNA (GO:0043330)	0.367033	0.461627	0.40008	0.506647	-0.99253	0.994816	RFTN1
bone development (GO:0060348)	0.375497	0.466393	0.408785	0.512656	-1.01209	0.991343	FGF8
positive regulation of Notch signaling pathway (GO:0045747)	0.367033	0.461627	0.40008	0.506647	-0.985401	0.987671	DLL1
neural tube closure (GO:0001843)	0.367033	0.461627	0.40008	0.506647	-0.984578	0.986846	PRICKLE1
response to alkaloid (GO:0043279)	0.275841	0.396448	0.305695	0.44314	-0.766225	0.986844	CHRNB4
chromatin assembly (GO:0031497)	0.22023	0.356392	0.258414	0.411669	-0.649429	0.98264	HMGA2;SOX9
negative regulation of receptor activity (GO:2000272)	0.358454	0.457029	0.391247	0.502648	-0.944274	0.968782	FOXH1
negative regulation of intracellular signal transduction (GO:1902532)	0.171591	0.318965	0.22025	0.380186	-0.549067	0.967809	DLG5;TSPAN6;APLNR;CGNL1
G2 DNA damage checkpoint (GO:0031572)	0.358454	0.457029	0.391247	0.502648	-0.940652	0.965066	HMGA2
mRNA stabilization (GO:0048255)	0.367033	0.461627	0.40008	0.506647	-0.958273	0.960481	AXIN2
positive regulation of cell junction assembly (GO:1901890)	0.275841	0.396448	0.305695	0.44314	-0.741998	0.955641	KDR
carboxylic acid metabolic process (GO:0019752)	0.367033	0.461627	0.40008	0.506647	-0.952732	0.954927	ST6GAL1
positive regulation of adherens junction organization (GO:1903393)	0.235801	0.364754	0.263928	0.411669	-0.660324	0.954015	KDR
negative regulation of blood vessel morphogenesis (GO:2000181)	0.22023	0.356392	0.258414	0.411669	-0.627589	0.949594	FOXC1;AMOT
regulation of TORC1 signaling (GO:1903432)	0.322965	0.431732	0.354602	0.474401	-0.833903	0.942487	RRAGD
regulation of protein import into nucleus (GO:0042306)	0.295071	0.408391	0.325686	0.454879	-0.771448	0.941583	DACT1
cellular response to peptide hormone stimulus (GO:0071375)	0.185363	0.330473	0.228656	0.387559	-0.557939	0.940372	GNB4;ADCY6;RAB8B
negative regulation of extrinsic apoptotic signaling pathway via death domain receptors (GO:1902042)	0.34976	0.449691	0.382285	0.496822	-0.892157	0.93722	BMP5
positive regulation of myeloid cell differentiation (GO:0045639)	0.332017	0.439987	0.363964	0.483848	-0.849493	0.936626	ETS1
cGMP biosynthetic process (GO:0006182)	0.28552	0.402792	0.315763	0.449222	-0.741781	0.929779	ADCY6
renal water homeostasis (GO:0003091)	0.34976	0.449691	0.382285	0.496822	-0.881589	0.926118	ADCY6
positive regulation of lipid kinase activity (GO:0090218)	0.313791	0.425896	0.345103	0.46991	-0.788375	0.913747	PRKD1
positive regulation of TOR signaling (GO:0032008)	0.358454	0.457029	0.391247	0.502648	-0.886095	0.909093	RRAGD
negative regulation of angiogenesis (GO:0016525)	0.239943	0.370142	0.279918	0.424799	-0.636148	0.908008	FOXC1;AMOT
cofactor biosynthetic process (GO:0051188)	0.34976	0.449691	0.382285	0.496822	-0.863359	0.906967	MOCS1
regulation of hydrolase activity (GO:0051336)	0.294383	0.408391	0.338636	0.465625	-0.740941	0.906077	PLXNA2;PLXNA4
negative regulation of endocytosis (GO:0045806)	0.322965	0.431732	0.354602	0.474401	-0.797147	0.900944	PRKD1
response to growth factor (GO:0070848)	0.304494	0.416637	0.335465	0.461642	-0.752655	0.894986	GATA6
positive regulation of defense response (GO:0031349)	0.26469	0.387982	0.306728	0.443871	-0.671155	0.892097	WNT5A;ETS1
regulation of neuron death (GO:1901214)	0.254784	0.380741	0.29602	0.435491	-0.651154	0.890348	WNT5A;DKK1
synaptic transmission, glutamatergic (GO:0035249)	0.256089	0.380741	0.285115	0.427173	-0.653537	0.890267	GRIA4
endosome organization (GO:0007032)	0.39209	0.477142	0.42582	0.520792	-0.949771	0.889237	LAPTM4B
regulation of cellular senescence (GO:2000772)	0.28552	0.402792	0.315763	0.449222	-0.709036	0.888735	HMGA2
vascular endothelial growth factor receptor signaling pathway (GO:0048010)	0.244887	0.370672	0.28529	0.427173	-0.629389	0.885526	KDR;PRKD1
positive regulation of catabolic process (GO:0009896)	0.205539	0.34182	0.242299	0.396296	-0.559706	0.885522	WNT5A;DACT1
positive regulation of protein polymerization (GO:0032273)	0.215322	0.349795	0.253039	0.405685	-0.576149	0.884746	PRKCE;ALOX15
positive regulation of proteasomal ubiquitin-dependent protein catabolic process (GO:0032436)	0.244887	0.370672	0.28529	0.427173	-0.62664	0.881658	PRICKLE1;TRIB2
chondroitin sulfate biosynthetic process (GO:0030206)	0.246013	0.370672	0.274598	0.417856	-0.627102	0.879429	CHST7
fat-soluble vitamin metabolic process (GO:0006775)	0.304494	0.416637	0.335465	0.461642	-0.737011	0.876383	CYP1A1
positive regulation of cytokinesis (GO:0032467)	0.375497	0.466393	0.408785	0.512656	-0.893273	0.874964	PRKCE
regulation of dendritic spine development (GO:0060998)	0.34976	0.449691	0.382285	0.496822	-0.829361	0.871251	DLG5
positive regulation of synapse assembly (GO:0051965)	0.304494	0.416637	0.335465	0.461642	-0.729659	0.867641	DLG5
cellular response to alcohol (GO:0097306)	0.322965	0.431732	0.354602	0.474401	-0.762712	0.862025	ADCY6
cAMP metabolic process (GO:0046058)	0.28552	0.402792	0.315763	0.449222	-0.681374	0.854062	ADCY6
negative regulation of homeostatic process (GO:0032845)	0.322965	0.431732	0.354602	0.474401	-0.752005	0.849925	TSC22D3
negative regulation of cell-cell adhesion (GO:0022408)	0.34976	0.449691	0.382285	0.496822	-0.807009	0.847771	BMP2
regulation of actin filament polymerization (GO:0030833)	0.235005	0.364754	0.274543	0.417856	-0.584144	0.845927	PRKCE;ALOX15
regulation of cell morphogenesis involved in differentiation (GO:0010769)	0.39209	0.477142	0.42582	0.520792	-0.902664	0.845133	CDH2
regulation of potassium ion transmembrane transport (GO:1901379)	0.358454	0.457029	0.391247	0.502648	-0.822699	0.844052	STK39
regulation of protein export from nucleus (GO:0046825)	0.34976	0.449691	0.382285	0.496822	-0.802813	0.843362	SOX4
negative regulation of protein phosphorylation (GO:0001933)	0.217665	0.35326	0.273641	0.417856	-0.550968	0.840114	FLRT3;FBLN1;DKK1;TRIB2
positive regulation of cell adhesion (GO:0045785)	0.215322	0.349795	0.253039	0.405685	-0.542405	0.832928	ALOX15;JAK2
regulation of synapse assembly (GO:0051963)	0.383849	0.47362	0.417364	0.519544	-0.865924	0.829127	DLG5
establishment or maintenance of epithelial cell apical/basal polarity (GO:0045197)	0.367033	0.461627	0.40008	0.506647	-0.826686	0.82859	CRB2
negative regulation of T cell proliferation (GO:0042130)	0.28552	0.402792	0.315763	0.449222	-0.660324	0.827678	DLG5
positive regulation of phosphatase activity (GO:0010922)	0.266032	0.387982	0.29548	0.435458	-0.61999	0.820953	BMP2
response to interferon-gamma (GO:0034341)	0.235005	0.364754	0.274543	0.417856	-0.566171	0.8199	DAPK1;WNT5A
acylglycerol metabolic process (GO:0006639)	0.39209	0.477142	0.42582	0.520792	-0.873552	0.817876	DGKK
regulation of phosphatidylinositol 3-kinase activity (GO:0043551)	0.367033	0.461627	0.40008	0.506647	-0.814335	0.816211	PRKD1
regulation of microtubule cytoskeleton organization (GO:0070507)	0.275841	0.396448	0.305695	0.44314	-0.628273	0.809171	TRIM36
positive regulation of innate immune response (GO:0045089)	0.408243	0.49182	0.442366	0.53446	-0.900449	0.806706	WNT5A
regulation of protein localization to plasma membrane (GO:1903076)	0.230073	0.364607	0.269167	0.417856	-0.544604	0.800219	PRKCE;PTPN9
proteoglycan biosynthetic process (GO:0030166)	0.28552	0.402792	0.315763	0.449222	-0.637557	0.799141	HS3ST3B1
actin-myosin filament sliding (GO:0033275)	0.408243	0.49182	0.442366	0.53446	-0.887396	0.795013	VIM
tube closure (GO:0060606)	0.332017	0.439987	0.363964	0.483848	-0.719478	0.793275	PRICKLE1
skeletal system morphogenesis (GO:0048705)	0.34976	0.449691	0.382285	0.496822	-0.750203	0.788095	FBN2
negative regulation of locomotion (GO:0040013)	0.295071	0.408391	0.325686	0.454879	-0.64443	0.786552	FBLN1
regulation of ubiquitin-protein transferase activity (GO:0051438)	0.34976	0.449691	0.382285	0.496822	-0.744167	0.781754	BMI1
regulation of Notch signaling pathway (GO:0008593)	0.244887	0.370672	0.28529	0.427173	-0.553629	0.778934	HEY1;DLL1
cellular response to glucose stimulus (GO:0071333)	0.313791	0.425896	0.345103	0.46991	-0.671995	0.778861	SOX4
positive regulation of mitotic cell cycle phase transition (GO:1901992)	0.423968	0.504624	0.458438	0.547588	-0.905451	0.776965	CCND2
regulation of JUN kinase activity (GO:0043506)	0.375497	0.466393	0.408785	0.512656	-0.789158	0.772983	DKK1
regulation of cell migration involved in sprouting angiogenesis (GO:0090049)	0.340948	0.446201	0.373191	0.490688	-0.716809	0.771306	KDR
regulation of receptor internalization (GO:0002090)	0.322965	0.431732	0.354602	0.474401	-0.674871	0.762747	DKK1
divalent inorganic cation homeostasis (GO:0072507)	0.275841	0.396448	0.305695	0.44314	-0.590416	0.760414	CADPS2
cellular response to amino acid stimulus (GO:0071230)	0.358454	0.457029	0.391247	0.502648	-0.73877	0.757944	RRAGD
nucleotide-binding domain, leucine rich repeat containing receptor signaling pathway (GO:0035872)	0.295071	0.408391	0.325686	0.454879	-0.617181	0.753294	RIPK2
response to interleukin-1 (GO:0070555)	0.274596	0.396448	0.317404	0.451175	-0.578783	0.748051	HAS2;SOX9
ephrin receptor signaling pathway (GO:0048013)	0.304251	0.416637	0.349179	0.474308	-0.624508	0.743104	EPHA7;MMP2
positive regulation of muscle cell differentiation (GO:0051149)	0.375497	0.466393	0.408785	0.512656	-0.752689	0.737262	CDH2
positive regulation of cell-matrix adhesion (GO:0001954)	0.367033	0.461627	0.40008	0.506647	-0.735253	0.736946	KDR
neuron migration (GO:0001764)	0.423968	0.504624	0.458438	0.547588	-0.857406	0.735738	SEMA3A
regulation of androgen receptor signaling pathway (GO:0060765)	0.275841	0.396448	0.305695	0.44314	-0.569153	0.733029	FOXH1
regulation of substrate adhesion-dependent cell spreading (GO:1900024)	0.431674	0.511625	0.4663	0.554617	-0.871459	0.7321	FBLN1
negative regulation of cytokine-mediated signaling pathway (GO:0001960)	0.423968	0.504624	0.458438	0.547588	-0.850229	0.729579	SLIT3
positive regulation of smooth muscle cell proliferation (GO:0048661)	0.40022	0.484583	0.434153	0.527567	-0.791809	0.725092	MMP2
positive regulation of cellular component biogenesis (GO:0044089)	0.328799	0.438138	0.375277	0.492661	-0.65096	0.724069	DLG5;BMP7
dopamine receptor signaling pathway (GO:0007212)	0.322965	0.431732	0.354602	0.474401	-0.640385	0.72377	ADCY6
negative regulation of G0 to G1 transition (GO:0070317)	0.40022	0.484583	0.434153	0.527567	-0.789283	0.722778	BMI1
cytoplasmic pattern recognition receptor signaling pathway (GO:0002753)	0.28552	0.402792	0.315763	0.449222	-0.575026	0.720761	RIPK2
positive regulation of ion transmembrane transporter activity (GO:0032414)	0.275841	0.396448	0.305695	0.44314	-0.558569	0.719398	STK39
entry into host cell (GO:0030260)	0.367033	0.461627	0.40008	0.506647	-0.711899	0.713539	CXCR4
negative regulation of cysteine-type endopeptidase activity involved in apoptotic process (GO:0043154)	0.235005	0.364754	0.274543	0.417856	-0.49268	0.713474	LEF1;CD44
negative regulation of transcription factor import into nucleus (GO:0042992)	0.275841	0.396448	0.305695	0.44314	-0.553095	0.712347	BMP7
negative regulation of STAT cascade (GO:1904893)	0.431674	0.511625	0.4663	0.554617	-0.843811	0.708874	FLRT3
visual perception (GO:0007601)	0.284496	0.402792	0.328042	0.457032	-0.561405	0.705706	ABLIM1;ZIC2
muscle filament sliding (GO:0030049)	0.408243	0.49182	0.442366	0.53446	-0.787563	0.705572	VIM
positive regulation of protein catabolic process (GO:0045732)	0.29932	0.413592	0.343914	0.46991	-0.575566	0.694273	WNT5A;DACT1
cellular response to steroid hormone stimulus (GO:0071383)	0.246013	0.370672	0.274598	0.417856	-0.494446	0.693397	BMP7
positive regulation of cytokine-mediated signaling pathway (GO:0001961)	0.367033	0.461627	0.40008	0.506647	-0.691145	0.692737	WNT5A
positive regulation of inflammatory response (GO:0050729)	0.259736	0.385142	0.301377	0.441828	-0.509147	0.686375	WNT5A;ETS1
negative regulation of phosphorylation (GO:0042326)	0.269643	0.392569	0.31207	0.449222	-0.520767	0.682546	FBLN1;BMP7
positive regulation of ubiquitin-protein transferase activity (GO:0051443)	0.34976	0.449691	0.382285	0.496822	-0.647489	0.680193	BMI1
negative regulation of cysteine-type endopeptidase activity (GO:2000117)	0.254784	0.380741	0.29602	0.435491	-0.490122	0.670162	LEF1;CD44
muscle fiber development (GO:0048747)	0.313791	0.425896	0.345103	0.46991	-0.577898	0.6698	LEF1
positive regulation of translation (GO:0045727)	0.284496	0.402792	0.328042	0.457032	-0.527724	0.663368	VIM;SOX4
artery morphogenesis (GO:0048844)	0.340948	0.446201	0.373191	0.490688	-0.615532	0.662328	FOXF1
regulation of gene expression, epigenetic (GO:0040029)	0.26469	0.387982	0.306728	0.443871	-0.497493	0.661266	H2AFY2;BMI1
regulation of endocytosis (GO:0030100)	0.239943	0.370142	0.279918	0.424799	-0.462091	0.659567	PRKD1;DLL1
regulation of blood vessel diameter (GO:0097746)	0.313791	0.425896	0.345103	0.46991	-0.568661	0.659094	ADCY6
response to peptide hormone (GO:0043434)	0.423968	0.504624	0.458438	0.547588	-0.766811	0.657999	TGFBR3
positive regulation of cell development (GO:0010720)	0.375497	0.466393	0.408785	0.512656	-0.668761	0.655053	PROX1
regulation of ion transmembrane transporter activity (GO:0032412)	0.439277	0.519173	0.474049	0.562626	-0.795593	0.654475	STK39
cellular response to peptide (GO:1901653)	0.431674	0.511625	0.4663	0.554617	-0.771361	0.648009	RIPK2
lymphocyte proliferation (GO:0046651)	0.39209	0.477142	0.42582	0.520792	-0.691288	0.647229	LEF1
peptidyl-proline modification (GO:0018208)	0.423968	0.504624	0.458438	0.547588	-0.751426	0.644796	P3H2
positive regulation of stress fiber assembly (GO:0051496)	0.40022	0.484583	0.434153	0.527567	-0.69444	0.635926	LPAR1
primary neural tube formation (GO:0014020)	0.322965	0.431732	0.354602	0.474401	-0.562654	0.635918	PRICKLE1
organophosphate biosynthetic process (GO:0090407)	0.39209	0.477142	0.42582	0.520792	-0.677532	0.634349	MOCS1
regulation of G0 to G1 transition (GO:0070316)	0.416158	0.499924	0.450461	0.542293	-0.72334	0.634145	BMI1
negative regulation of stress-activated MAPK cascade (GO:0032873)	0.340948	0.446201	0.373191	0.490688	-0.58214	0.626398	DACT1
cellular response to hypoxia (GO:0071456)	0.262218	0.387982	0.314732	0.449222	-0.466961	0.625064	GATA6;BMP7;HIPK2
positive regulation of response to external stimulus (GO:0032103)	0.343417	0.447346	0.390732	0.502648	-0.579099	0.618946	WNT5A;ETS1
sensory perception of mechanical stimulus (GO:0050954)	0.284496	0.402792	0.328042	0.457032	-0.492043	0.618516	PIEZO2;ROR1
regulation of receptor-mediated endocytosis (GO:0048259)	0.39209	0.477142	0.42582	0.520792	-0.652391	0.610811	DKK1
regulation of erythrocyte differentiation (GO:0045646)	0.358454	0.457029	0.391247	0.502648	-0.588156	0.603422	ETS1
phosphatidylcholine biosynthetic process (GO:0006656)	0.358454	0.457029	0.391247	0.502648	-0.5855	0.600696	SLC44A5
regulation of glutamate receptor signaling pathway (GO:1900449)	0.358454	0.457029	0.391247	0.502648	-0.584568	0.59974	DAPK1
organonitrogen compound biosynthetic process (GO:1901566)	0.226127	0.359369	0.283299	0.427173	-0.400748	0.595776	SLC44A5;PRKD1;MOCS1;PCSK5
carboxylic acid biosynthetic process (GO:0046394)	0.45418	0.530087	0.489212	0.570973	-0.745036	0.588027	HAS2
peptidyl-tyrosine dephosphorylation (GO:0035335)	0.295071	0.408391	0.325686	0.454879	-0.480888	0.586943	PTPN9
negative regulation of epidermal growth factor receptor signaling pathway (GO:0042059)	0.423968	0.504624	0.458438	0.547588	-0.678951	0.582606	SH3KBP1
regulation of mRNA stability (GO:0043488)	0.247882	0.373153	0.298891	0.439331	-0.416656	0.581153	AXIN2;VIM;RBM24
negative regulation of cell morphogenesis involved in differentiation (GO:0010771)	0.340948	0.446201	0.373191	0.490688	-0.537322	0.578172	FBLN1
positive regulation of receptor activity (GO:2000273)	0.40022	0.484583	0.434153	0.527567	-0.627439	0.574571	SOX9
positive regulation of transport (GO:0051050)	0.45418	0.530087	0.489212	0.570973	-0.723403	0.570954	DLL1
skin development (GO:0043588)	0.362747	0.461453	0.411069	0.514371	-0.56191	0.569806	WNT5A;DLL1
protein localization to nucleus (GO:0034504)	0.372332	0.466393	0.421113	0.520792	-0.573038	0.566144	PRICKLE1;BMP7
negative regulation of DNA metabolic process (GO:0051053)	0.446779	0.524723	0.481685	0.566907	-0.698515	0.562788	DACH1
response to amino acid (GO:0043200)	0.375497	0.466393	0.408785	0.512656	-0.573716	0.561957	RRAGD
positive regulation of viral transcription (GO:0050434)	0.431674	0.511625	0.4663	0.554617	-0.667716	0.560939	LEF1
positive regulation of protein kinase B signaling (GO:0051897)	0.244317	0.370672	0.294937	0.435458	-0.394963	0.556618	SEMA5A;FGF8;FGF10
regulation of cell communication (GO:0010646)	0.249834	0.375756	0.290657	0.434437	-0.396898	0.550481	SAMD5;GRIA4
unsaturated fatty acid metabolic process (GO:0033559)	0.45418	0.530087	0.489212	0.570973	-0.696267	0.549536	ALOX15
cytokine-mediated signaling pathway (GO:0019221)	0.228754	0.3632	0.332118	0.461642	-0.372162	0.54898	FOXC1;ZEB1;FLRT3;RIPK2;MMP2;ALOX15;NCAM1;VIM;JAK2;RELT;CD44
muscle cell differentiation (GO:0042692)	0.39209	0.477142	0.42582	0.520792	-0.582748	0.545606	GATA6
regulation of response to DNA damage stimulus (GO:2001020)	0.39209	0.477142	0.42582	0.520792	-0.582412	0.545292	HMGA2
regulation of smoothened signaling pathway (GO:0008589)	0.39209	0.477142	0.42582	0.520792	-0.578474	0.541605	DLG5
regulation of cell morphogenesis (GO:0022604)	0.322965	0.431732	0.354602	0.474401	-0.478474	0.540777	CD44
regulation of neurotransmitter secretion (GO:0046928)	0.313791	0.425896	0.345103	0.46991	-0.459415	0.532474	CHRNB4
negative regulation of JAK-STAT cascade (GO:0046426)	0.475799	0.548472	0.511144	0.590834	-0.712607	0.529296	FLRT3
mitotic spindle assembly (GO:0090307)	0.468689	0.54233	0.503939	0.584514	-0.691162	0.523773	CDC14A
positive regulation of protein serine/threonine kinase activity (GO:0071902)	0.212664	0.349795	0.259566	0.411669	-0.337503	0.522469	CCND2;WNT5A;PROX1
regulation of cytokine-mediated signaling pathway (GO:0001959)	0.343417	0.447346	0.390732	0.502648	-0.488255	0.521851	JAK2;USP18
intrinsic apoptotic signaling pathway in response to DNA damage (GO:0008630)	0.482814	0.555418	0.518244	0.59781	-0.711062	0.517741	HIPK2
positive regulation of protein localization to membrane (GO:1905477)	0.367546	0.461627	0.416102	0.519544	-0.516979	0.517447	PRKCE;PTPN9
regulation of mitotic nuclear division (GO:0007088)	0.314094	0.425963	0.359665	0.480792	-0.445963	0.516453	BMP7;CDC14A
cellular response to interleukin-12 (GO:0071349)	0.468689	0.54233	0.503939	0.584514	-0.680461	0.515663	JAK2
regulation of neuron apoptotic process (GO:0043523)	0.338555	0.446201	0.385599	0.50072	-0.474399	0.513806	EPHA7;ISL1
regulation of muscle cell differentiation (GO:0051147)	0.39209	0.477142	0.42582	0.520792	-0.54172	0.507194	CDH2
positive regulation of chemokine production (GO:0032722)	0.375497	0.466393	0.408785	0.512656	-0.514064	0.503528	WNT5A
regulation of cytosolic calcium ion concentration (GO:0051480)	0.280279	0.402139	0.334558	0.461642	-0.393558	0.500594	TRPC3;LPAR1;CXCR4
organic hydroxy compound biosynthetic process (GO:1901617)	0.489735	0.561461	0.525242	0.604226	-0.700636	0.500177	ALOX15
amide biosynthetic process (GO:0043604)	0.45418	0.530087	0.489212	0.570973	-0.628217	0.495827	PCSK5
embryonic limb morphogenesis (GO:0030326)	0.375497	0.466393	0.408785	0.512656	-0.503893	0.493565	LEF1
regulation of adenylate cyclase activity (GO:0045761)	0.322965	0.431732	0.354602	0.474401	-0.434937	0.491571	CAP2
positive regulation of organelle assembly (GO:1902117)	0.475799	0.548472	0.511144	0.590834	-0.660697	0.490739	PROX1
proteolysis (GO:0006508)	0.196778	0.337248	0.26358	0.411669	-0.301706	0.490476	CPM;CAPN6;ANPEP;MMP2;AEBP1;PCSK5
positive regulation of proteasomal protein catabolic process (GO:1901800)	0.259736	0.385142	0.301377	0.441828	-0.362978	0.489327	PRICKLE1;TRIB2
positive regulation of calcium ion transmembrane transport (GO:1904427)	0.295071	0.408391	0.325686	0.454879	-0.397766	0.485489	APLNR
regulation of transforming growth factor beta receptor signaling pathway (GO:0017015)	0.289441	0.407982	0.333345	0.461642	-0.39153	0.48542	BAMBI;HIPK2
protein modification by small protein removal (GO:0070646)	0.272828	0.396448	0.344351	0.46991	-0.372988	0.484478	SMAD1;RIPK2;USP3;AXIN2;USP18
negative regulation of kinase activity (GO:0033673)	0.348268	0.449691	0.395846	0.506647	-0.458049	0.483142	FLRT3;TRIB2
regulation of cell cycle process (GO:0010564)	0.343417	0.447346	0.390732	0.502648	-0.448054	0.478884	HMGA2;SOX9
fatty acid beta-oxidation (GO:0006635)	0.496564	0.568129	0.532139	0.61049	-0.682136	0.477524	CROT
positive regulation of macroautophagy (GO:0016239)	0.45418	0.530087	0.489212	0.570973	-0.604242	0.476905	KDR
chondroitin sulfate metabolic process (GO:0030204)	0.340948	0.446201	0.373191	0.490688	-0.439877	0.473319	CHST7
regulation of synaptic transmission, glutamatergic (GO:0051966)	0.461484	0.537121	0.496629	0.578427	-0.610533	0.47213	CDH2
epithelial cell differentiation (GO:0030855)	0.372332	0.466393	0.421113	0.520792	-0.477128	0.471387	PROX1;CCNO
axon development (GO:0061564)	0.362747	0.461453	0.411069	0.514371	-0.46361	0.470124	SEMA5A;SLIT3
regulation of intracellular signal transduction (GO:1902531)	0.20596	0.342182	0.287067	0.429452	-0.296591	0.468635	GDF10;TIAM2;BMP2;ARHGEF26;WNT5A;BMP7;BMP5;HIPK2
organic hydroxy compound transport (GO:0015850)	0.39209	0.477142	0.42582	0.520792	-0.49778	0.466054	SLC16A1
positive regulation of exocytosis (GO:0045921)	0.375497	0.466393	0.408785	0.512656	-0.47572	0.46597	STXBP5
regulation of filopodium assembly (GO:0051489)	0.39209	0.477142	0.42582	0.520792	-0.496427	0.464787	DOCK11
acylglycerol catabolic process (GO:0046464)	0.340948	0.446201	0.373191	0.490688	-0.426834	0.459284	FABP7
positive regulation of tyrosine phosphorylation of STAT protein (GO:0042531)	0.51651	0.585378	0.552236	0.626289	-0.692823	0.45772	JAK2
protein N-linked glycosylation (GO:0006487)	0.259736	0.385142	0.301377	0.441828	-0.33199	0.447551	ST6GAL1;ST3GAL6
response to lipid (GO:0033993)	0.291172	0.408391	0.346446	0.470976	-0.357544	0.441153	WNT8A;JAK2;RELT
regulation of lipid metabolic process (GO:0019216)	0.391325	0.477142	0.440935	0.534265	-0.469268	0.440276	TIAM2;CYP1A1
calcium-mediated signaling (GO:0019722)	0.244887	0.370672	0.28529	0.427173	-0.306482	0.431209	KDR;CXCR4
fatty acid metabolic process (GO:0006631)	0.419317	0.50336	0.469956	0.558488	-0.495404	0.430569	ALOX15;CROT
intrinsic apoptotic signaling pathway by p53 class mediator (GO:0072332)	0.446779	0.524723	0.481685	0.566907	-0.528206	0.425571	HIPK2
positive regulation of mitotic cell cycle (GO:0045931)	0.509951	0.579505	0.545634	0.621314	-0.631828	0.425499	MEIS2
protein destabilization (GO:0031648)	0.34976	0.449691	0.382285	0.496822	-0.401741	0.422033	SOX17
negative regulation of I-kappaB kinase/NF-kappaB signaling (GO:0043124)	0.475799	0.548472	0.511144	0.590834	-0.566699	0.420921	BMP7
protein import into nucleus (GO:0006606)	0.4054	0.490149	0.455556	0.547588	-0.465282	0.420094	PRICKLE1;JAK2
positive regulation of ATPase activity (GO:0032781)	0.383849	0.47362	0.417364	0.519544	-0.436576	0.418024	FGF10
positive regulation of calcium ion transport (GO:0051928)	0.367033	0.461627	0.40008	0.506647	-0.407271	0.408209	TRPC3
positive regulation of release of sequestered calcium ion into cytosol (GO:0051281)	0.34976	0.449691	0.382285	0.496822	-0.38634	0.405853	APLNR
regulation of small GTPase mediated signal transduction (GO:0051056)	0.291172	0.408391	0.346446	0.470976	-0.326814	0.403237	TIAM2;ARHGEF26;CGNL1
regulation of cellular metabolic process (GO:0031323)	0.431674	0.511625	0.4663	0.554617	-0.471556	0.396147	DKK1
regulation of vascular smooth muscle cell proliferation (GO:1904705)	0.295071	0.408391	0.325686	0.454879	-0.320136	0.390738	MMP2
cAMP-mediated signaling (GO:0019933)	0.269643	0.392569	0.31207	0.449222	-0.298106	0.390714	SOX9;ADCY6
regulation of interferon-beta production (GO:0032648)	0.375497	0.466393	0.408785	0.512656	-0.398275	0.390112	RIPK2
carboxylic acid transport (GO:0046942)	0.503302	0.574277	0.538935	0.616607	-0.557504	0.382762	SLC16A1
protein import (GO:0017038)	0.535669	0.60303	0.571473	0.644631	-0.612809	0.38254	PRICKLE1
phospholipase C-activating G-protein coupled receptor signaling pathway (GO:0007200)	0.348268	0.449691	0.395846	0.506647	-0.359989	0.37971	LPAR1;LPAR4
positive regulation of myeloid leukocyte differentiation (GO:0002763)	0.358454	0.457029	0.391247	0.502648	-0.368317	0.377876	LEF1
male gamete generation (GO:0048232)	0.34224	0.447198	0.401512	0.508079	-0.351237	0.376611	LRGUK;NME5;SOX9
actin filament bundle assembly (GO:0051017)	0.40022	0.484583	0.434153	0.527567	-0.400848	0.367072	NEDD9
keratinocyte differentiation (GO:0030216)	0.554071	0.619602	0.589888	0.661855	-0.615661	0.363525	WNT5A
icosanoid metabolic process (GO:0006690)	0.468689	0.54233	0.503939	0.584514	-0.474913	0.359897	ALOX15
lipid phosphorylation (GO:0046834)	0.383849	0.47362	0.417364	0.519544	-0.371398	0.355616	DGKG
regulation of cell-matrix adhesion (GO:0001952)	0.509951	0.579505	0.545634	0.621314	-0.527598	0.355306	AJAP1
stem cell differentiation (GO:0048863)	0.367033	0.461627	0.40008	0.506647	-0.354104	0.35492	HMGA2
substantia nigra development (GO:0021762)	0.446779	0.524723	0.481685	0.566907	-0.438778	0.35352	GNB4
response to tumor necrosis factor (GO:0034612)	0.377103	0.467697	0.426103	0.520792	-0.361498	0.352546	HAS2;JAK2
protein polymerization (GO:0051258)	0.461484	0.537121	0.496629	0.578427	-0.45566	0.352366	JAK2
protein kinase B signaling (GO:0043491)	0.383849	0.47362	0.417364	0.519544	-0.358993	0.343738	KDR
protein localization to membrane (GO:0072657)	0.364091	0.461627	0.424746	0.520792	-0.339781	0.343298	EPB41L3;RFTN1;RAB8B
I-kappaB kinase/NF-kappaB signaling (GO:0007249)	0.541885	0.608807	0.577701	0.650349	-0.557156	0.34137	RIPK2
positive regulation of cytokine biosynthetic process (GO:0042108)	0.423968	0.504624	0.458438	0.547588	-0.397357	0.340971	WNT5A
negative regulation of ERBB signaling pathway (GO:1901185)	0.446779	0.524723	0.481685	0.566907	-0.420154	0.338515	SH3KBP1
cellular response to interleukin-1 (GO:0071347)	0.32764	0.437286	0.385879	0.50072	-0.303048	0.338153	RIPK2;HAS2;SOX9
sensory perception of light stimulus (GO:0050953)	0.29932	0.413592	0.343914	0.46991	-0.277796	0.335089	ABLIM1;ZIC2
regulation of blood coagulation (GO:0030193)	0.340948	0.446201	0.373191	0.490688	-0.309768	0.333319	FOXA2
organic cyclic compound biosynthetic process (GO:1901362)	0.40022	0.484583	0.434153	0.527567	-0.358458	0.328254	MOCS1
spermatid development (GO:0007286)	0.39209	0.477142	0.42582	0.520792	-0.348428	0.326221	NME5
negative regulation of transport (GO:0051051)	0.423968	0.504624	0.458438	0.547588	-0.378985	0.325206	PRKD1
pyruvate metabolic process (GO:0006090)	0.468689	0.54233	0.503939	0.584514	-0.42899	0.325095	SLC16A1
positive regulation of signaling (GO:0023056)	0.39209	0.477142	0.42582	0.520792	-0.342797	0.320949	WLS
cellular response to metal ion (GO:0071248)	0.391325	0.477142	0.440935	0.534265	-0.341214	0.320132	ALOX15;WNT5A
toll-like receptor signaling pathway (GO:0002224)	0.323906	0.432646	0.37009	0.490688	-0.281954	0.317848	RIPK2;RFTN1
positive regulation of nervous system development (GO:0051962)	0.509951	0.579505	0.545634	0.621314	-0.467366	0.314744	DLG5
cellular response to organonitrogen compound (GO:0071417)	0.377103	0.467697	0.426103	0.520792	-0.318474	0.310588	RRAGD;SOX9
regulation of focal adhesion assembly (GO:0051893)	0.45418	0.530087	0.489212	0.570973	-0.391039	0.308632	KDR
negative regulation of cellular component organization (GO:0051129)	0.522982	0.591518	0.558742	0.632815	-0.475076	0.307948	PRKD1
regulation of epidermal growth factor receptor signaling pathway (GO:0042058)	0.548019	0.614058	0.583839	0.65638	-0.51142	0.307591	SH3KBP1
negative regulation of protein kinase activity (GO:0006469)	0.433068	0.512556	0.484127	0.568985	-0.365994	0.306285	FLRT3;TRIB2
nucleotide-binding oligomerization domain containing signaling pathway (GO:0070423)	0.322965	0.431732	0.354602	0.474401	-0.270742	0.305996	RIPK2
cellular response to starvation (GO:0009267)	0.42392	0.504624	0.474706	0.562626	-0.348721	0.299276	RRAGD;PRKD1
positive regulation of interferon-gamma production (GO:0032729)	0.446779	0.524723	0.481685	0.566907	-0.370593	0.298583	ISL1
long-chain fatty acid metabolic process (GO:0001676)	0.529368	0.597136	0.565154	0.638787	-0.466305	0.296603	ALOX15
negative regulation of viral life cycle (GO:1903901)	0.565933	0.627448	0.601725	0.669778	-0.51735	0.294517	PROX1
protein deubiquitination (GO:0016579)	0.262677	0.387982	0.332897	0.461642	-0.219558	0.293512	SMAD1;RIPK2;USP3;AXIN2;USP18
regulation of hematopoietic progenitor cell differentiation (GO:1901532)	0.279547	0.401432	0.322728	0.454879	-0.229558	0.292592	FOXC1;MIXL1
monocarboxylic acid transport (GO:0015718)	0.51651	0.585378	0.552236	0.626289	-0.437259	0.28888	SLC16A1
regulation of protein catabolic process (GO:0042176)	0.348268	0.449691	0.395846	0.506647	-0.270269	0.285075	WNT5A;DACT1
spermatogenesis (GO:0007283)	0.338592	0.446201	0.397613	0.506647	-0.258067	0.279476	LRGUK;NME5;SOX9
metal ion homeostasis (GO:0055065)	0.461484	0.537121	0.496629	0.578427	-0.360527	0.278799	CADPS2
chemokine-mediated signaling pathway (GO:0070098)	0.509951	0.579505	0.545634	0.621314	-0.413425	0.278417	FOXC1
negative regulation of cytokine production (GO:0001818)	0.437613	0.517571	0.488799	0.570973	-0.335879	0.277577	LEF1;DLL1
tumor necrosis factor-mediated signaling pathway (GO:0033209)	0.494806	0.566888	0.547062	0.622519	-0.387469	0.272619	JAK2;RELT
interleukin-12-mediated signaling pathway (GO:0035722)	0.468689	0.54233	0.503939	0.584514	-0.359052	0.272095	JAK2
Ras protein signal transduction (GO:0007265)	0.350568	0.450386	0.420754	0.520792	-0.25797	0.270404	CNKSR2;PRKD1;SAMD3;RAB8B
sterol metabolic process (GO:0016125)	0.554071	0.619602	0.589888	0.661855	-0.445154	0.262847	CYP26A1
regulation of phosphorylation (GO:0042325)	0.477597	0.549792	0.529634	0.608446	-0.352899	0.260789	LDB2;BMP7
positive regulation of protein metabolic process (GO:0051247)	0.372332	0.466393	0.421113	0.520792	-0.261333	0.258189	WNT5A;DACT1
regulation of stress fiber assembly (GO:0051492)	0.560042	0.623792	0.59585	0.666323	-0.44399	0.257401	LPAR1
steroid metabolic process (GO:0008202)	0.3866	0.476665	0.436014	0.529349	-0.270616	0.257184	CYP26A1;CYP1A1
regulation of neurotransmitter receptor activity (GO:0099601)	0.367033	0.461627	0.40008	0.506647	-0.249091	0.249665	DAPK1
fatty acid oxidation (GO:0019395)	0.496564	0.568129	0.532139	0.61049	-0.354623	0.248251	CROT
regulation of JAK-STAT cascade (GO:0046425)	0.588723	0.644227	0.624389	0.683699	-0.468162	0.248032	FLRT3
mitotic cytokinesis (GO:0000281)	0.554071	0.619602	0.589888	0.661855	-0.419236	0.247543	TRIM36
positive regulation of JAK-STAT cascade (GO:0046427)	0.58314	0.640616	0.618846	0.680289	-0.455409	0.245615	JAK2
protein targeting to membrane (GO:0006612)	0.565933	0.627448	0.601725	0.669778	-0.430371	0.245001	RAB8B
negative regulation of peptidase activity (GO:0010466)	0.571746	0.630983	0.607516	0.672664	-0.434223	0.242757	CRB2
inorganic anion transport (GO:0015698)	0.45418	0.530087	0.489212	0.570973	-0.300796	0.237406	SLC13A4
inflammatory response (GO:0006954)	0.250117	0.375846	0.318635	0.452543	-0.168925	0.234101	BMP2;RIPK2;ALOX15;CXCR4;RELT
DNA damage response, signal transduction by p53 class mediator resulting in cell cycle arrest (GO:0006977)	0.571746	0.630983	0.607516	0.672664	-0.417732	0.233537	SOX4
regulation of extrinsic apoptotic signaling pathway via death domain receptors (GO:1902041)	0.416158	0.499924	0.450461	0.542293	-0.262194	0.229863	BMP5
positive regulation of homeostatic process (GO:0032846)	0.309176	0.422699	0.35443	0.474401	-0.195438	0.229414	TRPC3;ETS1
positive regulation of multi-organism process (GO:0043902)	0.40022	0.484583	0.434153	0.527567	-0.249702	0.228662	LHFPL2
organonitrogen compound catabolic process (GO:1901565)	0.535669	0.60303	0.571473	0.644631	-0.365435	0.228119	ANPEP
regulation of TOR signaling (GO:0032006)	0.599667	0.652385	0.635234	0.691974	-0.445752	0.227949	RRAGD
regulation of viral genome replication (GO:0045069)	0.577481	0.635229	0.613222	0.675427	-0.4066	0.223256	PROX1
positive regulation of leukocyte chemotaxis (GO:0002690)	0.565933	0.627448	0.601725	0.669778	-0.390277	0.222177	WNT5A
negative regulation of neuron apoptotic process (GO:0043524)	0.577481	0.635229	0.613222	0.675427	-0.403041	0.221301	ISL1
nuclear import (GO:0051170)	0.620692	0.668346	0.655999	0.707269	-0.460161	0.21946	PRICKLE1
muscle organ development (GO:0007517)	0.560042	0.623792	0.59585	0.666323	-0.377429	0.218812	AEBP1
JAK-STAT cascade (GO:0007259)	0.423968	0.504624	0.458438	0.547588	-0.254741	0.218592	JAK2
positive regulation of DNA repair (GO:0045739)	0.408243	0.49182	0.442366	0.53446	-0.24285	0.217568	FGF10
protein localization to cell periphery (GO:1990778)	0.46886	0.54233	0.520751	0.600291	-0.287208	0.217546	EPB41L3;RAB8B
cellular protein catabolic process (GO:0044257)	0.571746	0.630983	0.607516	0.672664	-0.383634	0.214475	VLDLR
response to glucose (GO:0009749)	0.475799	0.548472	0.511144	0.590834	-0.283358	0.210467	SOX4
positive regulation of DNA metabolic process (GO:0051054)	0.673009	0.709695	0.707232	0.745784	-0.526674	0.208561	FGF10
extrinsic apoptotic signaling pathway (GO:0097191)	0.599667	0.652385	0.635234	0.691974	-0.40662	0.207938	JAK2
positive regulation of cell division (GO:0051781)	0.431674	0.511625	0.4663	0.554617	-0.245698	0.206407	PRKCE
positive regulation of endocytosis (GO:0045807)	0.58314	0.640616	0.618846	0.680289	-0.374569	0.202016	DLL1
fat cell differentiation (GO:0045444)	0.529368	0.597136	0.565154	0.638787	-0.317227	0.201779	HMGA2
regulation of ATPase activity (GO:0043462)	0.423968	0.504624	0.458438	0.547588	-0.234881	0.201551	FGF10
positive regulation of growth (GO:0045927)	0.620692	0.668346	0.655999	0.707269	-0.414311	0.197593	LEF1
response to metal ion (GO:0010038)	0.625774	0.672957	0.661004	0.711297	-0.410084	0.192233	TRPC3
positive regulation of cysteine-type endopeptidase activity involved in apoptotic process (GO:0043280)	0.433068	0.512556	0.484127	0.568985	-0.22565	0.188837	DAPK1;JAK2
protein localization to plasma membrane (GO:0072659)	0.524044	0.592321	0.576467	0.649829	-0.29206	0.188723	EPB41L3;RAB8B
histone H4 acetylation (GO:0043967)	0.475799	0.548472	0.511144	0.590834	-0.251806	0.187032	LEF1
histone acetylation (GO:0016573)	0.620692	0.668346	0.655999	0.707269	-0.390176	0.186083	LEF1
glucose homeostasis (GO:0042593)	0.635736	0.681346	0.670797	0.719535	-0.396545	0.179624	SOX4
negative regulation of response to external stimulus (GO:0032102)	0.42392	0.504624	0.474706	0.562626	-0.208331	0.178792	ISL1;AJAP1
response to molecule of bacterial origin (GO:0002237)	0.381859	0.473247	0.43107	0.526481	-0.185201	0.178294	JAK2;RELT
Rab protein signal transduction (GO:0032482)	0.615541	0.66621	0.650921	0.705409	-0.36688	0.17803	RAB8B
sphingolipid biosynthetic process (GO:0030148)	0.594232	0.648568	0.629851	0.688337	-0.340994	0.177482	PRKD1
regulation of mitotic cell cycle (GO:0007346)	0.382213	0.473337	0.443871	0.535893	-0.183033	0.176036	FOXC1;STK39;MEIS2
activation of cysteine-type endopeptidase activity involved in apoptotic process (GO:0006919)	0.659499	0.700275	0.694065	0.73791	-0.408957	0.170239	JAK2
clathrin-dependent endocytosis (GO:0072583)	0.416158	0.499924	0.450461	0.542293	-0.192959	0.169166	DLL1
negative regulation of protein modification by small protein conjugation or removal (GO:1903321)	0.468689	0.54233	0.503939	0.584514	-0.222949	0.168954	SOX4
regulation of phosphatase activity (GO:0010921)	0.625774	0.672957	0.661004	0.711297	-0.360406	0.168946	BMP2
regulation of proteasomal ubiquitin-dependent protein catabolic process (GO:0032434)	0.333682	0.441847	0.380447	0.496822	-0.153793	0.168799	PRICKLE1;TRIB2
protein-DNA complex assembly (GO:0065004)	0.710417	0.742167	0.743444	0.776671	-0.493513	0.168734	SOX9
negative regulation of neuron death (GO:1901215)	0.677392	0.712532	0.711495	0.748871	-0.423972	0.165139	ISL1
actin filament bundle organization (GO:0061572)	0.383849	0.47362	0.417364	0.519544	-0.168916	0.161738	NEDD9
histone H3 acetylation (GO:0043966)	0.446779	0.524723	0.481685	0.566907	-0.199127	0.160435	LEF1
nucleic acid metabolic process (GO:0090304)	0.664063	0.702462	0.698518	0.739375	-0.391489	0.160267	IGFBP4
platelet degranulation (GO:0002576)	0.499052	0.570587	0.551349	0.626289	-0.230279	0.160054	PCDH7;LHFPL2
sensory perception of sound (GO:0007605)	0.668566	0.706338	0.702907	0.742619	-0.394187	0.158708	ROR1
negative regulation of MAP kinase activity (GO:0043407)	0.565933	0.627448	0.601725	0.669778	-0.278682	0.158648	BMP7
carbohydrate homeostasis (GO:0033500)	0.577481	0.635229	0.613222	0.675427	-0.288844	0.158598	SOX4
phosphatidylcholine metabolic process (GO:0046470)	0.620692	0.668346	0.655999	0.707269	-0.323723	0.15439	SLC44A5
regulation of GTPase activity (GO:0043087)	0.463631	0.539247	0.528199	0.607212	-0.193457	0.148704	DOCK11;PLXNA2;PLXNA4
regulation of vesicle-mediated transport (GO:0060627)	0.556042	0.621394	0.608344	0.673138	-0.249259	0.146293	STXBP5;RAB8B
regulation of G-protein coupled receptor protein signaling pathway (GO:0008277)	0.635736	0.681346	0.670797	0.719535	-0.322381	0.14603	RGS5
cellular glucose homeostasis (GO:0001678)	0.367033	0.461627	0.40008	0.506647	-0.145118	0.145452	SOX4
glycolipid metabolic process (GO:0006664)	0.588723	0.644227	0.624389	0.683699	-0.265624	0.140728	ST3GAL6
negative regulation of cellular amide metabolic process (GO:0034249)	0.640617	0.68498	0.675587	0.723291	-0.309436	0.137799	DAPK1
negative regulation of protein serine/threonine kinase activity (GO:0071901)	0.599667	0.652385	0.635234	0.691974	-0.268779	0.137448	BMP7
regulation of multicellular organismal development (GO:2000026)	0.446779	0.524723	0.481685	0.566907	-0.169701	0.136726	SOX17
lymphocyte differentiation (GO:0030098)	0.630788	0.677052	0.665936	0.715233	-0.29223	0.134655	SOX4
regulation of innate immune response (GO:0045088)	0.610321	0.661836	0.645768	0.701179	-0.262391	0.129561	USP18
protein transmembrane import into intracellular organelle (GO:0044743)	0.446779	0.524723	0.481685	0.566907	-0.160378	0.129215	RAB8B
regulation of myeloid cell differentiation (GO:0045637)	0.588723	0.644227	0.624389	0.683699	-0.238355	0.12628	MEIS2
negative regulation of cellular response to transforming growth factor beta stimulus (GO:1903845)	0.51651	0.585378	0.552236	0.626289	-0.189728	0.125346	BAMBI
calcium ion transmembrane transport (GO:0070588)	0.690195	0.72464	0.723915	0.760043	-0.333678	0.123722	TRPC3
negative regulation of extrinsic apoptotic signaling pathway (GO:2001237)	0.645433	0.689254	0.680308	0.72742	-0.279973	0.122582	BMP5
regulation of cation channel activity (GO:2001257)	0.620692	0.668346	0.655999	0.707269	-0.255928	0.122057	DAPK1
C-terminal protein amino acid modification (GO:0018410)	0.673009	0.709695	0.707232	0.745784	-0.306709	0.121456	CPM
divalent metal ion transport (GO:0070838)	0.698447	0.731479	0.731898	0.766512	-0.334579	0.120079	TRPC3
calcium ion homeostasis (GO:0055074)	0.694348	0.728546	0.727936	0.763788	-0.329104	0.120051	CADPS2
positive regulation of cytokine secretion (GO:0050715)	0.630788	0.677052	0.665936	0.715233	-0.257788	0.118785	WNT5A
regulation of MAP kinase activity (GO:0043405)	0.328799	0.438138	0.375277	0.492661	-0.103844	0.115507	BMP7;TRIB2
regulation of macroautophagy (GO:0016241)	0.464459	0.539837	0.516269	0.59594	-0.148295	0.113725	RRAGD;KDR
anion transport (GO:0006820)	0.535669	0.60303	0.571473	0.644631	-0.182023	0.113626	SLC13A4
regulation of protein kinase B signaling (GO:0051896)	0.374977	0.466393	0.436249	0.529349	-0.114573	0.112383	SEMA5A;FGF8;FGF10
regulation of endopeptidase activity (GO:0052548)	0.60503	0.657794	0.640539	0.697301	-0.220439	0.110766	CRB2
negative regulation of mitotic cell cycle phase transition (GO:1901991)	0.659499	0.700275	0.694065	0.73791	-0.261456	0.108838	DACT1
positive regulation of cell growth (GO:0030307)	0.736537	0.764237	0.768497	0.79789	-0.355344	0.108662	LEF1
B cell activation (GO:0042113)	0.630788	0.677052	0.665936	0.715233	-0.230681	0.106294	LEF1
regulation of interferon-gamma production (GO:0032649)	0.446779	0.524723	0.481685	0.566907	-0.131582	0.106014	ISL1
ERBB signaling pathway (GO:0038127)	0.664063	0.702462	0.698518	0.739375	-0.258873	0.105977	SOX9
positive regulation of lymphocyte proliferation (GO:0050671)	0.620692	0.668346	0.655999	0.707269	-0.221243	0.105515	FGF10
epidermal growth factor receptor signaling pathway (GO:0007173)	0.541885	0.608807	0.577701	0.650349	-0.172141	0.105471	SOX9
regulation of primary metabolic process (GO:0080090)	0.559934	0.623792	0.612199	0.675427	-0.179812	0.10428	TIAM2;CYP1A1
regulation of protein serine/threonine kinase activity (GO:0071900)	0.664063	0.702462	0.698518	0.739375	-0.251477	0.102949	TRIB2
glutamate receptor signaling pathway (GO:0007215)	0.39209	0.477142	0.42582	0.520792	-0.108219	0.101322	GRIA4
C-terminal protein lipidation (GO:0006501)	0.640617	0.68498	0.675587	0.723291	-0.219004	0.0975277	CPM
regulation of DNA replication (GO:0006275)	0.565933	0.627448	0.601725	0.669778	-0.171001	0.0973472	FGF10
cytoskeleton-dependent cytokinesis (GO:0061640)	0.615541	0.66621	0.650921	0.705409	-0.199521	0.0968181	TRIM36
triglyceride metabolic process (GO:0006641)	0.509951	0.579505	0.545634	0.621314	-0.143493	0.0966342	FABP7
positive regulation of cellular biosynthetic process (GO:0031328)	0.360456	0.459233	0.420894	0.520792	-0.0938028	0.0957151	VIM;SOX4;FGF10
response to endoplasmic reticulum stress (GO:0034976)	0.763527	0.788353	0.794159	0.821493	-0.313567	0.0846026	ALOX15
establishment of protein localization to membrane (GO:0090150)	0.677392	0.712532	0.711495	0.748871	-0.211066	0.0822112	RFTN1
cell cycle G1/S phase transition (GO:0044843)	0.714301	0.745762	0.747182	0.780091	-0.244274	0.0821863	USP29
positive regulation of type I interferon production (GO:0032481)	0.571746	0.630983	0.607516	0.672664	-0.145236	0.0811958	RIPK2
calcium ion transport (GO:0006816)	0.798933	0.820496	0.82744	0.850691	-0.359886	0.0807865	TRPC3
protein modification process (GO:0036211)	0.681717	0.716186	0.715695	0.752352	-0.208401	0.079847	ST3GAL6
negative regulation of translation (GO:0017148)	0.698447	0.731479	0.731898	0.766512	-0.221577	0.0795232	DAPK1
epidermis development (GO:0008544)	0.668566	0.706338	0.702907	0.742619	-0.192671	0.0775731	DLL1
response to UV (GO:0009411)	0.736537	0.764237	0.768497	0.79789	-0.251719	0.0769744	MFAP4
T cell receptor signaling pathway (GO:0050852)	0.645992	0.689413	0.696163	0.739375	-0.174959	0.0764518	RIPK2;RFTN1
actomyosin structure organization (GO:0031032)	0.620692	0.668346	0.655999	0.707269	-0.145564	0.0694222	EPB41L3
cellular response to organic cyclic compound (GO:0071407)	0.544223	0.610618	0.596607	0.666726	-0.113021	0.0687614	CYP1A1;ADCY6
sphingolipid metabolic process (GO:0006665)	0.793422	0.816216	0.82229	0.845914	-0.295848	0.068459	PRKD1
regulation of tyrosine phosphorylation of STAT protein (GO:0042509)	0.565933	0.627448	0.601725	0.669778	-0.11777	0.0670442	JAK2
cellular calcium ion homeostasis (GO:0006874)	0.812078	0.832356	0.839672	0.860638	-0.292716	0.0609313	TRPC3
macromolecular complex assembly (GO:0065003)	0.804298	0.825386	0.83244	0.85531	-0.276889	0.0603025	SOX9
G1/S transition of mitotic cell cycle (GO:0000082)	0.76031	0.785514	0.791113	0.818846	-0.217747	0.0596691	USP29
viral life cycle (GO:0019058)	0.766701	0.79066	0.797161	0.823586	-0.22331	0.0593241	PCSK5
mitotic DNA damage checkpoint (GO:0044773)	0.416158	0.499924	0.450461	0.542293	-0.0672282	0.0589383	HMGA2
cilium assembly (GO:0060271)	0.343059	0.447346	0.421864	0.520792	-0.054507	0.0583145	ABLIM1;LRGUK;RSPH4A;CCNO;CDC14A
protein dephosphorylation (GO:0006470)	0.817093	0.834953	0.84432	0.863824	-0.281807	0.0569255	PTPN9
receptor-mediated endocytosis (GO:0006898)	0.720946	0.751767	0.76712	0.79789	-0.16821	0.0550369	VLDLR;DLL1
regulation of hematopoietic stem cell differentiation (GO:1902036)	0.645433	0.689254	0.680308	0.72742	-0.124591	0.0545502	FOXC1
epidermal cell differentiation (GO:0009913)	0.599667	0.652385	0.635234	0.691974	-0.106166	0.054291	WNT5A
cellular response to lipopolysaccharide (GO:0071222)	0.348268	0.449691	0.395846	0.506647	-0.0513432	0.0541559	PRKCE;WNT5A
positive regulation of actin filament bundle assembly (GO:0032233)	0.45418	0.530087	0.489212	0.570973	-0.0667494	0.0526827	LPAR1
cell-matrix adhesion (GO:0007160)	0.70648	0.738513	0.739652	0.773189	-0.151304	0.0525722	CD44
negative regulation of protein modification process (GO:0031400)	0.577481	0.635229	0.613222	0.675427	-0.0907812	0.0498461	FBLN1
cation transport (GO:0006812)	0.659499	0.700275	0.694065	0.73791	-0.114431	0.0476346	PIEZO2
Fc-gamma receptor signaling pathway involved in phagocytosis (GO:0038096)	0.835855	0.849996	0.861608	0.876714	-0.263297	0.0472092	PRKCE
histone modification (GO:0016570)	0.736537	0.764237	0.768497	0.79789	-0.152595	0.0466627	USP3
positive regulation of cytokine production (GO:0001819)	0.341486	0.446559	0.410994	0.514371	-0.0428874	0.0460803	RIPK2;WNT5A;GATA4;ISL1
regulation of protein kinase activity (GO:0045859)	0.590187	0.645409	0.641999	0.698438	-0.0873629	0.0460679	FLRT3;TRIB2
nucleosome assembly (GO:0006334)	0.560042	0.623792	0.59585	0.666323	-0.0790778	0.0458449	SOX9
stress-activated protein kinase signaling cascade (GO:0031098)	0.615541	0.66621	0.650921	0.705409	-0.0906873	0.0440063	STK39
plasma membrane bounded cell projection assembly (GO:0120031)	0.404945	0.489951	0.478359	0.566558	-0.0472134	0.0426811	ABLIM1;SPATA13;CCNO;CDC14A
vesicle fusion (GO:0006906)	0.721913	0.75231	0.754495	0.787239	-0.124434	0.0405468	RAB8B
positive regulation of secretion by cell (GO:1903532)	0.509951	0.579505	0.545634	0.621314	-0.0596255	0.0401543	STXBP5
nucleosome organization (GO:0034728)	0.659499	0.700275	0.694065	0.73791	-0.0960962	0.0400025	SOX9
signal transduction involved in mitotic G1 DNA damage checkpoint (GO:0072431)	0.577481	0.635229	0.613222	0.675427	-0.0651303	0.0357617	SOX4
vesicle organization (GO:0016050)	0.821975	0.837907	0.848833	0.866335	-0.179934	0.0352751	LAPTM4B
dephosphorylation (GO:0016311)	0.814603	0.8333	0.842013	0.861988	-0.169247	0.0347049	PTPN9
cellular response to tumor necrosis factor (GO:0071356)	0.484133	0.556554	0.549027	0.624332	-0.0469589	0.0340638	HAS2;JAK2;RELT
regulation of organelle organization (GO:0033043)	0.784872	0.808409	0.814279	0.838697	-0.138398	0.0335246	CAPN6
response to lipopolysaccharide (GO:0032496)	0.345888	0.449691	0.405403	0.512618	-0.0313655	0.0332989	WNT5A;JAK2;RELT
adenylate cyclase-modulating G-protein coupled receptor signaling pathway (GO:0007188)	0.540235	0.607764	0.592637	0.664496	-0.0522568	0.0321772	LPAR1;ADCY6
DNA recombination (GO:0006310)	0.529368	0.597136	0.565154	0.638787	-0.0494722	0.0314678	HMGB3
post-translational protein modification (GO:0043687)	0.522197	0.591425	0.60714	0.672664	-0.0482403	0.0313423	CDH2;IGFBP4;GPC3;MXRA8;ASB4
cellular response to oxidative stress (GO:0034599)	0.460036	0.53655	0.511758	0.591139	-0.0358297	0.02782	DAPK1;PRKD1
negative regulation of NF-kappaB transcription factor activity (GO:0032088)	0.673009	0.709695	0.707232	0.745784	-0.068078	0.0269587	BMP7
protein lipidation (GO:0006497)	0.821975	0.837907	0.848833	0.866335	-0.135829	0.0266287	CPM
protein stabilization (GO:0050821)	0.608298	0.660921	0.659695	0.710798	-0.0525532	0.0261237	SOX17;SOX4
negative regulation of cellular protein metabolic process (GO:0032269)	0.702491	0.735256	0.735803	0.770123	-0.055102	0.0194578	DAPK1
RNA transport (GO:0050658)	0.664063	0.702462	0.698518	0.739375	-0.0419895	0.0171896	RFTN1
purine ribonucleotide biosynthetic process (GO:0009152)	0.640617	0.68498	0.675587	0.723291	-0.0360529	0.0160552	ADCY6
protein O-linked glycosylation (GO:0006493)	0.790611	0.813821	0.819659	0.843722	-0.061147	0.0143665	ST6GAL1
Fc-epsilon receptor signaling pathway (GO:0038095)	0.915486	0.923165	0.932799	0.94049	-0.153927	0.0135917	NFATC1
cell morphogenesis involved in neuron differentiation (GO:0048667)	0.732955	0.761929	0.765073	0.7963	-0.043472	0.0135055	SLIT3
regulation of signal transduction by p53 class mediator (GO:1901796)	0.846594	0.857807	0.871428	0.883502	-0.0734429	0.0122308	HIPK2
DNA-templated transcription, initiation (GO:0006352)	0.715478	0.746528	0.762019	0.794104	-0.0342879	0.0114798	SOX9;RXRG
adenylate cyclase-activating G-protein coupled receptor signaling pathway (GO:0007189)	0.654873	0.697123	0.689546	0.734963	-0.0265654	0.0112455	ADCY6
negative regulation of endopeptidase activity (GO:0010951)	0.677392	0.712532	0.711495	0.748871	-0.0268814	0.0104704	CRB2
Golgi organization (GO:0007030)	0.806926	0.827579	0.834886	0.857299	-0.0480296	0.0103035	PRKD1
cellular response to hormone stimulus (GO:0032870)	0.664063	0.702462	0.698518	0.739375	-0.0249802	0.0102264	SLIT3
ion transport (GO:0006811)	0.746543	0.773663	0.800207	0.82572	-0.0308678	0.00902274	CHRNB4;TSC22D3;PIEZO2
positive regulation of protein kinase activity (GO:0045860)	0.674657	0.710988	0.723555	0.760043	-0.0195535	0.00769528	STK39;DKK1
cilium organization (GO:0044782)	0.477339	0.549792	0.542143	0.619856	-0.00842587	0.00623117	ABLIM1;CCNO;CDC14A
muscle contraction (GO:0006936)	0.844504	0.856721	0.869521	0.882632	-0.033071	0.0055892	VIM
positive regulation of GTPase activity (GO:0043547)	0.926209	0.931745	0.942028	0.947659	-0.0650084	0.00498324	DOCK11
G2/M transition of mitotic cell cycle (GO:0000086)	0.819551	0.836956	0.846593	0.865623	-0.00962601	0.00191557	CDK14
Fc receptor signaling pathway (GO:0038093)	0.916625	0.923207	0.933784	0.94049	-0.0123438	0.00107461	NFATC1
T cell activation (GO:0042110)	0.698447	0.731479	0.731898	0.766512	-0.00221019	0.000793229	SOX4
protein modification by small protein conjugation (GO:0032446)	0.995559	0.995559	0.997299	0.997299	0.23967	-0.00106664	KLHL23
cellular response to DNA damage stimulus (GO:0006974)	0.988579	0.989755	0.992419	0.9936	0.108153	-0.00124231	USP3
protein ubiquitination (GO:0016567)	0.991916	0.992505	0.995419	0.996011	0.179481	-0.0014569	TRIM36;KLHL23
cellular response to insulin stimulus (GO:0032869)	0.77597	0.799729	0.805907	0.831092	0.017313	-0.0043913	RAB8B
antigen receptor-mediated signaling pathway (GO:0050851)	0.861635	0.871474	0.893379	0.90358	0.0323559	-0.00481854	RIPK2;RFTN1
Fc receptor mediated stimulatory signaling pathway (GO:0002431)	0.840238	0.852907	0.865622	0.879205	0.0325509	-0.00566617	PRKCE
cilium movement (GO:0003341)	0.489735	0.561461	0.525242	0.604226	0.00793819	-0.00566699	RSPH4A
phosphate-containing compound metabolic process (GO:0006796)	0.916625	0.923207	0.933784	0.94049	0.068148	-0.00593276	EPHA7
mitotic cell cycle phase transition (GO:0044772)	0.799045	0.820496	0.83851	0.859971	0.026467	-0.00593754	CDK14;USP29
regulation of release of sequestered calcium ion into cytosol (GO:0051279)	0.489735	0.561461	0.525242	0.604226	0.00870682	-0.00621571	APLNR
anterograde trans-synaptic signaling (GO:0098916)	0.834683	0.849317	0.870047	0.882634	0.0347024	-0.00627086	CHRNB4;AMPH
neutrophil activation involved in immune response (GO:0002283)	0.958427	0.96243	0.974008	0.978076	0.164234	-0.00697371	CHRNB4;ANPEP;CD44
regulation of immune response (GO:0050776)	0.966907	0.969788	0.975803	0.978711	0.234294	-0.00788467	PILRA
organelle assembly (GO:0070925)	0.882129	0.890595	0.916035	0.924827	0.0698533	-0.00876083	ABLIM1;CCNO;CDC14A
regulation of cysteine-type endopeptidase activity (GO:2000116)	0.39209	0.477142	0.42582	0.520792	0.00963139	-0.00901753	EPHA7
protein polyubiquitination (GO:0000209)	0.9786	0.980348	0.984958	0.986717	0.515308	-0.0111471	TRIM36
negative regulation of cell migration (GO:0030336)	0.486246	0.558602	0.538405	0.616607	0.0162324	-0.0117042	DACH1;DLG5
cellular response to UV (GO:0034644)	0.599667	0.652385	0.635234	0.691974	0.0237102	-0.0121249	MFAP4
cellular response to nutrient levels (GO:0031669)	0.522982	0.591518	0.558742	0.632815	0.0204593	-0.0132619	RRAGD
vesicle-mediated transport (GO:0016192)	0.974843	0.977165	0.983901	0.986245	0.72015	-0.0183485	AMPH;PRKD1
cellular protein complex assembly (GO:0043623)	0.858561	0.868886	0.8823	0.893449	0.122556	-0.0186895	SMAD1
regulation of protein secretion (GO:0050708)	0.766701	0.79066	0.797161	0.823586	0.103889	-0.027599	STXBP5
neutrophil mediated immunity (GO:0002446)	0.960083	0.963518	0.975167	0.978656	0.686592	-0.0279688	CHRNB4;ANPEP;CD44
endosomal transport (GO:0016197)	0.814809	0.8333	0.85255	0.869074	0.140372	-0.0287485	LAPTM4B;DCLK1
inorganic cation transmembrane transport (GO:0098662)	0.850691	0.86144	0.875159	0.88675	0.182417	-0.029498	TRPC3
ncRNA processing (GO:0034470)	0.95413	0.95926	0.965461	0.970652	0.6752	-0.0317043	SMAD1
neutrophil degranulation (GO:0043312)	0.956707	0.961276	0.972797	0.977443	0.762814	-0.0337609	CHRNB4;ANPEP;CD44
endocytosis (GO:0006897)	0.870149	0.879556	0.900644	0.910381	0.29049	-0.0404046	AMPH;VLDLR
regulation of mitotic cell cycle phase transition (GO:1901990)	0.917748	0.923786	0.934755	0.940905	0.486777	-0.0417811	CDC14A
transmembrane transport (GO:0055085)	0.747834	0.774049	0.809044	0.833816	0.148208	-0.0430654	SLC44A5;SLC5A7;CHRNB4;TSC22D3
DNA metabolic process (GO:0006259)	0.608828	0.661069	0.681981	0.728745	0.0876094	-0.0434735	IGFBP4;USP3;HMGB3;AXIN2
chemical synaptic transmission (GO:0007268)	0.543483	0.610195	0.618848	0.680289	0.07181	-0.0437866	SLC5A7;CHRNB4;AMPH;GRIA4
regulation of cytoskeleton organization (GO:0051493)	0.367546	0.461627	0.416102	0.519544	0.0493175	-0.0493621	CAPN6;TRIM36
protein transport (GO:0015031)	0.81498	0.8333	0.860218	0.87583	0.247515	-0.0506396	VLDLR;RAB8B;WLS
peptide biosynthetic process (GO:0043043)	0.905801	0.913947	0.924374	0.932687	0.544473	-0.0538678	PCSK5
regulation of autophagy (GO:0010506)	0.514167	0.583902	0.57924	0.651645	0.0837625	-0.0557195	DAPK1;RRAGD;PRKD1
positive regulation of mitochondrion organization (GO:0010822)	0.824367	0.839836	0.851041	0.868062	0.302108	-0.0583489	KDR
viral process (GO:0016032)	0.796994	0.819389	0.836673	0.85861	0.265861	-0.0603262	PCSK5;HIPK2
negative regulation of defense response (GO:0031348)	0.664063	0.702462	0.698518	0.739375	0.150139	-0.0614638	ISL1
regulation of T cell proliferation (GO:0042129)	0.571746	0.630983	0.607516	0.672664	0.113963	-0.0637121	DLG5
negative regulation of inflammatory response (GO:0050728)	0.654873	0.697123	0.689546	0.734963	0.15321	-0.0648561	ISL1
cellular response to molecule of bacterial origin (GO:0071219)	0.681717	0.716186	0.715695	0.752352	0.169283	-0.064859	WNT5A
cell cycle G2/M phase transition (GO:0044839)	0.821975	0.837907	0.848833	0.866335	0.389534	-0.0763662	CDK14
intrinsic apoptotic signaling pathway (GO:0097193)	0.747001	0.773663	0.778473	0.807252	0.269423	-0.0785877	HIPK2
intracellular protein transport (GO:0006886)	0.846393	0.857807	0.886761	0.897426	0.501851	-0.0836943	PRICKLE1;RAB8B;WLS
O-glycan processing (GO:0016266)	0.588723	0.644227	0.624389	0.683699	0.162242	-0.0859555	ST6GAL1
protein localization to organelle (GO:0033365)	0.732955	0.761929	0.765073	0.7963	0.279495	-0.0868311	BMP7
negative regulation of immune response (GO:0050777)	0.45418	0.530087	0.489212	0.570973	0.110633	-0.087318	ALOX15
Golgi vesicle transport (GO:0048193)	0.880753	0.889741	0.909617	0.918899	0.691958	-0.0878632	PRKD1;RAB8B
positive regulation of developmental growth (GO:0048639)	0.503302	0.574277	0.538935	0.616607	0.129237	-0.0887295	DLL1
fatty acid catabolic process (GO:0009062)	0.588723	0.644227	0.624389	0.683699	0.177746	-0.0941699	CROT
interleukin-1-mediated signaling pathway (GO:0070498)	0.725643	0.755261	0.758073	0.790481	0.322088	-0.103292	RIPK2
response to insulin (GO:0032868)	0.620692	0.668346	0.655999	0.707269	0.220216	-0.105026	RAB8B
negative regulation of macromolecule metabolic process (GO:0010605)	0.814603	0.8333	0.842013	0.861988	0.516507	-0.105912	KDR
purine ribonucleotide metabolic process (GO:0009150)	0.594232	0.648568	0.629851	0.688337	0.22042	-0.114726	CROT
positive regulation of plasma membrane bounded cell projection assembly (GO:0120034)	0.610321	0.661836	0.645768	0.701179	0.232461	-0.114782	DOCK11
ion transmembrane transport (GO:0034220)	0.565165	0.627448	0.629722	0.688337	0.203348	-0.116038	CHRNB4;SLC13A4;TSC22D3
positive regulation of hydrolase activity (GO:0051345)	0.407384	0.49182	0.470218	0.558488	0.130677	-0.117348	DOCK11;BMP2;FGF10
phagocytosis (GO:0006909)	0.840238	0.852907	0.865622	0.879205	0.696564	-0.121251	ALOX15
protein glycosylation (GO:0006486)	0.829055	0.844102	0.855361	0.871412	0.651367	-0.122111	PARP8
DNA repair (GO:0006281)	0.744442	0.771963	0.798323	0.824281	0.415134	-0.122515	USP3;HMGA2;CCNO
Fc-gamma receptor signaling pathway (GO:0038094)	0.838061	0.851725	0.86363	0.878241	0.759725	-0.134216	PRKCE
B cell receptor signaling pathway (GO:0050853)	0.75705	0.782626	0.788022	0.816148	0.493622	-0.137388	RFTN1
second-messenger-mediated signaling (GO:0019932)	0.571746	0.630983	0.607516	0.672664	0.258332	-0.144423	CXCR4
positive regulation of lymphocyte activation (GO:0051251)	0.75705	0.782626	0.788022	0.816148	0.538015	-0.149744	FGF10
coenzyme metabolic process (GO:0006732)	0.503302	0.574277	0.538935	0.616607	0.218561	-0.150056	CROT
glycerophospholipid biosynthetic process (GO:0046474)	0.649273	0.692475	0.699313	0.739751	0.359622	-0.155322	SLC44A5;ALOX15
establishment of protein localization to organelle (GO:0072594)	0.571746	0.630983	0.607516	0.672664	0.282866	-0.158139	PRICKLE1
regulation of cell division (GO:0051302)	0.588723	0.644227	0.624389	0.683699	0.352423	-0.186713	DLL1
regulation of translation (GO:0006417)	0.54642	0.612675	0.611288	0.675427	0.309966	-0.187333	DAPK1;VIM;SOX4
regulation of cytokinesis (GO:0032465)	0.650185	0.693009	0.684961	0.731465	0.516423	-0.222319	PRKCE
regulation of Ras protein signal transduction (GO:0046578)	0.70648	0.738513	0.739652	0.773189	0.655905	-0.227901	FGF10
membrane lipid biosynthetic process (GO:0046467)	0.560042	0.623792	0.59585	0.666323	0.397066	-0.230197	PRKD1
regulated exocytosis (GO:0045055)	0.593858	0.648568	0.645595	0.701179	0.454135	-0.236656	PCDH7;LHFPL2
transcription initiation from RNA polymerase II promoter (GO:0006367)	0.636004	0.681346	0.686548	0.732695	0.531806	-0.240669	SOX9;RXRG
protein complex assembly (GO:0006461)	0.723647	0.753649	0.769635	0.798579	0.81954	-0.265082	LEF1;AXIN2

## Sheet: GO_Biol_Up_D4.4HTvsD0Ctl
Term	P-value	Adjusted P-value	Old P-value	Old Adjusted P-value	Z-score	Combined Score	Genes
anterior/posterior axis specification (GO:0009948)	0.000129641	0.0134178	0.000208883	0.0216194	-2.63061	23.5459	T;WNT8A
cardiac epithelial to mesenchymal transition (GO:0060317)	0.000103216	0.0134178	0.000170294	0.0216194	-1.97573	18.1346	TGFBR3;FGF8
regulation of transcription from RNA polymerase II promoter involved in myocardial precursor cell differentiation (GO:0003256)	0.00717861	0.0660545	0.00930771	0.0818921	-3.48909	17.2244	T
response to gonadotropin (GO:0034698)	0.00628396	0.0660545	0.00827753	0.0818921	-3.28701	16.6643	TGFBR3
lipid hydroxylation (GO:0002933)	0.00628396	0.0660545	0.00827753	0.0818921	-3.17793	16.1113	CYP1A1
epithelial to mesenchymal transition involved in endocardial cushion formation (GO:0003198)	0.00628396	0.0660545	0.00827753	0.0818921	-3.11623	15.7985	FGF8
coronary vasculature morphogenesis (GO:0060977)	0.00807251	0.0660545	0.0103369	0.0818921	-3.12082	15.0401	TGFBR3
omega-hydroxylase P450 pathway (GO:0097267)	0.00896565	0.0660545	0.0113651	0.0818921	-3.10762	14.6504	CYP1A1
neuron differentiation (GO:0030182)	0.00025363	0.0175005	0.000395907	0.0273175	-1.76806	14.6389	FGF8;WNT8A;ID3
ventricular compact myocardium morphogenesis (GO:0003223)	0.00628396	0.0660545	0.00827753	0.0818921	-2.83905	14.3933	TGFBR3
negative regulation of striated muscle tissue development (GO:0045843)	0.00717861	0.0660545	0.00930771	0.0818921	-2.76148	13.6325	FGF8
regulation of Wnt signaling pathway, planar cell polarity pathway (GO:2000095)	0.00717861	0.0660545	0.00930771	0.0818921	-2.66301	13.1463	RSPO3
negative regulation of transcription, DNA-templated (GO:0045892)	0.000607072	0.031416	0.00107732	0.0556672	-1.76128	13.0455	ZIC2;T;ID3;PRICKLE1;MEIS2
definitive hemopoiesis (GO:0060216)	0.00628396	0.0660545	0.00827753	0.0818921	-2.54054	12.8799	TGFBR3
columnar/cuboidal epithelial cell differentiation (GO:0002065)	0.00896565	0.0660545	0.0113651	0.0818921	-2.67655	12.6182	FGF8
negative regulation of cardiac muscle tissue development (GO:0055026)	0.00717861	0.0660545	0.00930771	0.0818921	-2.46712	12.1793	FGF8
mesonephros development (GO:0001823)	0.0107496	0.0660545	0.0134185	0.0818921	-2.57966	11.6933	FGF8
peripheral nervous system neuron development (GO:0048935)	0.00628396	0.0660545	0.00827753	0.0818921	-2.28877	11.6035	ETV1
regulation of non-canonical Wnt signaling pathway (GO:2000050)	0.0107496	0.0660545	0.0134185	0.0818921	-2.45769	11.1404	RSPO3
positive regulation of non-canonical Wnt signaling pathway (GO:2000052)	0.00807251	0.0660545	0.0103369	0.0818921	-2.29111	11.0415	RSPO3
neuroepithelial cell differentiation (GO:0060563)	0.00985802	0.0660545	0.0123923	0.0818921	-2.36383	10.9196	FGF8
heart trabecula formation (GO:0060347)	0.00628396	0.0660545	0.00827753	0.0818921	-2.10049	10.649	TGFBR3
negative regulation of myoblast differentiation (GO:0045662)	0.0116405	0.0660545	0.0144437	0.0818921	-2.3784	10.5916	PRICKLE1
heart morphogenesis (GO:0003007)	0.000950271	0.0393412	0.00134462	0.0556672	-1.50243	10.455	TGFBR3;T
embryonic axis specification (GO:0000578)	0.0143085	0.0660545	0.0175133	0.0818921	-2.43671	10.3484	T
negative regulation of hemopoiesis (GO:1903707)	0.0134199	0.0660545	0.0164911	0.0818921	-2.35688	10.1606	MEIS2
positive regulation of cardiac muscle tissue growth (GO:0055023)	0.0151964	0.066489	0.0185345	0.0818921	-2.28536	9.56812	TGFBR3
response to prostaglandin E (GO:0034695)	0.0116405	0.0660545	0.0144437	0.0818921	-2.1393	9.52689	TGFBR3
pathway-restricted SMAD protein phosphorylation (GO:0060389)	0.0125306	0.0660545	0.0154679	0.0818921	-2.11734	9.27307	TGFBR3
positive regulation of cardiac muscle cell proliferation (GO:0060045)	0.0125306	0.0660545	0.0154679	0.0818921	-2.09651	9.18184	TGFBR3
positive regulation of gene expression (GO:0010628)	0.00437241	0.0660545	0.00700466	0.0818921	-1.66414	9.04032	FGF8;ZIC2;VIM;PIM2
neural crest cell differentiation (GO:0014033)	0.0143085	0.0660545	0.0175133	0.0818921	-2.10345	8.93315	WNT8A
positive regulation of collagen metabolic process (GO:0010714)	0.0143085	0.0660545	0.0175133	0.0818921	-2.10096	8.92256	VIM
hepaticobiliary system development (GO:0061008)	0.0196242	0.0673819	0.0236258	0.0818921	-2.24738	8.83444	TGFBR3
dopaminergic neuron differentiation (GO:0071542)	0.0187402	0.0673819	0.0226095	0.0818921	-2.21747	8.81908	FGF8
heart development (GO:0007507)	0.00790157	0.0660545	0.0105536	0.0818921	-1.82066	8.81325	TGFBR3;T
outflow tract septum morphogenesis (GO:0003148)	0.0205075	0.0673819	0.0246411	0.0818921	-2.22746	8.65804	FGF8
gastrulation (GO:0007369)	0.0160834	0.066489	0.0195547	0.0818921	-2.06417	8.52495	FGF8
liver development (GO:0001889)	0.0284236	0.0795091	0.0337345	0.0943654	-2.39354	8.5223	TGFBR3
negative regulation of cellular component movement (GO:0051271)	0.0143085	0.0660545	0.0175133	0.0818921	-2.00342	8.50833	TGFBR3
epoxygenase P450 pathway (GO:0019373)	0.0196242	0.0673819	0.0236258	0.0818921	-2.08006	8.17671	CYP1A1
vitamin D metabolic process (GO:0042359)	0.0143085	0.0660545	0.0175133	0.0818921	-1.92422	8.17197	CYP1A1
tube closure (GO:0060606)	0.0266697	0.075625	0.0317206	0.0899475	-2.23176	8.08841	PRICKLE1
regulation of transcription, DNA-templated (GO:0006355)	0.0115191	0.0660545	0.0193959	0.0818921	-1.78165	7.95284	ZIC2;ID3;ETV1;PIM2;PRICKLE1
lipid modification (GO:0030258)	0.0240333	0.0720998	0.0286924	0.0860773	-2.11776	7.89568	CYP1A1
regulation of cardiac muscle cell proliferation (GO:0060043)	0.0169698	0.066489	0.020574	0.0818921	-1.93116	7.87202	TGFBR3
metanephros development (GO:0001656)	0.0213901	0.0691836	0.0256554	0.0829792	-2.04732	7.87158	FGF8
heart trabecula morphogenesis (GO:0061384)	0.0169698	0.066489	0.020574	0.0818921	-1.9301	7.86769	TGFBR3
regulation of collagen biosynthetic process (GO:0032965)	0.0160834	0.066489	0.0195547	0.0818921	-1.90248	7.8572	VIM
positive regulation of collagen biosynthetic process (GO:0032967)	0.0143085	0.0660545	0.0175133	0.0818921	-1.83776	7.80479	VIM
negative regulation of myeloid cell differentiation (GO:0045638)	0.0205075	0.0673819	0.0246411	0.0818921	-1.99218	7.74354	MEIS2
erythrocyte differentiation (GO:0030218)	0.0319224	0.0815794	0.0377506	0.0964736	-2.23464	7.69709	TGFBR3
muscle tissue morphogenesis (GO:0060415)	0.0178553	0.0673819	0.0215922	0.0818921	-1.91004	7.68877	TGFBR3
beta-catenin destruction complex disassembly (GO:1904886)	0.0205075	0.0673819	0.0246411	0.0818921	-1.95094	7.58323	WNT8A
ventricular septum morphogenesis (GO:0060412)	0.0196242	0.0673819	0.0236258	0.0818921	-1.91082	7.5114	TGFBR3
positive regulation of intracellular signal transduction (GO:1902533)	0.00857166	0.0660545	0.0125176	0.0818921	-1.57182	7.48075	FGF8;TNFRSF19;PIM2
ventricular septum development (GO:0003281)	0.0257916	0.0741509	0.0307122	0.0882975	-2.04274	7.47174	TGFBR3
generation of neurons (GO:0048699)	0.00608183	0.0660545	0.00816471	0.0818921	-1.43335	7.3136	WNT8A;ID3
establishment of protein localization to organelle (GO:0072594)	0.0552299	0.109929	0.0644542	0.128289	-2.50761	7.26268	PRICKLE1
mesoderm development (GO:0007498)	0.0196242	0.0673819	0.0236258	0.0818921	-1.84616	7.25723	T
primary neural tube formation (GO:0014020)	0.0257916	0.0741509	0.0307122	0.0882975	-1.97421	7.2211	PRICKLE1
vasculogenesis (GO:0001570)	0.0292994	0.0803387	0.03474	0.0950855	-1.97096	6.95786	TGFBR3
response to alcohol (GO:0097305)	0.0231529	0.0720998	0.0276811	0.0860773	-1.84316	6.94065	TGFBR3
ventricular cardiac muscle tissue development (GO:0003229)	0.0196242	0.0673819	0.0236258	0.0818921	-1.73464	6.81887	TGFBR3
positive regulation of transcription, DNA-templated (GO:0045893)	0.0159782	0.066489	0.0249237	0.0818921	-1.63981	6.78312	ZIC2;ETV1;PIM2;MEIS2
positive regulation of Rho protein signal transduction (GO:0035025)	0.0231529	0.0720998	0.0276811	0.0860773	-1.75062	6.5922	LPAR4
arachidonic acid metabolic process (GO:0019369)	0.045799	0.0985573	0.0536595	0.115425	-2.13735	6.5905	CYP1A1
regulation of transcription from RNA polymerase II promoter (GO:0006357)	0.00833982	0.0660545	0.0141472	0.0818921	-1.35134	6.46847	TGFBR3;T;WNT8A;ETV1;MEIS2
positive regulation of I-kappaB kinase/NF-kappaB signaling (GO:0043123)	0.00938077	0.0660545	0.0124893	0.0818921	-1.37481	6.41912	TNFRSF19;PIM2
neural tube closure (GO:0001843)	0.0301745	0.0803387	0.0357445	0.0950855	-1.78514	6.24935	PRICKLE1
response to ketone (GO:1901654)	0.0240333	0.0720998	0.0286924	0.0860773	-1.65146	6.15716	TGFBR3
positive regulation of cytosolic calcium ion concentration involved in phospholipase C-activating G-protein coupled signaling pathway (GO:0051482)	0.0257916	0.0741509	0.0307122	0.0882975	-1.68157	6.15069	LPAR4
negative regulation of nucleic acid-templated transcription (GO:1903507)	0.00696245	0.0660545	0.0102053	0.0818921	-1.23388	6.12898	ZIC2;ID3;PRICKLE1
bone development (GO:0060348)	0.0310488	0.0803387	0.036748	0.0950855	-1.7386	6.03676	FGF8
gonad development (GO:0008406)	0.0440747	0.0960365	0.0516844	0.113816	-1.87364	5.84927	FGF8
muscle filament sliding (GO:0030049)	0.0345387	0.0841118	0.0407524	0.099244	-1.73621	5.84352	VIM
positive regulation of cellular amide metabolic process (GO:0034250)	0.0543762	0.109929	0.0634776	0.128289	-1.99042	5.79578	VIM
regulation of mitotic cell cycle (GO:0007346)	0.00960148	0.0660545	0.0127777	0.0818921	-1.24357	5.77743	PIM2;MEIS2
regulation of Rho protein signal transduction (GO:0035023)	0.0509541	0.104431	0.0595618	0.122072	-1.93198	5.75118	LPAR4
positive regulation of autophagy (GO:0010508)	0.0594875	0.110936	0.0693227	0.129278	-2.03526	5.74349	PIM2
response to retinoic acid (GO:0032526)	0.0509541	0.104431	0.0595618	0.122072	-1.92149	5.71995	WNT8A
epithelial to mesenchymal transition (GO:0001837)	0.0336673	0.0839655	0.0397527	0.0991424	-1.66292	5.63934	TGFBR3
regulation of epithelial cell proliferation (GO:0050678)	0.0637271	0.11386	0.0741676	0.132929	-2.04212	5.62227	TGFBR3
negative regulation of neuron differentiation (GO:0045665)	0.0569351	0.110345	0.0664044	0.128624	-1.95835	5.61233	ID3
sprouting angiogenesis (GO:0002040)	0.0397512	0.0904231	0.0467298	0.106297	-1.73432	5.59339	RSPO3
negative regulation of cell proliferation (GO:0008285)	0.0417114	0.0918538	0.0540698	0.115425	-1.72166	5.46969	TGFBR3;PIM2
actin-myosin filament sliding (GO:0033275)	0.0345387	0.0841118	0.0407524	0.099244	-1.61753	5.44407	VIM
odontogenesis (GO:0042476)	0.0371483	0.0864011	0.0437454	0.101745	-1.6412	5.40422	FGF8
negative regulation of neurogenesis (GO:0050768)	0.0301745	0.0803387	0.0357445	0.0950855	-1.53919	5.38832	ID3
fat-soluble vitamin metabolic process (GO:0006775)	0.0240333	0.0720998	0.0286924	0.0860773	-1.43976	5.3679	CYP1A1
negative regulation of DNA binding (GO:0043392)	0.0310488	0.0803387	0.036748	0.0950855	-1.54135	5.35188	ID3
regulation of I-kappaB kinase/NF-kappaB signaling (GO:0043122)	0.0143597	0.0660545	0.0189735	0.0818921	-1.25823	5.33907	TNFRSF19;PIM2
positive regulation of Ras protein signal transduction (GO:0046579)	0.0362791	0.0863194	0.0427487	0.101712	-1.6095	5.33793	LPAR4
regulation of cell cycle (GO:0051726)	0.0158533	0.066489	0.020911	0.0818921	-1.27491	5.28371	ID3;PIM2
ventricular cardiac muscle tissue morphogenesis (GO:0055010)	0.0310488	0.0803387	0.036748	0.0950855	-1.49426	5.18837	TGFBR3
cardiac muscle tissue morphogenesis (GO:0055008)	0.0327952	0.0827879	0.0387521	0.0978255	-1.49594	5.11233	TGFBR3
cardiac ventricle morphogenesis (GO:0003208)	0.0388843	0.0894339	0.045736	0.105193	-1.5727	5.10682	TGFBR3
mesenchymal cell differentiation (GO:0048762)	0.0371483	0.0864011	0.0437454	0.101745	-1.54782	5.09674	TGFBR3
kidney development (GO:0001822)	0.0560829	0.110345	0.0654298	0.128624	-1.72871	4.98029	FGF8
response to peptide hormone (GO:0043434)	0.0362791	0.0863194	0.0427487	0.101712	-1.49134	4.94603	TGFBR3
protein complex disassembly (GO:0043241)	0.0414828	0.0918538	0.0487145	0.108429	-1.55399	4.94553	WNT8A
negative regulation of gene expression (GO:0010629)	0.0170237	0.066489	0.0245366	0.0818921	-1.20809	4.92074	ZIC2;ID3;PRICKLE1
Wnt signaling pathway, planar cell polarity pathway (GO:0060071)	0.0771725	0.117461	0.0895136	0.137254	-1.8915	4.84548	PRICKLE1
negative regulation of cellular macromolecule biosynthetic process (GO:2000113)	0.0102755	0.0660545	0.0149562	0.0818921	-1.04675	4.79201	ZIC2;ID3;PRICKLE1
positive regulation of proteasomal protein catabolic process (GO:1901800)	0.0645728	0.11386	0.0751338	0.132929	-1.67845	4.5989	PRICKLE1
positive regulation of nucleic acid-templated transcription (GO:1903508)	0.0740911	0.115315	0.0948671	0.138788	-1.75929	4.57848	ZIC2;PIM2
sensory perception of light stimulus (GO:0050953)	0.0713127	0.114888	0.0828292	0.134005	-1.72223	4.54787	ZIC2
positive regulation of JNK cascade (GO:0046330)	0.0671057	0.11386	0.0780266	0.133466	-1.64641	4.44776	TNFRSF19
regulation of cellular component movement (GO:0051270)	0.0414828	0.0918538	0.0487145	0.108429	-1.38132	4.39603	TGFBR3
positive regulation of mitotic cell cycle (GO:0045931)	0.04666	0.0985573	0.0546456	0.115425	-1.43147	4.38728	MEIS2
cellular response to transforming growth factor beta stimulus (GO:0071560)	0.0871367	0.122703	0.100867	0.14301	-1.78211	4.34884	TGFBR3
regulation of proteasomal ubiquitin-dependent protein catabolic process (GO:0032434)	0.0771725	0.117461	0.0895136	0.137254	-1.68586	4.31869	PRICKLE1
protein import (GO:0017038)	0.0500967	0.104431	0.0585805	0.122072	-1.43155	4.28576	PRICKLE1
cellular response to fibroblast growth factor stimulus (GO:0044344)	0.0821674	0.119327	0.0952069	0.138788	-1.70835	4.26917	FGF8
regulation of Wnt signaling pathway (GO:0030111)	0.0945431	0.127081	0.109295	0.14787	-1.71928	4.05526	RSPO3
negative regulation of epithelial cell proliferation (GO:0050680)	0.0586375	0.110345	0.0683509	0.128624	-1.39691	3.96218	TGFBR3
regulation of cell differentiation (GO:0045595)	0.10433	0.137556	0.120418	0.158768	-1.75279	3.96166	FGF8
BMP signaling pathway (GO:0030509)	0.0713127	0.114888	0.0828292	0.134005	-1.49902	3.95842	TGFBR3
positive regulation of proteasomal ubiquitin-dependent protein catabolic process (GO:0032436)	0.0620334	0.113636	0.0722325	0.13232	-1.41381	3.9305	PRICKLE1
transmembrane receptor protein serine/threonine kinase signaling pathway (GO:0007178)	0.12281	0.148664	0.141375	0.171139	-1.86926	3.92007	TGFBR3
cellular response to BMP stimulus (GO:0071773)	0.0763375	0.117461	0.0885615	0.137254	-1.52307	3.91825	TGFBR3
steroid metabolic process (GO:0008202)	0.0863103	0.122703	0.0999259	0.14301	-1.59922	3.91778	CYP1A1
regulation of JNK cascade (GO:0046328)	0.0788403	0.117802	0.0914151	0.13755	-1.53736	3.90541	TNFRSF19
regulation of DNA binding (GO:0051101)	0.04666	0.0985573	0.0546456	0.115425	-1.2632	3.87154	ID3
positive regulation of protein modification by small protein conjugation or removal (GO:1903322)	0.0577867	0.110345	0.0673782	0.128624	-1.34232	3.82696	PRICKLE1
stress-activated MAPK cascade (GO:0051403)	0.0552299	0.109929	0.0644542	0.128289	-1.30722	3.78604	TNFRSF19
transforming growth factor beta receptor signaling pathway (GO:0007179)	0.0671057	0.11386	0.0780266	0.133466	-1.37598	3.7172	TGFBR3
protein localization to nucleus (GO:0034504)	0.0838267	0.120501	0.0970973	0.140553	-1.49671	3.71036	PRICKLE1
regulation of myeloid cell differentiation (GO:0045637)	0.0577867	0.110345	0.0673782	0.128624	-1.30012	3.70664	MEIS2
nuclear import (GO:0051170)	0.0628806	0.11386	0.0732006	0.132917	-1.3383	3.70244	PRICKLE1
hemopoiesis (GO:0030097)	0.0671057	0.11386	0.0780266	0.133466	-1.35916	3.67174	TGFBR3
response to organic cyclic compound (GO:0014070)	0.0611855	0.113084	0.0712635	0.13171	-1.30195	3.63745	CYP1A1
non-canonical Wnt signaling pathway (GO:0035567)	0.109186	0.142148	0.125931	0.163947	-1.63517	3.62141	PRICKLE1
fibroblast growth factor receptor signaling pathway (GO:0008543)	0.0687906	0.113917	0.0799505	0.133466	-1.34921	3.61141	FGF8
positive regulation of cell cycle (GO:0045787)	0.072152	0.114888	0.0837869	0.134005	-1.33768	3.51673	MEIS2
positive regulation of translation (GO:0045727)	0.0687906	0.113917	0.0799505	0.133466	-1.27774	3.42011	VIM
gland development (GO:0048732)	0.0662621	0.11386	0.0770633	0.133466	-1.25582	3.40847	TGFBR3
regulation of mRNA stability (GO:0043488)	0.109993	0.142303	0.126846	0.164107	-1.53375	3.38552	VIM
positive regulation of cellular protein metabolic process (GO:0032270)	0.0796731	0.117802	0.0923645	0.13755	-1.33625	3.38048	VIM
positive regulation of protein ubiquitination (GO:0031398)	0.0729905	0.115315	0.0847437	0.134005	-1.29029	3.37725	PRICKLE1
negative regulation of binding (GO:0051100)	0.072152	0.114888	0.0837869	0.134005	-1.28295	3.37285	ID3
negative regulation of sequence-specific DNA binding transcription factor activity (GO:0043433)	0.119622	0.147391	0.137764	0.169745	-1.57629	3.34713	ID3
JNK cascade (GO:0007254)	0.0586375	0.110345	0.0683509	0.128624	-1.17791	3.341	TNFRSF19
positive regulation of cellular biosynthetic process (GO:0031328)	0.134667	0.158387	0.154791	0.182055	-1.66083	3.32989	VIM
negative regulation of cell differentiation (GO:0045596)	0.127571	0.151765	0.146765	0.1746	-1.60555	3.30596	MEIS2
canonical Wnt signaling pathway (GO:0060070)	0.0645728	0.11386	0.0751338	0.132929	-1.1974	3.28084	WNT8A
regulation of establishment of planar polarity (GO:0090175)	0.0780068	0.117802	0.0904648	0.13755	-1.27678	3.25701	PRICKLE1
visual perception (GO:0007601)	0.0687906	0.113917	0.0799505	0.133466	-1.20487	3.22506	ZIC2
positive regulation of stress-activated MAPK cascade (GO:0032874)	0.0704727	0.114888	0.0818706	0.134005	-1.17413	3.11441	TNFRSF19
negative regulation of cellular process (GO:0048523)	0.0824333	0.119327	0.105273	0.145671	-1.24514	3.10757	TGFBR3;PIM2
protein autophosphorylation (GO:0046777)	0.147148	0.170165	0.168885	0.195303	-1.58557	3.03846	PIM2
regulation of neuron differentiation (GO:0045664)	0.0738284	0.115315	0.0856996	0.134392	-1.15933	3.02123	ID3
positive regulation of developmental process (GO:0051094)	0.0978166	0.130632	0.113017	0.151913	-1.29259	3.00483	FGF8
protein import into nucleus (GO:0006606)	0.0896118	0.124494	0.103685	0.145018	-1.23296	2.97423	PRICKLE1
regulation of lipid metabolic process (GO:0019216)	0.0871367	0.122703	0.100867	0.14301	-1.19953	2.92719	CYP1A1
apoptotic process (GO:0006915)	0.189505	0.207553	0.216507	0.238388	-1.73231	2.88141	TNFRSF19
negative regulation of Wnt signaling pathway (GO:0030178)	0.146373	0.170165	0.168011	0.195303	-1.49265	2.86828	PRICKLE1
regulation of protein ubiquitination (GO:0031396)	0.0879625	0.123029	0.101807	0.143361	-1.16785	2.83885	PRICKLE1
cell cycle G1/S phase transition (GO:0044843)	0.0805053	0.118189	0.0933129	0.13797	-1.12182	2.82634	PIM2
phospholipase C-activating G-protein coupled receptor signaling pathway (GO:0007200)	0.0796731	0.117802	0.0923645	0.13755	-1.1172	2.82632	LPAR4
positive regulation of macromolecule biosynthetic process (GO:0010557)	0.121217	0.148473	0.139572	0.170955	-1.32106	2.78767	VIM
positive regulation of transcription from RNA polymerase II promoter (GO:0045944)	0.176405	0.197383	0.220018	0.239703	-1.59381	2.76522	ETV1;MEIS2
protein phosphorylation (GO:0006468)	0.0660554	0.11386	0.0848049	0.134005	-1.01309	2.75284	TGFBR3;PIM2
skeletal system development (GO:0001501)	0.124399	0.149713	0.143175	0.17231	-1.31957	2.75033	FGF8
response to lipid (GO:0033993)	0.119622	0.147391	0.137764	0.169745	-1.25377	2.66228	WNT8A
positive regulation of cellular catabolic process (GO:0031331)	0.0920806	0.125399	0.106494	0.145988	-1.11499	2.65936	PIM2
Wnt signaling pathway (GO:0016055)	0.0945431	0.127081	0.109295	0.14787	-1.12354	2.65008	WNT8A
G1/S transition of mitotic cell cycle (GO:0000082)	0.0912584	0.125103	0.105558	0.145671	-1.10456	2.64439	PIM2
brain development (GO:0007420)	0.102706	0.136283	0.118573	0.157338	-1.15514	2.62897	ZIC2
central nervous system development (GO:0007417)	0.179106	0.198262	0.204846	0.227974	-1.51469	2.60492	ZIC2
negative regulation of canonical Wnt signaling pathway (GO:0090090)	0.125987	0.150747	0.144972	0.173464	-1.25109	2.59172	PRICKLE1
positive regulation of cytosolic calcium ion concentration (GO:0007204)	0.114017	0.145688	0.131411	0.167914	-1.17162	2.54407	LPAR4
cellular response to organic cyclic compound (GO:0071407)	0.115622	0.146833	0.133231	0.169195	-1.17552	2.5361	CYP1A1
positive regulation of Wnt signaling pathway (GO:0030177)	0.119622	0.147391	0.137764	0.169745	-1.18943	2.52567	RSPO3
positive regulation of protein kinase B signaling (GO:0051897)	0.109186	0.142148	0.125931	0.163947	-1.09747	2.43057	FGF8
regulation of translation (GO:0006417)	0.176112	0.197383	0.201485	0.226671	-1.35772	2.35787	VIM
positive regulation of macromolecule metabolic process (GO:0010604)	0.222094	0.240699	0.252915	0.274102	-1.5563	2.34169	FGF8
negative regulation of transcription from RNA polymerase II promoter (GO:0000122)	0.0907867	0.125103	0.115654	0.154454	-0.968686	2.32411	T;MEIS2
regulation of primary metabolic process (GO:0080090)	0.118823	0.147391	0.136859	0.169745	-1.08578	2.31283	CYP1A1
muscle contraction (GO:0006936)	0.117224	0.147391	0.135047	0.169745	-1.06363	2.28007	VIM
protein stabilization (GO:0050821)	0.129153	0.152769	0.148555	0.175719	-1.10638	2.26449	PIM2
cellular response to organic substance (GO:0071310)	0.114017	0.145688	0.131411	0.167914	-1.03442	2.24614	CYP1A1
regulation of protein kinase B signaling (GO:0051896)	0.137803	0.16116	0.158335	0.185172	-1.13031	2.24019	FGF8
neuron development (GO:0048666)	0.12281	0.148664	0.141375	0.171139	-1.04879	2.19943	ETV1
regulation of canonical Wnt signaling pathway (GO:0060828)	0.176112	0.197383	0.201485	0.226671	-1.18118	2.05128	PRICKLE1
regulation of autophagy (GO:0010506)	0.168581	0.192797	0.193024	0.220751	-1.14061	2.03067	PIM2
transcription, DNA-templated (GO:0006351)	0.276997	0.295558	0.313772	0.334798	-1.56856	2.01363	MEIS2
positive regulation of cell differentiation (GO:0045597)	0.161748	0.18601	0.185337	0.213138	-1.09404	1.99304	FGF8
positive regulation of sequence-specific DNA binding transcription factor activity (GO:0051091)	0.17761	0.197663	0.203167	0.227328	-1.14125	1.97226	ZIC2
regulation of signal transduction (GO:0009966)	0.190981	0.208068	0.21816	0.238937	-1.16854	1.93462	RSPO3
positive regulation of signal transduction (GO:0009967)	0.170847	0.194315	0.195571	0.222435	-1.07929	1.90709	RSPO3
intracellular protein transport (GO:0006886)	0.271008	0.290667	0.307164	0.329445	-1.4051	1.8345	PRICKLE1
mitotic cell cycle phase transition (GO:0044772)	0.18209	0.200493	0.208194	0.230461	-1.03426	1.7616	PIM2
transmembrane receptor protein tyrosine kinase signaling pathway (GO:0007169)	0.303055	0.320063	0.342434	0.361652	-1.45041	1.73156	FGF8
phosphorylation (GO:0016310)	0.296625	0.314879	0.335375	0.356013	-1.40379	1.70601	PIM2
positive regulation of cell proliferation (GO:0008284)	0.320765	0.335346	0.361828	0.378275	-1.3098	1.4893	TGFBR3
MAPK cascade (GO:0000165)	0.223514	0.240976	0.254496	0.274379	-0.978415	1.46594	FGF8
negative regulation of programmed cell death (GO:0043069)	0.310698	0.326469	0.350812	0.36862	-1.09785	1.28332	PIM2
positive regulation of cellular process (GO:0048522)	0.377739	0.387089	0.423725	0.434214	-1.15974	1.12907	FGF8
transcription from RNA polymerase II promoter (GO:0006366)	0.357888	0.368571	0.402247	0.414254	-1.03671	1.06525	MEIS2
cellular response to cytokine stimulus (GO:0071345)	0.340485	0.354173	0.383339	0.39875	-0.984153	1.06031	VIM
cytokine-mediated signaling pathway (GO:0019221)	0.440152	0.448825	0.4906	0.500267	-1.15992	0.951869	VIM
negative regulation of apoptotic process (GO:0043066)	0.357888	0.368571	0.402247	0.414254	-0.914345	0.939521	PIM2
regulation of apoptotic process (GO:0042981)	0.527694	0.532842	0.582544	0.588228	-1.46129	0.934112	PIM2
regulation of gene expression (GO:0010468)	0.617005	0.617005	0.673724	0.673724	-1.53349	0.740487	FGF8
cellular protein modification process (GO:0006464)	0.603698	0.606628	0.660327	0.663533	-1.44773	0.730643	PIM2
regulation of cell proliferation (GO:0042127)	0.493313	0.500568	0.546712	0.554752	-0.967372	0.683555	PIM2

## Sheet: GO_Biol_Up_D4.4HTvsD4Ctl
Term	P-value	Adjusted P-value	Old P-value	Old Adjusted P-value	Z-score	Combined Score	Genes
response to laminar fluid shear stress (GO:0034616)	0.000343071	0.156877	0.00047927	0.13114	-2.52885	20.1741	ABCA1;KLF4;KLF2
regulation of endothelial cell chemotaxis (GO:2001026)	0.000735032	0.156877	0.000873166	0.13114	-2.75545	19.8822	HSPB1;THBS1;FGF4
negative regulation of lymphocyte migration (GO:2000402)	0.0034634	0.203825	0.00439019	0.195974	-3.40203	19.2742	PADI2;APOD
negative regulation of focal adhesion assembly (GO:0051895)	0.000909893	0.169922	0.00103909	0.141127	-2.66683	18.6736	DMTN;APOD;THBS1
negative regulation of adherens junction organization (GO:1903392)	0.00110903	0.184099	0.00122366	0.152346	-2.58117	17.563	DMTN;APOD;THBS1
positive regulation of fibroblast migration (GO:0010763)	0.0034634	0.203825	0.00439019	0.195974	-3.0918	17.5166	DMTN;THBS1
axon regeneration (GO:0031103)	0.0045779	0.203825	0.00544689	0.195974	-3.04561	16.4052	APOD;FOLR1
positive regulation of tumor necrosis factor biosynthetic process (GO:0042535)	0.00583498	0.203825	0.00660781	0.195974	-3.09341	15.9122	HSPB1;THBS1
cellular response to laminar fluid shear stress (GO:0071499)	0.0045779	0.203825	0.00544689	0.195974	-2.93577	15.8136	KLF4;KLF2
gonad development (GO:0008406)	0.000494699	0.156877	0.00039333	0.13114	-1.99698	15.2002	SOX15;ZFP42;NR0B1;LRP2;UTF1
maintenance of protein localization in organelle (GO:0072595)	0.00186391	0.203825	0.00189669	0.195974	-2.39336	15.0424	BCL3;PML;HK1
male gonad development (GO:0008584)	0.000270352	0.156877	0.000227759	0.13114	-1.82258	14.974	SOX15;ZFP42;NR0B1;LRP2;UTF1
regulation of cell migration involved in sprouting angiogenesis (GO:0090049)	0.000695367	0.156877	0.000641228	0.13114	-2.02852	14.7495	ANXA1;KLF4;PTGS2;THBS1
regulation of interleukin-8 biosynthetic process (GO:0045414)	0.000583177	0.156877	0.000725111	0.13114	-1.97537	14.7106	BCL3;APOA2;KLF4
negative regulation of cell junction assembly (GO:1901889)	0.00217166	0.203825	0.00216311	0.195974	-2.36736	14.5173	DMTN;APOD;THBS1
folic acid transport (GO:0015884)	0.0045779	0.203825	0.00544689	0.195974	-2.67791	14.4246	LRP2;FOLR1
interleukin-1 beta secretion (GO:0050702)	0.00583498	0.203825	0.00660781	0.195974	-2.79527	14.3785	ABCA1;AIM2
interleukin-1 beta production (GO:0032611)	0.00723074	0.203825	0.00787046	0.195974	-2.90426	14.3163	ABCA1;AIM2
negative regulation of interleukin-8 production (GO:0032717)	0.00158491	0.203825	0.00165176	0.189825	-2.18128	14.0632	ANXA1;BCL3;KLF4
regulation of methylation-dependent chromatin silencing (GO:0090308)	0.00723074	0.203825	0.00787046	0.195974	-2.84963	14.047	APOBEC1;TET1
interleukin-1 secretion (GO:0050701)	0.00723074	0.203825	0.00787046	0.195974	-2.79456	13.7755	ABCA1;AIM2
phospholipid homeostasis (GO:0055091)	0.00583498	0.203825	0.00660781	0.195974	-2.67685	13.7694	ABCA1;FABP3
development of primary male sexual characteristics (GO:0046546)	0.000270352	0.156877	0.000227759	0.13114	-1.63559	13.4376	SOX15;ZFP42;NR0B1;LRP2;UTF1
positive regulation of transforming growth factor beta production (GO:0071636)	0.00583498	0.203825	0.00660781	0.195974	-2.60502	13.3999	PTGS2;THBS1
pituitary gland development (GO:0021983)	0.0045779	0.203825	0.00544689	0.195974	-2.47336	13.3228	SOX2;NR0B1
genetic imprinting (GO:0071514)	0.00583498	0.203825	0.00660781	0.195974	-2.55262	13.1304	DNMT3L;ZFP57
outflow tract septum morphogenesis (GO:0003148)	0.00327706	0.203825	0.00309738	0.195974	-2.28819	13.0903	SEMA3C;LRP2;ENG
response to vitamin (GO:0033273)	0.00723074	0.203825	0.00787046	0.195974	-2.63609	12.9944	SPP1;AQP3
regulated exocytosis (GO:0045055)	0.00361841	0.203825	0.00204469	0.195974	-2.27489	12.7888	ABCC4;SYNGR1;PECAM1;CD9;THBS1;KNG1;TUBA4A
positive regulation of hemostasis (GO:1900048)	0.00723074	0.203825	0.00787046	0.195974	-2.58405	12.7378	DMTN;THBS1
regulation of dendritic cell antigen processing and presentation (GO:0002604)	0.00583498	0.203825	0.00660781	0.195974	-2.4637	12.673	NOD1;THBS1
response to axon injury (GO:0048678)	0.010423	0.232417	0.0106913	0.224968	-2.76404	12.6144	APOD;FOLR1
response to vitamin D (GO:0033280)	0.00583498	0.203825	0.00660781	0.195974	-2.42195	12.4582	SPP1;AQP3
regulation of tumor necrosis factor biosynthetic process (GO:0042534)	0.010423	0.232417	0.0106913	0.224968	-2.63676	12.0335	HSPB1;THBS1
positive regulation of nitric oxide biosynthetic process (GO:0045429)	0.0046735	0.203825	0.0042459	0.195974	-2.16643	11.6247	KLF4;PTGS2;KLF2
positive regulation of interleukin-1 production (GO:0032732)	0.0122121	0.246552	0.0122447	0.237579	-2.62818	11.578	AIM2;HSPB1
positive regulation of sodium ion transmembrane transporter activity (GO:2000651)	0.010423	0.232417	0.0106913	0.224968	-2.52696	11.5324	DMD;ATP1B1
regulation of blood coagulation (GO:0030193)	0.00769944	0.20541	0.00667111	0.195974	-2.35744	11.4727	DMTN;THBS1;KNG1
tube closure (GO:0060606)	0.00702162	0.203825	0.00613304	0.195974	-2.26587	11.2359	COBL;LRP2;FOLR1
regulation of gene expression by genetic imprinting (GO:0006349)	0.00876133	0.22568	0.00923241	0.21894	-2.34411	11.105	DNMT3L;ZFP57
positive regulation of nitric oxide metabolic process (GO:1904407)	0.0046735	0.203825	0.0042459	0.195974	-2.06732	11.0929	KLF4;PTGS2;KLF2
negative regulation of response to cytokine stimulus (GO:0060761)	0.00876133	0.22568	0.00923241	0.21894	-2.337	11.0713	IRAK3;KLF4
positive regulation of wound healing (GO:0090303)	0.00520716	0.203825	0.00467869	0.195974	-2.06277	10.8455	ANXA1;DMTN;THBS1
cellular response to fluid shear stress (GO:0071498)	0.0122121	0.246552	0.0122447	0.237579	-2.41346	10.6321	KLF4;KLF2
cyclooxygenase pathway (GO:0019371)	0.010423	0.232417	0.0106913	0.224968	-2.30436	10.5165	PTGS2;PTGES
negative regulation of sprouting angiogenesis (GO:1903671)	0.00327706	0.203825	0.00309738	0.195974	-1.82274	10.4275	KLF4;THBS1;KLF2
regulation of mononuclear cell migration (GO:0071675)	0.0122121	0.246552	0.0122447	0.237579	-2.32564	10.2452	LGALS3;THBS1
positive regulation of transcription from RNA polymerase II promoter (GO:0045944)	0.00427256	0.203825	0.000877776	0.13114	-1.86698	10.1854	FOXD3;EPAS1;PLA2G1B;ESRRB;TET2;TET1;KLF4;POU2F3;UTF1;KLF2;IRF2BPL;SOX2;KAT2B;KLF5;NR5A2;NFIB;PLAGL1;SOX15;MYBL2;NANOG;ENG
cellular response to low-density lipoprotein particle stimulus (GO:0071404)	0.0141249	0.260526	0.0138903	0.23853	-2.38321	10.152	ABCA1;CD9
regulation of cell differentiation (GO:0045595)	0.00554865	0.203825	0.00342122	0.195974	-1.95174	10.1377	LGALS3;PLEKHB1;NANOG;GDF3;KLF4;CTGF
negative regulation of chemokine production (GO:0032682)	0.0141249	0.260526	0.0138903	0.23853	-2.37444	10.1147	APOD;KLF4
high-density lipoprotein particle assembly (GO:0034380)	0.0141249	0.260526	0.0138903	0.23853	-2.34008	9.96831	ABCA1;APOA2
positive regulation of response to wounding (GO:1903036)	0.0183078	0.279101	0.0174493	0.250666	-2.47962	9.91952	ANXA1;DMTN
positive regulation of coagulation (GO:0050820)	0.00723074	0.203825	0.00787046	0.195974	-2.00338	9.87548	DMTN;THBS1
pyrimidine-containing compound catabolic process (GO:0072529)	0.016158	0.274318	0.015626	0.250666	-2.39369	9.8748	TET2;TET1
positive regulation of cellular biosynthetic process (GO:0031328)	0.00533197	0.203825	0.00299772	0.195974	-1.86202	9.74585	FABP3;PLA2G1B;BCL3;KLF4;PTGS2;THBS1;KLF2
negative regulation of interleukin-12 production (GO:0032695)	0.0122121	0.246552	0.0122447	0.237579	-2.2113	9.74151	IRAK3;THBS1
cofactor transport (GO:0051181)	0.0183078	0.279101	0.0174493	0.250666	-2.42697	9.70891	SLC44A4;FOLR1
positive regulation of blood vessel endothelial cell migration (GO:0043536)	0.0030915	0.203825	0.00247137	0.195974	-1.66297	9.61046	ANXA1;HSPB1;PTGS2;THBS1
regulation of cellular response to transforming growth factor beta stimulus (GO:1903844)	0.0254244	0.308813	0.023424	0.275555	-2.61675	9.60882	FOLR1;ENG
DNA methylation (GO:0006306)	0.0254244	0.308813	0.023424	0.275555	-2.61013	9.58451	DNMT3L;ZFP57
regulation of transmembrane receptor protein serine/threonine kinase signaling pathway (GO:0090092)	0.00638065	0.203825	0.00562186	0.195974	-1.87577	9.48107	PCSK6;FOLR1;ENG
regulation of interleukin-1 beta production (GO:0032651)	0.0141249	0.260526	0.0138903	0.23853	-2.22563	9.48077	AIM2;HSPB1
positive regulation of reactive oxygen species biosynthetic process (GO:1903428)	0.00769944	0.20541	0.00667111	0.195974	-1.94687	9.47464	KLF4;PTGS2;KLF2
prostanoid biosynthetic process (GO:0046457)	0.0141249	0.260526	0.0138903	0.23853	-2.2238	9.47296	PTGS2;PTGES
positive regulation of transcription, DNA-templated (GO:0045893)	0.0036412	0.203825	0.000537099	0.13114	-1.68685	9.47243	CASZ1;EPAS1;PLA2G1B;IRF2BPL;SOX2;PLAGL1;SOX15;SPP1;MYBL2;FOXD3;ESRRB;TET2;TET1;KLF4;POU2F3;UTF1;KLF2;KAT2B;KLF5;NR5A2;KAT6B;NFIB;BCL3;PADI2;NANOG;ENG
endodermal cell fate commitment (GO:0001711)	0.00583498	0.203825	0.00660781	0.195974	-1.84116	9.47071	SOX2;NANOG
positive regulation of sprouting angiogenesis (GO:1903672)	0.00638065	0.203825	0.00562186	0.195974	-1.85615	9.38189	ANXA1;KLF4;PTGS2
positive regulation of cell migration involved in sprouting angiogenesis (GO:0090050)	0.020571	0.301305	0.0193582	0.26292	-2.38174	9.25038	ANXA1;PTGS2
positive regulation of cholesterol efflux (GO:0010875)	0.0141249	0.260526	0.0138903	0.23853	-2.16148	9.20752	ABCA1;PLTP
import across plasma membrane (GO:0098739)	0.010423	0.232417	0.0106913	0.224968	-2.01399	9.19131	LRP2;ATP1B1
phospholipid efflux (GO:0033700)	0.0122121	0.246552	0.0122447	0.237579	-2.0681	9.11065	ABCA1;APOA2
phosphatidylcholine biosynthetic process (GO:0006656)	0.00916743	0.228269	0.00782926	0.195974	-1.91895	9.00389	PCYT1B;SLC44A4;APOA2
negative regulation of cell-matrix adhesion (GO:0001953)	0.00577601	0.203825	0.0051372	0.195974	-1.72495	8.89047	DMTN;APOD;THBS1
regulation of platelet aggregation (GO:0090330)	0.016158	0.274318	0.015626	0.250666	-2.15464	8.88863	DMTN;CD9
regulation of fibroblast migration (GO:0010762)	0.016158	0.274318	0.015626	0.250666	-2.14033	8.82961	DMTN;THBS1
negative regulation of cell migration involved in sprouting angiogenesis (GO:0090051)	0.016158	0.274318	0.015626	0.250666	-2.10381	8.67895	KLF4;THBS1
neural crest cell migration (GO:0001755)	0.00638065	0.203825	0.00562186	0.195974	-1.71423	8.66453	SEMA3C;SEMA3D;FOLR1
amide transport (GO:0042886)	0.0183078	0.279101	0.0174493	0.250666	-2.11556	8.46316	FOLR1;PLTP
leukotriene biosynthetic process (GO:0019370)	0.0254244	0.308813	0.023424	0.275555	-2.30304	8.45687	PLA2G1B;GGT1
positive regulation of nitrogen compound metabolic process (GO:0051173)	0.0229443	0.306061	0.0213505	0.270319	-2.21105	8.34601	KLF4;KLF2
negative regulation of cytokine production involved in immune response (GO:0002719)	0.0183078	0.279101	0.0174493	0.250666	-2.07831	8.31413	APOA2;IRAK3
neural tube closure (GO:0001843)	0.00995843	0.232417	0.00844996	0.206955	-1.79536	8.27544	COBL;LRP2;FOLR1
epidermis development (GO:0008544)	0.0045353	0.203825	0.00312248	0.195974	-1.53335	8.27375	LAMA3;EMP1;POU2F3;EDA2R;CTGF
positive regulation of immune system process (GO:0002684)	0.020571	0.301305	0.0193582	0.26292	-2.12794	8.26465	PLA2G1B;AQP3
negative regulation of peptidyl-serine phosphorylation (GO:0033137)	0.0254244	0.308813	0.023424	0.275555	-2.24488	8.2433	DMTN;DMD
negative regulation of chromatin silencing (GO:0031936)	0.00723074	0.203825	0.00787046	0.195974	-1.64327	8.10034	APOBEC1;TET1
negative regulation of epidermal cell differentiation (GO:0045605)	0.1005	0.433494	0.0978283	0.395525	-3.50491	8.05286	GDF3
regulation of BMP signaling pathway (GO:0030510)	0.00668842	0.203825	0.00508535	0.195974	-1.59216	7.97257	GDF3;LRP2;PCSK6;ENG
regulation of lipase activity (GO:0060191)	0.016158	0.274318	0.015626	0.250666	-1.92641	7.94708	APOA2;PCSK6
positive regulation of vesicle fusion (GO:0031340)	0.0885099	0.433494	0.0874463	0.395525	-3.25367	7.88897	ANXA1
regulation of sprouting angiogenesis (GO:1903670)	0.028008	0.321876	0.0255768	0.285992	-2.18951	7.82806	KLF4;KLF2
negative regulation of immune response (GO:0050777)	0.0212549	0.302427	0.0171805	0.250666	-2.02976	7.81696	LGALS3;IRAK3;NOD1
positive regulation of cholesterol transport (GO:0032376)	0.0229443	0.306061	0.0213505	0.270319	-2.0635	7.78908	ABCA1;PLTP
chromatin-mediated maintenance of transcription (GO:0048096)	0.1005	0.433494	0.0978283	0.395525	-3.34448	7.68426	PADI2
negative regulation of axon extension involved in axon guidance (GO:0048843)	0.0183078	0.279101	0.0174493	0.250666	-1.92052	7.68292	SEMA3C;SEMA3D
myoblast differentiation (GO:0045445)	0.020571	0.301305	0.0193582	0.26292	-1.96384	7.62729	EPAS1;SOX15
ceramide transport (GO:0035627)	0.0885099	0.433494	0.0874463	0.395525	-3.14159	7.61722	PLTP
regulation of chemokine-mediated signaling pathway (GO:0070099)	0.0885099	0.433494	0.0874463	0.395525	-3.13855	7.60984	PADI2
high-density lipoprotein particle remodeling (GO:0034375)	0.0229443	0.306061	0.0213505	0.270319	-1.98725	7.50124	APOA2;PLTP
negative regulation of intracellular protein transport (GO:0090317)	0.0306921	0.342194	0.0278067	0.298872	-2.14532	7.47376	DMTN;APOD
positive regulation of cell migration by vascular endothelial growth factor signaling pathway (GO:0038089)	0.1005	0.433494	0.0978283	0.395525	-3.25104	7.46958	HSPB1
positive regulation of T cell differentiation in thymus (GO:0033089)	0.0885099	0.433494	0.0874463	0.395525	-3.07839	7.46399	VNN1
anion homeostasis (GO:0055081)	0.0254244	0.308813	0.023424	0.275555	-2.02931	7.45172	ABCA1;FABP3
regulation of cholesterol efflux (GO:0010874)	0.0254244	0.308813	0.023424	0.275555	-2.0238	7.4315	ABCA1;PLTP
reverse cholesterol transport (GO:0043691)	0.0229443	0.306061	0.0213505	0.270319	-1.95534	7.3808	ABCA1;APOA2
cardiac atrium development (GO:0003230)	0.1005	0.433494	0.0978283	0.395525	-3.19433	7.33929	ENG
regulation of endothelial cell chemotaxis to fibroblast growth factor (GO:2000544)	0.1005	0.433494	0.0978283	0.395525	-3.19088	7.33135	FGF4
ion homeostasis (GO:0050801)	0.1005	0.433494	0.0978283	0.395525	-3.18891	7.32682	P2RY2
icosanoid secretion (GO:0032309)	0.010423	0.232417	0.0106913	0.224968	-1.60372	7.31897	ABCC4;PLA2G1B
hepaticobiliary system development (GO:0061008)	0.0334736	0.363139	0.0301117	0.310254	-2.14634	7.29111	ARID5B;COBL
L-alpha-amino acid transmembrane transport (GO:1902475)	0.0183078	0.279101	0.0174493	0.250666	-1.82033	7.28208	SLC25A12;SLC7A3
positive regulation of ion transmembrane transporter activity (GO:0032414)	0.0393167	0.383916	0.0349392	0.328296	-2.24929	7.27893	DMD;ATP1B1
azole transport (GO:0045117)	0.0885099	0.433494	0.0874463	0.395525	-2.98695	7.24227	SLC44A4
glycerophospholipid biosynthetic process (GO:0046474)	0.0221227	0.306061	0.0134892	0.23853	-1.8976	7.23203	PCYT1B;SLC44A4;PLA2G1B;ACP6;INPP5D;APOA2
negative regulation of axon guidance (GO:1902668)	0.0229443	0.306061	0.0213505	0.270319	-1.90779	7.20132	SEMA3C;SEMA3D
platelet degranulation (GO:0002576)	0.00623378	0.203825	0.00383438	0.195974	-1.4038	7.12819	ABCC4;PECAM1;CD9;THBS1;KNG1;TUBA4A
leukotriene metabolic process (GO:0006691)	0.028008	0.321876	0.0255768	0.285992	-1.98238	7.08752	PLA2G1B;GGT1
establishment of protein localization to organelle (GO:0072594)	0.050157	0.430659	0.0392405	0.347824	-2.36789	7.08615	RANBP17;NUP62CL;HK1
regulation of focal adhesion assembly (GO:0051893)	0.0212549	0.302427	0.0171805	0.250666	-1.83457	7.06523	DMTN;APOD;THBS1
positive regulation of extrinsic apoptotic signaling pathway via death domain receptors (GO:1902043)	0.0885099	0.433494	0.0874463	0.395525	-2.90081	7.03342	THBS1
regulation of nitric oxide biosynthetic process (GO:0045428)	0.00916743	0.228269	0.00782926	0.195974	-1.4947	7.01328	KLF4;PTGS2;KLF2
platelet dense granule organization (GO:0060155)	0.0885099	0.433494	0.0874463	0.395525	-2.88841	7.00336	ABCA1
erythrocyte development (GO:0048821)	0.1005	0.433494	0.0978283	0.395525	-3.04644	6.99948	DMTN
epithelial to mesenchymal transition involved in endocardial cushion formation (GO:0003198)	0.0885099	0.433494	0.0874463	0.395525	-2.88564	6.99664	ENG
response to UV-A (GO:0070141)	0.0885099	0.433494	0.0874463	0.395525	-2.86626	6.94966	MME
regulation of oxidative stress-induced intrinsic apoptotic signaling pathway (GO:1902175)	0.0254244	0.308813	0.023424	0.275555	-1.88014	6.90397	VNN1;HSPB1
female gonad development (GO:0008585)	0.1005	0.433494	0.0978283	0.395525	-3.00172	6.89674	ZFP42
regulation of epidermal cell differentiation (GO:0045604)	0.0306921	0.342194	0.0278067	0.298872	-1.959	6.82468	GDF3;AQP3
maintenance of protein location in nucleus (GO:0051457)	0.0183078	0.279101	0.0174493	0.250666	-1.70495	6.82053	BCL3;PML
dorsal aorta morphogenesis (GO:0035912)	0.1005	0.433494	0.0978283	0.395525	-2.95917	6.79898	ENG
artery morphogenesis (GO:0048844)	0.00769944	0.20541	0.00667111	0.195974	-1.39345	6.78139	LRP2;FOLR1;ENG
negative regulation of lipid metabolic process (GO:0045833)	0.028008	0.321876	0.0255768	0.285992	-1.89566	6.77748	APOA2;APOD
negative regulation of protein targeting to membrane (GO:0090315)	0.0885099	0.433494	0.0874463	0.395525	-2.78699	6.75746	DMTN
alpha-beta T cell activation (GO:0046631)	0.0885099	0.433494	0.0874463	0.395525	-2.78298	6.74772	ANXA1
regulation of skeletal muscle contraction (GO:0014819)	0.0885099	0.433494	0.0874463	0.395525	-2.77044	6.71733	DMD
negative regulation of cholesterol storage (GO:0010887)	0.0885099	0.433494	0.0874463	0.395525	-2.76365	6.70086	ABCA1
protein localization to non-motile cilium (GO:0097499)	0.0885099	0.433494	0.0874463	0.395525	-2.75815	6.68752	TULP1
iron ion import across plasma membrane (GO:0098711)	0.0885099	0.433494	0.0874463	0.395525	-2.75657	6.68368	STEAP3
positive regulation of blood coagulation (GO:0030194)	0.028008	0.321876	0.0255768	0.285992	-1.86062	6.65223	DMTN;THBS1
acetyl-CoA biosynthetic process (GO:0006085)	0.0885099	0.433494	0.0874463	0.395525	-2.74204	6.64846	ACSS1
regulation of epithelial to mesenchymal transition involved in endocardial cushion formation (GO:1905005)	0.0885099	0.433494	0.0874463	0.395525	-2.74159	6.64738	ENG
prostaglandin biosynthetic process (GO:0001516)	0.0254244	0.308813	0.023424	0.275555	-1.80709	6.63572	PTGS2;PTGES
regulation of calcium ion transport into cytosol (GO:0010522)	0.0363494	0.379762	0.0324898	0.32577	-2.00192	6.63553	PLA2G1B;PML
regulation of transcription from RNA polymerase II promoter (GO:0006357)	0.00679668	0.203825	0.000810938	0.13114	-1.32462	6.61162	EPAS1;PLA2G1B;TFCP2L1;PCSK6;IRF2BPL;SOX2;SPIC;PLAGL1;SOX15;MYBL2;CBX7;FOXD3;TCF15;ESRRB;RFX2;TET2;ARID5B;TET1;NR0B1;GDF3;KLF4;POU2F3;UTF1;KLF2;KAT2B;KLF5;NR5A2;NFIB;NANOG;NUPR1;ENG
regulation of axon extension involved in axon guidance (GO:0048841)	0.0393167	0.383916	0.0349392	0.328296	-2.02543	6.55451	SEMA3C;SEMA3D
phosphatidylcholine metabolic process (GO:0046470)	0.0149601	0.272566	0.0109689	0.227606	-1.55016	6.51435	PCYT1B;SLC44A4;PLA2G1B;APOA2
pharyngeal arch artery morphogenesis (GO:0061626)	0.1005	0.433494	0.0978283	0.395525	-2.82791	6.4974	FOLR1
nicotinamide nucleotide metabolic process (GO:0046496)	0.0225221	0.306061	0.0181513	0.258268	-1.70507	6.46776	NMRK1;NMNAT2;HK1
ventricular compact myocardium morphogenesis (GO:0003223)	0.0885099	0.433494	0.0874463	0.395525	-2.66539	6.4626	LRP2
intrinsic apoptotic signaling pathway in response to DNA damage by p53 class mediator (GO:0042771)	0.0306921	0.342194	0.0278067	0.298872	-1.85487	6.46189	BCL3;PML
positive regulation of keratinocyte proliferation (GO:0010838)	0.1005	0.433494	0.0978283	0.395525	-2.79514	6.42211	TGM1
regulation of toll-like receptor signaling pathway (GO:0034121)	0.0306921	0.342194	0.0278067	0.298872	-1.83542	6.39414	IRAK3;TLR5
vascular smooth muscle cell development (GO:0097084)	0.0885099	0.433494	0.0874463	0.395525	-2.62838	6.37288	ENG
negative regulation of cytokine biosynthetic process (GO:0042036)	0.0334736	0.363139	0.0301117	0.310254	-1.87592	6.37251	BCL3;KLF4
granulocyte migration (GO:0097530)	0.1005	0.433494	0.0978283	0.395525	-2.76628	6.3558	ANXA1
response to muramyl dipeptide (GO:0032495)	0.124011	0.433494	0.118241	0.395525	-3.0378	6.34104	NOD1
semaphorin-plexin signaling pathway (GO:0071526)	0.0588834	0.433494	0.0510265	0.386972	-2.22219	6.29367	SEMA3C;SEMA3D
prostaglandin metabolic process (GO:0006693)	0.0455141	0.404751	0.040044	0.347824	-2.03555	6.28931	PTGS2;PTGES
bleb assembly (GO:0032060)	0.1005	0.433494	0.0978283	0.395525	-2.73457	6.28293	EMP1
negative regulation of mitochondrial outer membrane permeabilization involved in apoptotic signaling pathway (GO:1901029)	0.1005	0.433494	0.0978283	0.395525	-2.72241	6.25499	MPV17L
negative regulation of type 2 immune response (GO:0002829)	0.1005	0.433494	0.0978283	0.395525	-2.72067	6.25099	ANXA1
regulation of chromatin assembly or disassembly (GO:0001672)	0.1005	0.433494	0.0978283	0.395525	-2.71808	6.24504	PADI2
protein localization to ciliary membrane (GO:1903441)	0.1005	0.433494	0.0978283	0.395525	-2.71541	6.23891	TULP1
negative regulation of sterol transport (GO:0032372)	0.0885099	0.433494	0.0874463	0.395525	-2.56999	6.23131	APOA2
negative regulation of cell cycle phase transition (GO:1901988)	0.0885099	0.433494	0.0874463	0.395525	-2.55936	6.20552	SUSD2
engulfment of apoptotic cell (GO:0043652)	0.124011	0.433494	0.118241	0.395525	-2.97215	6.20402	THBS1
positive regulation of macrophage chemotaxis (GO:0010759)	0.1005	0.433494	0.0978283	0.395525	-2.69435	6.19052	THBS1
glycoprotein metabolic process (GO:0009100)	0.0265657	0.317513	0.021244	0.270319	-1.6989	6.16385	MANBA;ST8SIA6;PCSK6
muscle tissue development (GO:0060537)	0.0885099	0.433494	0.0874463	0.395525	-2.54127	6.16166	ENG
regulation of cardiac muscle contraction by calcium ion signaling (GO:0010882)	0.0334736	0.363139	0.0301117	0.310254	-1.80571	6.13399	DMD;ATP1B1
sensory perception of pain (GO:0019233)	0.0423726	0.400637	0.0374579	0.34759	-1.93999	6.13281	MME;TRPA1
dorsal aorta development (GO:0035907)	0.1005	0.433494	0.0978283	0.395525	-2.66684	6.12731	ENG
smooth muscle tissue development (GO:0048745)	0.0885099	0.433494	0.0874463	0.395525	-2.50748	6.07973	ENG
venous blood vessel development (GO:0060841)	0.1005	0.433494	0.0978283	0.395525	-2.63908	6.06355	ENG
negative regulation of axon extension (GO:0030517)	0.0393167	0.383916	0.0349392	0.328296	-1.86744	6.04324	SEMA3C;SEMA3D
rRNA transport (GO:0051029)	0.0885099	0.433494	0.0874463	0.395525	-2.48969	6.03661	TST
positive regulation of macrophage migration (GO:1905523)	0.1005	0.433494	0.0978283	0.395525	-2.62584	6.03313	THBS1
female genitalia development (GO:0030540)	0.1005	0.433494	0.0978283	0.395525	-2.61985	6.01935	LRP2
regulation of lysosomal protein catabolic process (GO:1905165)	0.0885099	0.433494	0.0874463	0.395525	-2.47827	6.0089	LRP2
actin filament network formation (GO:0051639)	0.112333	0.433494	0.108093	0.395525	-2.74714	6.00603	COBL
negative regulation of transporter activity (GO:0032410)	0.1005	0.433494	0.0978283	0.395525	-2.60769	5.99142	APOA2
NAD metabolic process (GO:0019674)	0.0393167	0.383916	0.0349392	0.328296	-1.84925	5.98438	NMRK1;NMNAT2
regulation of lymphocyte apoptotic process (GO:0070228)	0.0885099	0.433494	0.0874463	0.395525	-2.46569	5.97841	LGALS3
negative regulation of cell cycle G1/S phase transition (GO:1902807)	0.0363494	0.379762	0.0324898	0.32577	-1.80153	5.97132	SUSD2;KLF4
liver development (GO:0001889)	0.0660133	0.433494	0.0568761	0.395525	-2.18862	5.94846	ARID5B;COBL
negative regulation of angiogenesis (GO:0016525)	0.0136055	0.260526	0.0100101	0.224968	-1.38283	5.94242	KLF4;THBS1;KLF2;PML
positive regulation of dendritic cell antigen processing and presentation (GO:0002606)	0.0885099	0.433494	0.0874463	0.395525	-2.43634	5.90725	NOD1
positive regulation of apoptotic cell clearance (GO:2000427)	0.1005	0.433494	0.0978283	0.395525	-2.54563	5.84883	C2
ventricular trabecula myocardium morphogenesis (GO:0003222)	0.112333	0.433494	0.108093	0.395525	-2.67144	5.84053	ENG
lipoprotein metabolic process (GO:0042157)	0.0885099	0.433494	0.0874463	0.395525	-2.40545	5.83236	APOA2
cholesterol efflux (GO:0033344)	0.0393167	0.383916	0.0349392	0.328296	-1.79824	5.81929	ABCA1;APOA2
regulation of T-helper 1 cell differentiation (GO:0045625)	0.1005	0.433494	0.0978283	0.395525	-2.5226	5.79591	ANXA1
negative regulation of RIG-I signaling pathway (GO:0039536)	0.1005	0.433494	0.0978283	0.395525	-2.51937	5.7885	RNF125
positive regulation of sodium ion transmembrane transport (GO:1902307)	0.0885099	0.433494	0.0874463	0.395525	-2.38478	5.78224	DMD
MyD88-dependent toll-like receptor signaling pathway (GO:0002755)	0.0588834	0.433494	0.0510265	0.386972	-2.04149	5.7819	IRAK3;TLR5
riboflavin metabolic process (GO:0006771)	0.1005	0.433494	0.0978283	0.395525	-2.51313	5.77415	ACP5
nuclear body organization (GO:0030575)	0.1005	0.433494	0.0978283	0.395525	-2.51101	5.76929	PML
regulation of cyclic nucleotide metabolic process (GO:0030799)	0.1005	0.433494	0.0978283	0.395525	-2.50524	5.75604	THBS1
myelin assembly (GO:0032288)	0.124011	0.433494	0.118241	0.395525	-2.75202	5.74452	CD9
coronary vasculature morphogenesis (GO:0060977)	0.112333	0.433494	0.108093	0.395525	-2.62655	5.74239	LRP2
cellular ion homeostasis (GO:0006873)	0.1005	0.433494	0.0978283	0.395525	-2.49202	5.72566	P2RY2
negative regulation of DNA metabolic process (GO:0051053)	0.020028	0.301305	0.0162395	0.250666	-1.46274	5.72024	APOBEC1;DNMT3L;TET1
endocrine system development (GO:0035270)	0.0487387	0.4209	0.0426957	0.354374	-1.89157	5.71498	SOX2;NR0B1
nucleoside phosphate catabolic process (GO:1901292)	0.0885099	0.433494	0.0874463	0.395525	-2.35279	5.70467	ENPP3
cation transmembrane transport (GO:0098655)	0.0487387	0.4209	0.0426957	0.354374	-1.87677	5.67025	SLC9B1;SLC7A3
regulation of protein ADP-ribosylation (GO:0010835)	0.112333	0.433494	0.108093	0.395525	-2.59047	5.6635	KAT2B
negative regulation of oxidative stress-induced cell death (GO:1903202)	0.0423726	0.400637	0.0374579	0.34759	-1.78886	5.65504	VNN1;HSPB1
regulation of lipid metabolic process (GO:0019216)	0.0107787	0.233382	0.00721252	0.195974	-1.24622	5.6456	ABCA1;CPT1A;APOA2;PLPP1;CTGF
development of primary female sexual characteristics (GO:0046545)	0.112333	0.433494	0.108093	0.395525	-2.57022	5.61923	ZFP42
peptide cross-linking (GO:0018149)	0.0251775	0.308813	0.0201831	0.270319	-1.5204	5.5978	TGM1;ANXA1;THBS1
leukotriene D4 biosynthetic process (GO:1901750)	0.135536	0.433494	0.128275	0.395525	-2.79271	5.58127	GGT1
oligosaccharide catabolic process (GO:0009313)	0.124011	0.433494	0.118241	0.395525	-2.67315	5.57988	MANBA
organophosphate ester transport (GO:0015748)	0.0455141	0.404751	0.040044	0.347824	-1.80521	5.57762	SLC44A4;PLTP
mesodermal cell fate commitment (GO:0001710)	0.0885099	0.433494	0.0874463	0.395525	-2.3002	5.57716	KLF4
glycolytic process through glucose-6-phosphate (GO:0061620)	0.0455141	0.404751	0.040044	0.347824	-1.79967	5.5605	PFKP;HK1
negative regulation of striated muscle tissue development (GO:0045843)	0.1005	0.433494	0.0978283	0.395525	-2.39902	5.51198	SOX15
glucose catabolic process to pyruvate (GO:0061718)	0.0455141	0.404751	0.040044	0.347824	-1.77623	5.48806	PFKP;HK1
cardiac muscle cell action potential (GO:0086001)	0.0588834	0.433494	0.0510265	0.386972	-1.93232	5.47271	DMD;ATP1B1
positive regulation of phospholipid biosynthetic process (GO:0071073)	0.1005	0.433494	0.0978283	0.395525	-2.38174	5.47228	FABP3
ketone body biosynthetic process (GO:0046951)	0.112333	0.433494	0.108093	0.395525	-2.49747	5.46018	BDH1
glial cell differentiation (GO:0010001)	0.0455141	0.404751	0.040044	0.347824	-1.76137	5.44216	SOX2;NFIB
long-chain fatty acid transport (GO:0015909)	0.0455141	0.404751	0.040044	0.347824	-1.75711	5.42899	CPT1A;FABP3
negative regulation of leukocyte chemotaxis (GO:0002689)	0.124011	0.433494	0.118241	0.395525	-2.59998	5.42715	PADI2
negative regulation of apoptotic signaling pathway (GO:2001234)	0.05619	0.433494	0.0438486	0.357977	-1.87731	5.4048	LGALS3;MPV17L;THBS1
negative regulation of centriole replication (GO:0046600)	0.112333	0.433494	0.108093	0.395525	-2.46546	5.39019	KAT2B
interleukin-21-mediated signaling pathway (GO:0038114)	0.112333	0.433494	0.108093	0.395525	-2.45685	5.37136	STAT4
long-chain fatty acid import (GO:0044539)	0.1005	0.433494	0.0978283	0.395525	-2.33596	5.36709	FABP3
interleukin-23-mediated signaling pathway (GO:0038155)	0.124011	0.433494	0.118241	0.395525	-2.56405	5.35215	STAT4
negative regulation of oxidative stress-induced intrinsic apoptotic signaling pathway (GO:1902176)	0.0254244	0.308813	0.023424	0.275555	-1.45747	5.3519	VNN1;HSPB1
negative regulation of platelet aggregation (GO:0090331)	0.112333	0.433494	0.108093	0.395525	-2.44604	5.34773	CD9
venous blood vessel morphogenesis (GO:0048845)	0.0885099	0.433494	0.0874463	0.395525	-2.20524	5.3469	ENG
negative regulation of exocytosis (GO:0045920)	0.112333	0.433494	0.108093	0.395525	-2.44454	5.34446	ANXA1
positive regulation of cytokine biosynthetic process (GO:0042108)	0.016589	0.278471	0.0135952	0.23853	-1.30355	5.34326	APOA2;HSPB1;THBS1
protein export from nucleus (GO:0006611)	0.055426	0.433494	0.0481887	0.374968	-1.84568	5.33901	RANBP17;NUP62CL
primary neural tube formation (GO:0014020)	0.055426	0.433494	0.0481887	0.374968	-1.84285	5.33083	COBL;LRP2
cellular response to vascular endothelial growth factor stimulus (GO:0035924)	0.0455141	0.404751	0.040044	0.347824	-1.72091	5.31716	ANXA1;HSPB1
myeloid leukocyte mediated immunity (GO:0002444)	0.124011	0.433494	0.118241	0.395525	-2.53762	5.29697	PLA2G1B
internal peptidyl-lysine acetylation (GO:0018393)	0.0487387	0.4209	0.0426957	0.354374	-1.75012	5.28762	KAT2B;KAT6B
regulation of DNA methylation (GO:0044030)	0.112333	0.433494	0.108093	0.395525	-2.41728	5.28486	DNMT3L
positive regulation of lipid transport (GO:0032370)	0.1005	0.433494	0.0978283	0.395525	-2.29736	5.27841	SPP1
response to UV-C (GO:0010225)	0.124011	0.433494	0.118241	0.395525	-2.51498	5.24972	BCL3
regulation of Cdc42 protein signal transduction (GO:0032489)	0.1005	0.433494	0.0978283	0.395525	-2.28441	5.24865	ABCA1
negative regulation of cytokine production (GO:0001818)	0.015706	0.274318	0.0104323	0.224968	-1.26263	5.24461	RNF125;APOD;IRAK3;UBE2L6;THBS1
negative regulation of chemotaxis (GO:0050922)	0.14691	0.433494	0.138195	0.395525	-2.72905	5.23413	THBS1
regulation of primary metabolic process (GO:0080090)	0.0106092	0.233091	0.00647562	0.195974	-1.15126	5.23367	ABCA1;NQO1;CPT1A;APOA2;PLPP1;CTGF
dicarboxylic acid transport (GO:0006835)	0.0588834	0.433494	0.0510265	0.386972	-1.8406	5.21293	SLC25A12;FOLR1
negative regulation of sequence-specific DNA binding transcription factor activity (GO:0043433)	0.0387802	0.383916	0.0256512	0.285992	-1.60305	5.20966	AIM2;IRAK3;NOD1;NR0B1;KLF4
negative regulation of anion transmembrane transport (GO:1903960)	0.112333	0.433494	0.108093	0.395525	-2.37762	5.19816	THBS1
nicotinamide nucleotide biosynthetic process (GO:0019359)	0.124011	0.433494	0.118241	0.395525	-2.4827	5.18234	NMNAT2
glycoprotein catabolic process (GO:0006516)	0.135536	0.433494	0.128275	0.395525	-2.59182	5.17979	MANBA
NAD biosynthetic process (GO:0009435)	0.0363494	0.379762	0.0324898	0.32577	-1.55749	5.16242	NMNAT2;PTGS2
acidic amino acid transport (GO:0015800)	0.124011	0.433494	0.118241	0.395525	-2.4693	5.15436	SLC25A12
sulfur amino acid biosynthetic process (GO:0000097)	0.1005	0.433494	0.0978283	0.395525	-2.24197	5.15115	GGT1
vascular smooth muscle cell differentiation (GO:0035886)	0.0885099	0.433494	0.0874463	0.395525	-2.12376	5.14934	ENG
negative regulation of centrosome duplication (GO:0010826)	0.135536	0.433494	0.128275	0.395525	-2.57241	5.14101	KAT2B
gland development (GO:0048732)	0.0179176	0.279101	0.0130599	0.23853	-1.27212	5.11644	SOX2;ARID5B;COBL;NR0B1
response to hexose (GO:0009746)	0.0520435	0.433494	0.0454112	0.365621	-1.72938	5.11149	APOA2;THBS1
canonical glycolysis (GO:0061621)	0.0455141	0.404751	0.040044	0.347824	-1.64145	5.07164	PFKP;HK1
cellular response to UV-B (GO:0071493)	0.112333	0.433494	0.108093	0.395525	-2.31794	5.06767	MME
intracellular sterol transport (GO:0032366)	0.1005	0.433494	0.0978283	0.395525	-2.2001	5.05493	ABCA1
histidine catabolic process (GO:0006548)	0.112333	0.433494	0.108093	0.395525	-2.3112	5.05294	HAL
positive regulation of bone resorption (GO:0045780)	0.135536	0.433494	0.128275	0.395525	-2.52129	5.03883	SPP1
ornithine transport (GO:0015822)	0.1005	0.433494	0.0978283	0.395525	-2.18873	5.02881	SLC7A3
positive regulation of cell activation (GO:0050867)	0.124011	0.433494	0.118241	0.395525	-2.4043	5.01868	SOX15
negative regulation of cell morphogenesis involved in differentiation (GO:0010771)	0.0624133	0.433494	0.0539228	0.395525	-1.80682	5.01208	DMTN;MCF2
histidine metabolic process (GO:0006547)	0.112333	0.433494	0.108093	0.395525	-2.29098	5.00874	HAL
negative regulation of T-helper cell differentiation (GO:0045623)	0.112333	0.433494	0.108093	0.395525	-2.28801	5.00223	ANXA1
central nervous system projection neuron axonogenesis (GO:0021952)	0.135536	0.433494	0.128275	0.395525	-2.47543	4.94718	NFIB
arachidonate transport (GO:1903963)	0.112333	0.433494	0.108093	0.395525	-2.26041	4.9419	PLA2G1B
arachidonic acid secretion (GO:0050482)	0.112333	0.433494	0.108093	0.395525	-2.25275	4.92515	PLA2G1B
negative chemotaxis (GO:0050919)	0.0487387	0.4209	0.0426957	0.354374	-1.61576	4.88166	SEMA3C;SEMA3D
cellular nitrogen compound catabolic process (GO:0044270)	0.0885099	0.433494	0.0874463	0.395525	-2.01091	4.87574	TST
neutrophil extravasation (GO:0072672)	0.0885099	0.433494	0.0874463	0.395525	-2.00682	4.86581	PECAM1
acylglycerol catabolic process (GO:0046464)	0.0624133	0.433494	0.0539228	0.395525	-1.75186	4.85961	FABP3;APOA2
glycine metabolic process (GO:0006544)	0.135536	0.433494	0.128275	0.395525	-2.43131	4.85901	TDH
protein localization to nucleus (GO:0034504)	0.0391913	0.383916	0.0281159	0.299233	-1.49363	4.83832	BCL3;RANBP17;NUP62CL;PML
cell migration involved in heart development (GO:0060973)	0.112333	0.433494	0.108093	0.395525	-2.21137	4.83468	FOLR1
regulation of defense response (GO:0031347)	0.0179176	0.279101	0.0130599	0.23853	-1.19694	4.81405	ANXA1;NOD1;GGT1;PTGS2
negative regulation of substrate adhesion-dependent cell spreading (GO:1900025)	0.158135	0.433494	0.148003	0.396267	-2.60106	4.79714	DMTN
negative regulation of protein localization to nucleus (GO:1900181)	0.14691	0.433494	0.138195	0.395525	-2.50054	4.79586	APOD
negative regulation of stem cell differentiation (GO:2000737)	0.135536	0.433494	0.128275	0.395525	-2.38919	4.77484	ESRRB
spermatid development (GO:0007286)	0.0849793	0.433494	0.0724387	0.395525	-1.93393	4.76782	MEIOC;RFX2
negative regulation of blood vessel endothelial cell migration (GO:0043537)	0.0660133	0.433494	0.0568761	0.395525	-1.7485	4.75225	KLF4;THBS1
protein modification process (GO:0036211)	0.0258275	0.31118	0.0186486	0.260383	-1.29646	4.74025	TGM1;MANBA;QPCT;UBE2L6
actin filament reorganization (GO:0090527)	0.124011	0.433494	0.118241	0.395525	-2.26825	4.7347	DMTN
negative regulation of cellular component organization (GO:0051129)	0.0357352	0.379762	0.0282408	0.299233	-1.42107	4.73447	LGALS3;APOA2;IRAK3
regulation of apoptotic cell clearance (GO:2000425)	0.112333	0.433494	0.108093	0.395525	-2.16299	4.72892	C2
ectoderm development (GO:0007398)	0.135536	0.433494	0.128275	0.395525	-2.36376	4.72401	EDA2R
regulation of monocyte chemotactic protein-1 production (GO:0071637)	0.1005	0.433494	0.0978283	0.395525	-2.05603	4.72393	APOD
carnitine metabolic process (GO:0009437)	0.14691	0.433494	0.138195	0.395525	-2.46249	4.72289	CPT1A
negative regulation of fibrinolysis (GO:0051918)	0.124011	0.433494	0.118241	0.395525	-2.26247	4.72263	THBS1
imidazole-containing compound catabolic process (GO:0052805)	0.112333	0.433494	0.108093	0.395525	-2.15345	4.70805	HAL
carbohydrate phosphorylation (GO:0046835)	0.14691	0.433494	0.138195	0.395525	-2.45378	4.70619	HK1
negative regulation of homotypic cell-cell adhesion (GO:0034111)	0.135536	0.433494	0.128275	0.395525	-2.35223	4.70097	CD9
regulation of brown fat cell differentiation (GO:0090335)	0.112333	0.433494	0.108093	0.395525	-2.14874	4.69776	PTGS2
response to calcium ion (GO:0051592)	0.0212148	0.302427	0.0153893	0.250666	-1.21873	4.69585	DMTN;SLC25A12;AQP3;THBS1
regulation of cytokine secretion involved in immune response (GO:0002739)	0.124011	0.433494	0.118241	0.395525	-2.24719	4.69074	APOA2
neutrophil mediated immunity (GO:0002446)	0.0587274	0.433494	0.0273838	0.298872	-1.65431	4.68973	LGALS3;MANBA;SYNGR1;VNN1;GCA;MME;PLA2G1B;HEXB;QPCT;PECAM1;PADI2
carbohydrate catabolic process (GO:0016052)	0.0810649	0.433494	0.0692253	0.395525	-1.86045	4.67438	MANBA;HK1
response to muscle stretch (GO:0035994)	0.124011	0.433494	0.118241	0.395525	-2.23766	4.67085	DMD
regulation of interleukin-12 production (GO:0032655)	0.0734134	0.433494	0.0629466	0.395525	-1.78824	4.67025	IRAK3;THBS1
retina homeostasis (GO:0001895)	0.0929742	0.433494	0.0790064	0.395525	-1.96499	4.66769	HSPB1;TULP1
photoreceptor cell development (GO:0042461)	0.14691	0.433494	0.138195	0.395525	-2.42571	4.65234	TULP1
positive regulation of calcium ion transport (GO:0051928)	0.0734134	0.433494	0.0629466	0.395525	-1.78013	4.64907	LGALS3;PLA2G1B
pri-miRNA transcription from RNA polymerase II promoter (GO:0061614)	0.1005	0.433494	0.0978283	0.395525	-2.02244	4.64674	KLF4
chylomicron remodeling (GO:0034371)	0.124011	0.433494	0.118241	0.395525	-2.22536	4.64518	APOA2
adipose tissue development (GO:0060612)	0.124011	0.433494	0.118241	0.395525	-2.21823	4.63029	ARID5B
amino acid import across plasma membrane (GO:0089718)	0.1005	0.433494	0.0978283	0.395525	-2.01104	4.62056	SLC7A3
regulation of macrophage cytokine production (GO:0010935)	0.124011	0.433494	0.118241	0.395525	-2.21262	4.61859	IRAK3
chylomicron assembly (GO:0034378)	0.135536	0.433494	0.128275	0.395525	-2.30996	4.61649	APOA2
secondary alcohol metabolic process (GO:1902652)	0.0660133	0.433494	0.0568761	0.395525	-1.69812	4.61533	ABCA1;APOA2
negative regulation of NF-kappaB transcription factor activity (GO:0032088)	0.0239161	0.308813	0.0172978	0.250666	-1.23608	4.61452	AIM2;IRAK3;NOD1;KLF4
negative regulation of BMP signaling pathway (GO:0030514)	0.0696807	0.433494	0.0598845	0.395525	-1.73161	4.61272	GDF3;LRP2
negative regulation of protein complex disassembly (GO:0043242)	0.112333	0.433494	0.108093	0.395525	-2.10966	4.61231	IRAK3
regulation of striated muscle tissue development (GO:0016202)	0.124011	0.433494	0.118241	0.395525	-2.20956	4.61219	SOX15
positive regulation of calcium ion import (GO:0090280)	0.135536	0.433494	0.128275	0.395525	-2.30037	4.59732	LGALS3
regulation of cysteine-type endopeptidase activity (GO:2000116)	0.0849793	0.433494	0.0724387	0.395525	-1.85999	4.58553	SOX2;AIM2
positive regulation of organelle organization (GO:0010638)	0.0734134	0.433494	0.0629466	0.395525	-1.75289	4.57793	ANXA1;CALCOCO2
negative regulation of nucleocytoplasmic transport (GO:0046823)	0.14691	0.433494	0.138195	0.395525	-2.38424	4.57282	APOD
peptidyl-amino acid modification (GO:0018193)	0.124011	0.433494	0.118241	0.395525	-2.18824	4.56768	APOA2
negative regulation of epithelial cell differentiation (GO:0030857)	0.158135	0.433494	0.148003	0.396267	-2.47603	4.56654	GDF3
negative regulation of cellular response to growth factor stimulus (GO:0090288)	0.0374024	0.383916	0.029512	0.310254	-1.38753	4.55944	GDF3;LRP2;THBS1
vitamin transmembrane transport (GO:0035461)	0.124011	0.433494	0.118241	0.395525	-2.18343	4.55766	LRP2
cytidine to uridine editing (GO:0016554)	0.14691	0.433494	0.138195	0.395525	-2.37547	4.55599	APOBEC1
detection of light stimulus involved in visual perception (GO:0050908)	0.135536	0.433494	0.128275	0.395525	-2.27781	4.55224	TULP1
negative regulation of heterotypic cell-cell adhesion (GO:0034115)	0.124011	0.433494	0.118241	0.395525	-2.17674	4.54369	KLF4
regulation of cell-cell adhesion involved in gastrulation (GO:0070587)	0.124011	0.433494	0.118241	0.395525	-2.17026	4.53017	KLF4
secretory granule organization (GO:0033363)	0.124011	0.433494	0.118241	0.395525	-2.15852	4.50566	ABCA1
negative regulation of interleukin-8 secretion (GO:2000483)	0.1005	0.433494	0.0978283	0.395525	-1.95981	4.50286	ANXA1
angiotensin maturation (GO:0002003)	0.14691	0.433494	0.138195	0.395525	-2.34566	4.49881	MME
negative regulation of cytokine production involved in inflammatory response (GO:1900016)	0.124011	0.433494	0.118241	0.395525	-2.15301	4.49415	APOD
pyroptosis (GO:0070269)	0.135536	0.433494	0.128275	0.395525	-2.24665	4.48996	AIM2
positive regulation of bone remodeling (GO:0046852)	0.135536	0.433494	0.128275	0.395525	-2.23382	4.46433	SPP1
creatine metabolic process (GO:0006600)	0.135536	0.433494	0.128275	0.395525	-2.21467	4.42605	CKB
acute inflammatory response (GO:0002526)	0.055426	0.433494	0.0481887	0.374968	-1.52675	4.41643	VNN1;KLK1
cellular response to interleukin-21 (GO:0098757)	0.112333	0.433494	0.108093	0.395525	-2.01792	4.41175	STAT4
response to growth factor (GO:0070848)	0.0487387	0.4209	0.0426957	0.354374	-1.46017	4.41159	SOX2;KLF4
macrophage migration (GO:1905517)	0.135536	0.433494	0.128275	0.395525	-2.20677	4.41026	LGALS3
ganglioside biosynthetic process (GO:0001574)	0.135536	0.433494	0.128275	0.395525	-2.20497	4.40667	ST8SIA6
endothelium development (GO:0003158)	0.135536	0.433494	0.128275	0.395525	-2.20095	4.39863	PECAM1
regulation of wound healing (GO:0061041)	0.0772089	0.433494	0.0660607	0.395525	-1.71429	4.3907	ANXA1;DMTN
fatty acid transmembrane transport (GO:1902001)	0.14691	0.433494	0.138195	0.395525	-2.28714	4.38657	CPT1A
pantothenate metabolic process (GO:0015939)	0.112333	0.433494	0.108093	0.395525	-1.99883	4.37001	VNN1
neuron projection regeneration (GO:0031102)	0.135536	0.433494	0.128275	0.395525	-2.18617	4.3691	FOLR1
heart looping (GO:0001947)	0.0849793	0.433494	0.0724387	0.395525	-1.76437	4.3498	FOLR1;ENG
cholesterol homeostasis (GO:0042632)	0.0426381	0.400637	0.0335041	0.327157	-1.37274	4.331	ABCA1;FABP3;APOA2
protein localization to mitochondrion (GO:0070585)	0.135536	0.433494	0.128275	0.395525	-2.16693	4.33063	HK1
transcription initiation from RNA polymerase II promoter (GO:0006367)	0.0618199	0.433494	0.0411512	0.354374	-1.55004	4.31458	KAT2B;NR5A2;ESRRB;NR0B1;CTGF
negative regulation of viral-induced cytoplasmic pattern recognition receptor signaling pathway (GO:0039532)	0.135536	0.433494	0.128275	0.395525	-2.13775	4.27233	RNF125
phospholipid transport (GO:0015914)	0.0426381	0.400637	0.0335041	0.327157	-1.35388	4.27151	ABCA1;APOA2;PLTP
positive regulation of antigen processing and presentation (GO:0002579)	0.0885099	0.433494	0.0874463	0.395525	-1.75371	4.25211	NOD1
sulfur compound catabolic process (GO:0044273)	0.0810649	0.433494	0.0692253	0.395525	-1.68934	4.24447	HEXB;GGT1
positive regulation of extrinsic apoptotic signaling pathway (GO:2001238)	0.055426	0.433494	0.0481887	0.374968	-1.46415	4.23534	THBS1;PML
positive regulation of interleukin-1 beta production (GO:0032731)	0.0660133	0.433494	0.0568761	0.395525	-1.55707	4.23195	AIM2;HSPB1
L-glutamate transport (GO:0015813)	0.135536	0.433494	0.128275	0.395525	-2.11152	4.21991	SLC25A12
positive regulation of NF-kappaB transcription factor activity (GO:0051092)	0.0279597	0.321876	0.0184786	0.260383	-1.17824	4.21454	AIM2;PLA2G1B;IRAK3;NOD1;EDA2R
positive regulation of autophagosome maturation (GO:1901098)	0.0885099	0.433494	0.0874463	0.395525	-1.73733	4.21241	CALCOCO2
flavin-containing compound metabolic process (GO:0042726)	0.1005	0.433494	0.0978283	0.395525	-1.8249	4.19289	ACP5
eye photoreceptor cell development (GO:0042462)	0.158135	0.433494	0.148003	0.396267	-2.27188	4.19004	TULP1
regulation of cell-substrate adhesion (GO:0010810)	0.0734134	0.433494	0.0629466	0.395525	-1.60434	4.18998	DMTN;NPNT
detection of light stimulus involved in sensory perception (GO:0050962)	0.135536	0.433494	0.128275	0.395525	-2.09295	4.18278	TULP1
detection of bacterium (GO:0016045)	0.135536	0.433494	0.128275	0.395525	-2.09022	4.17734	NOD1
regulation of hemopoiesis (GO:1903706)	0.14691	0.433494	0.138195	0.395525	-2.17329	4.16821	LGALS3
negative regulation of protein ubiquitination involved in ubiquitin-dependent protein catabolic process (GO:2000059)	0.14691	0.433494	0.138195	0.395525	-2.16167	4.14593	PML
regulation of cysteine-type endopeptidase activity involved in apoptotic process (GO:0043281)	0.035543	0.379762	0.0255263	0.285992	-1.24224	4.14536	SOX2;NOD1;KLF4;THBS1
adrenal gland development (GO:0030325)	0.135536	0.433494	0.128275	0.395525	-2.06974	4.13641	NR0B1
tRNA 5'-leader removal (GO:0001682)	0.158135	0.433494	0.148003	0.396267	-2.23532	4.12261	RPP25
internal protein amino acid acetylation (GO:0006475)	0.14691	0.433494	0.138195	0.395525	-2.14075	4.10581	KAT2B
organic cyclic compound biosynthetic process (GO:1901362)	0.0889497	0.433494	0.0756996	0.395525	-1.68575	4.07898	NR0B1;TFCP2L1
lactation (GO:0007595)	0.124011	0.433494	0.118241	0.395525	-1.9448	4.05954	CSN3
positive regulation of cholesterol esterification (GO:0010873)	0.124011	0.433494	0.118241	0.395525	-1.94074	4.05107	APOA2
negative regulation of pri-miRNA transcription from RNA polymerase II promoter (GO:1902894)	0.124011	0.433494	0.118241	0.395525	-1.93887	4.04717	NFIB
complement activation, lectin pathway (GO:0001867)	0.135536	0.433494	0.128275	0.395525	-2.02468	4.04636	MASP2
icosanoid biosynthetic process (GO:0046456)	0.14691	0.433494	0.138195	0.395525	-2.10627	4.03968	PLA2G1B
male meiosis I (GO:0007141)	0.135536	0.433494	0.128275	0.395525	-2.02102	4.03903	DNMT3L
relaxation of muscle (GO:0090075)	0.14691	0.433494	0.138195	0.395525	-2.10077	4.02914	ATP1B1
establishment of spindle localization (GO:0051293)	0.135536	0.433494	0.128275	0.395525	-2.01292	4.02285	LLGL2
negative regulation of cell division (GO:0051782)	0.14691	0.433494	0.138195	0.395525	-2.08948	4.00749	SUSD2
regulation of transforming growth factor beta receptor signaling pathway (GO:0017015)	0.0885199	0.433494	0.0686777	0.395525	-1.65186	4.00498	FOLR1;THBS1;ENG
regulation of transforming growth factor beta production (GO:0071634)	0.135536	0.433494	0.128275	0.395525	-2.00338	4.00378	PTGS2
granulocyte chemotaxis (GO:0071621)	0.0391087	0.383916	0.0308129	0.315305	-1.23183	3.99285	LGALS3;ANXA1;PLA2G1B
neural crest cell development (GO:0014032)	0.0810649	0.433494	0.0692253	0.395525	-1.58622	3.98538	SEMA3C;SEMA3D
positive regulation of potassium ion transmembrane transporter activity (GO:1901018)	0.158135	0.433494	0.148003	0.396267	-2.15908	3.98199	ATP1B1
glomerulus vasculature development (GO:0072012)	0.0885099	0.433494	0.0874463	0.395525	-1.63735	3.96998	PECAM1
leukotriene D4 metabolic process (GO:1901748)	0.135536	0.433494	0.128275	0.395525	-1.97851	3.95408	GGT1
carnitine shuttle (GO:0006853)	0.14691	0.433494	0.138195	0.395525	-2.05956	3.95009	CPT1A
negative regulation of cholesterol transport (GO:0032375)	0.135536	0.433494	0.128275	0.395525	-1.97604	3.94914	APOA2
sterol homeostasis (GO:0055092)	0.0426381	0.400637	0.0335041	0.327157	-1.24865	3.9395	ABCA1;FABP3;APOA2
membrane repolarization during action potential (GO:0086011)	0.14691	0.433494	0.138195	0.395525	-2.05254	3.93663	ATP1B1
determination of heart left/right asymmetry (GO:0061371)	0.101177	0.433494	0.0857521	0.395525	-1.71012	3.9177	FOLR1;ENG
regulation of extrinsic apoptotic signaling pathway via death domain receptors (GO:1902041)	0.0970506	0.433494	0.0823578	0.395525	-1.67217	3.90037	LGALS3;THBS1
organonitrogen compound biosynthetic process (GO:1901566)	0.033543	0.363139	0.0205541	0.270319	-1.14595	3.89041	PCYT1B;SLC44A4;APOA2;DMD;NOD1;PLPP1
cardiac muscle cell membrane repolarization (GO:0099622)	0.14691	0.433494	0.138195	0.395525	-2.01784	3.87007	ATP1B1
negative regulation of inflammatory response (GO:0050728)	0.085996	0.433494	0.0667297	0.395525	-1.57131	3.85514	APOD;NOD1;KLF4
lysine metabolic process (GO:0006553)	0.158135	0.433494	0.148003	0.396267	-2.08534	3.846	PIPOX
regulation of stem cell population maintenance (GO:2000036)	0.14691	0.433494	0.138195	0.395525	-2.00503	3.84552	ESRRB
positive regulation of fever generation (GO:0031622)	0.0885099	0.433494	0.0874463	0.395525	-1.58585	3.84512	PTGS2
organophosphate catabolic process (GO:0046434)	0.112333	0.433494	0.108093	0.395525	-1.75569	3.83843	APOA2
relaxation of cardiac muscle (GO:0055119)	0.14691	0.433494	0.138195	0.395525	-1.99645	3.82906	ATP1B1
positive regulation of T-helper 1 type immune response (GO:0002827)	0.158135	0.433494	0.148003	0.396267	-2.07497	3.82687	ANXA1
response to magnesium ion (GO:0032026)	0.112333	0.433494	0.108093	0.395525	-1.74908	3.82399	THBS1
response to cytokine (GO:0034097)	0.0368229	0.382038	0.0243488	0.284196	-1.15771	3.82233	MME;CALCOCO2;IRAK3;XAF1;PML
low-density lipoprotein particle remodeling (GO:0034374)	0.14691	0.433494	0.138195	0.395525	-1.98758	3.81205	APOA2
cell-substrate junction assembly (GO:0007044)	0.14691	0.433494	0.138195	0.395525	-1.9867	3.81036	LAMA3
negative regulation of epithelial cell proliferation (GO:0050680)	0.0582743	0.433494	0.0454422	0.365621	-1.33977	3.80841	SOX2;NFIB;THBS1
regulation of pseudopodium assembly (GO:0031272)	0.158135	0.433494	0.148003	0.396267	-2.06381	3.80629	CDC42EP3
histone H3-K4 trimethylation (GO:0080182)	0.124011	0.433494	0.118241	0.395525	-1.82311	3.80553	TET2
regulation of protein modification process (GO:0031399)	0.109571	0.433494	0.0926645	0.395525	-1.71723	3.79712	HSPB1;PML
regulation of long-term neuronal synaptic plasticity (GO:0048169)	0.14691	0.433494	0.138195	0.395525	-1.97004	3.77841	SYNGR1
membrane repolarization (GO:0086009)	0.169213	0.441965	0.1577	0.39854	-2.11049	3.7495	ATP1B1
cellular response to decreased oxygen levels (GO:0036294)	0.0541421	0.433494	0.0422837	0.354374	-1.28459	3.74605	EPAS1;PTGS2;AQP3
regulation of cholesterol storage (GO:0010885)	0.158135	0.433494	0.148003	0.396267	-2.0283	3.74081	ABCA1
regulation of short-term neuronal synaptic plasticity (GO:0048172)	0.14691	0.433494	0.138195	0.395525	-1.94845	3.73699	SYNGR1
cellular modified amino acid catabolic process (GO:0042219)	0.158135	0.433494	0.148003	0.396267	-2.026	3.73656	GGT1
clathrin-dependent endocytosis (GO:0072583)	0.0970506	0.433494	0.0823578	0.395525	-1.60192	3.73653	DNAJC6;CLTB
negative regulation of fibroblast growth factor receptor signaling pathway (GO:0040037)	0.158135	0.433494	0.148003	0.396267	-2.01118	3.70923	THBS1
cellular potassium ion homeostasis (GO:0030007)	0.169213	0.441965	0.1577	0.39854	-2.08681	3.70742	ATP1B1
negative regulation of lipase activity (GO:0060192)	0.112333	0.433494	0.108093	0.395525	-1.69375	3.70301	APOA2
embryonic heart tube morphogenesis (GO:0003143)	0.101177	0.433494	0.0857521	0.395525	-1.61312	3.69546	FOLR1;ENG
negative regulation of viral release from host cell (GO:1902187)	0.169213	0.441965	0.1577	0.39854	-2.07553	3.68738	PML
neutrophil migration (GO:1990266)	0.0426381	0.400637	0.0335041	0.327157	-1.16404	3.67257	LGALS3;PLA2G1B;PECAM1
zymogen activation (GO:0031638)	0.0849793	0.433494	0.0724387	0.395525	-1.48962	3.67243	KLK1;GGT1
positive regulation of homeostatic process (GO:0032846)	0.0989206	0.433494	0.0767238	0.395525	-1.58658	3.67046	PLA2G1B;SPP1;PML
regulation of integrin-mediated signaling pathway (GO:2001044)	0.14691	0.433494	0.138195	0.395525	-1.91288	3.66877	DMTN
positive regulation of cardiocyte differentiation (GO:1905209)	0.158135	0.433494	0.148003	0.396267	-1.98449	3.66001	SEMA3C
chondroitin sulfate catabolic process (GO:0030207)	0.169213	0.441965	0.1577	0.39854	-2.06001	3.65981	HEXB
ketone body metabolic process (GO:1902224)	0.135536	0.433494	0.128275	0.395525	-1.82862	3.65453	BDH1
intracellular cholesterol transport (GO:0032367)	0.135536	0.433494	0.128275	0.395525	-1.82538	3.64805	ABCA1
ventricular cardiac muscle tissue morphogenesis (GO:0055010)	0.0772089	0.433494	0.0660607	0.395525	-1.42051	3.63827	LRP2;ENG
replicative senescence (GO:0090399)	0.14691	0.433494	0.138195	0.395525	-1.89688	3.63809	MME
regulation of histone methylation (GO:0031060)	0.158135	0.433494	0.148003	0.396267	-1.97043	3.63408	TET1
negative regulation of reactive oxygen species biosynthetic process (GO:1903427)	0.169213	0.441965	0.1577	0.39854	-2.0403	3.62479	MPV17L
regulation of T cell differentiation in thymus (GO:0033081)	0.158135	0.433494	0.148003	0.396267	-1.95765	3.6105	VNN1
nitric oxide biosynthetic process (GO:0006809)	0.14691	0.433494	0.138195	0.395525	-1.88007	3.60585	NQO1
negative regulation by host of viral transcription (GO:0043922)	0.158135	0.433494	0.148003	0.396267	-1.95491	3.60545	POU2F3
positive regulation of interleukin-8 biosynthetic process (GO:0045416)	0.112333	0.433494	0.108093	0.395525	-1.64526	3.597	APOA2
fatty acid metabolic process (GO:0006631)	0.0528395	0.433494	0.0378457	0.347824	-1.22094	3.59016	CPT1A;PLA2G1B;GGT1;PTGS2
regulation of extrinsic apoptotic signaling pathway (GO:2001236)	0.0444607	0.404751	0.0348941	0.328296	-1.153	3.58948	LGALS3;THBS1;PML
positive regulation of pseudopodium assembly (GO:0031274)	0.158135	0.433494	0.148003	0.396267	-1.94317	3.58379	CDC42EP3
regulation of myeloid cell differentiation (GO:0045637)	0.05619	0.433494	0.0438486	0.357977	-1.24295	3.57847	KAT2B;LGALS3;THBS1
response to UV-B (GO:0010224)	0.169213	0.441965	0.1577	0.39854	-2.0122	3.57487	MME
regulation of T-helper 2 cell differentiation (GO:0045628)	0.112333	0.433494	0.108093	0.395525	-1.63435	3.57315	ANXA1
positive regulation of endothelial cell chemotaxis (GO:2001028)	0.169213	0.441965	0.1577	0.39854	-2.00366	3.55969	HSPB1
negative regulation of hemostasis (GO:1900047)	0.169213	0.441965	0.1577	0.39854	-2.00111	3.55516	KNG1
positive regulation of phagocytosis (GO:0050766)	0.0970506	0.433494	0.0823578	0.395525	-1.51688	3.53816	TULP1;C2
serine family amino acid biosynthetic process (GO:0009070)	0.158135	0.433494	0.148003	0.396267	-1.9141	3.53018	GGT1
positive regulation of steroid metabolic process (GO:0045940)	0.135536	0.433494	0.128275	0.395525	-1.76399	3.52537	APOA2
negative regulation of cell-substrate adhesion (GO:0010812)	0.0810649	0.433494	0.0692253	0.395525	-1.39962	3.51655	DMTN;THBS1
regulation of macrophage chemotaxis (GO:0010758)	0.190935	0.450282	0.176767	0.39854	-2.12188	3.51346	THBS1
prostanoid metabolic process (GO:0006692)	0.158135	0.433494	0.148003	0.396267	-1.89802	3.50054	PTGES
N-terminal protein amino acid acetylation (GO:0006474)	0.190935	0.450282	0.176767	0.39854	-2.11375	3.49999	KAT2B
regulation of cholesterol esterification (GO:0010872)	0.14691	0.433494	0.138195	0.395525	-1.82159	3.49368	APOA2
regulation of autophagosome maturation (GO:1901096)	0.14691	0.433494	0.138195	0.395525	-1.82089	3.49235	CALCOCO2
regulation of blood vessel endothelial cell proliferation involved in sprouting angiogenesis (GO:1903587)	0.14691	0.433494	0.138195	0.395525	-1.81686	3.48462	THBS1
negative regulation of epidermal growth factor-activated receptor activity (GO:0007175)	0.169213	0.441965	0.1577	0.39854	-1.95834	3.47918	ZFYVE28
regulation of granulocyte chemotaxis (GO:0071622)	0.169213	0.441965	0.1577	0.39854	-1.95301	3.4697	THBS1
amyloid-beta metabolic process (GO:0050435)	0.180145	0.450282	0.167288	0.39854	-2.02218	3.466	MME
negative regulation of defense response (GO:0031348)	0.0910748	0.433494	0.0706513	0.395525	-1.44335	3.45838	IRAK3;NOD1;KLF4
negative regulation of macrophage derived foam cell differentiation (GO:0010745)	0.169213	0.441965	0.1577	0.39854	-1.94465	3.45485	ABCA1
regulation of fibrinolysis (GO:0051917)	0.169213	0.441965	0.1577	0.39854	-1.94061	3.44768	THBS1
lysine catabolic process (GO:0006554)	0.158135	0.433494	0.148003	0.396267	-1.86746	3.44416	PIPOX
regulation of platelet-derived growth factor receptor signaling pathway (GO:0010640)	0.135536	0.433494	0.128275	0.395525	-1.71923	3.4359	APOD
copper ion import (GO:0015677)	0.1005	0.433494	0.0978283	0.395525	-1.49186	3.42769	STEAP3
regulation of T cell apoptotic process (GO:0070232)	0.135536	0.433494	0.128275	0.395525	-1.71272	3.42289	LGALS3
phosphatidic acid metabolic process (GO:0046473)	0.105351	0.433494	0.0891882	0.395525	-1.51903	3.4185	PLA2G1B;ACP6
acetyl-CoA metabolic process (GO:0006084)	0.180145	0.450282	0.167288	0.39854	-1.99384	3.41742	ACSS1
sodium ion export from cell (GO:0036376)	0.169213	0.441965	0.1577	0.39854	-1.92125	3.41328	ATP1B1
sensory organ development (GO:0007423)	0.101177	0.433494	0.0857521	0.395525	-1.48803	3.40891	SOX2;GDF3
eye photoreceptor cell differentiation (GO:0001754)	0.158135	0.433494	0.148003	0.396267	-1.84577	3.40417	TULP1
copper ion transport (GO:0006825)	0.180145	0.450282	0.167288	0.39854	-1.9772	3.38891	STEAP3
regulation of centriole replication (GO:0046599)	0.190935	0.450282	0.176767	0.39854	-2.04596	3.38775	KAT2B
positive regulation of endothelial cell apoptotic process (GO:2000353)	0.14691	0.433494	0.138195	0.395525	-1.76438	3.38396	THBS1
regulation of transferase activity (GO:0051338)	0.180145	0.450282	0.167288	0.39854	-1.97352	3.3826	ZYG11A
peptidyl-lysine acetylation (GO:0018394)	0.112333	0.433494	0.108093	0.395525	-1.54285	3.37311	KAT2B
diacylglycerol metabolic process (GO:0046339)	0.169213	0.441965	0.1577	0.39854	-1.8976	3.37127	APOA2
carbohydrate derivative catabolic process (GO:1901136)	0.14691	0.433494	0.138195	0.395525	-1.75576	3.36744	MANBA
macrophage chemotaxis (GO:0048246)	0.135536	0.433494	0.128275	0.395525	-1.68136	3.36022	LGALS3
extracellular matrix organization (GO:0030198)	0.083894	0.433494	0.0528787	0.395525	-1.35239	3.35149	LAMA3;PECAM1;SPP1;NPNT;THBS1;JAM2
positive regulation of cell development (GO:0010720)	0.0772089	0.433494	0.0660607	0.395525	-1.30402	3.3399	SEMA3C;LRP2
neutrophil degranulation (GO:0043312)	0.103052	0.433494	0.0533801	0.395525	-1.46962	3.33973	LGALS3;MANBA;SYNGR1;VNN1;GCA;MME;HEXB;QPCT;PECAM1;PADI2
membrane repolarization during cardiac muscle cell action potential (GO:0086013)	0.190935	0.450282	0.176767	0.39854	-2.01449	3.33564	ATP1B1
peptidyl-arginine modification (GO:0018195)	0.158135	0.433494	0.148003	0.396267	-1.80055	3.32077	PADI2
regulation of water loss via skin (GO:0033561)	0.201582	0.45356	0.186138	0.40479	-2.06795	3.31194	CLDN1
nonribosomal peptide biosynthetic process (GO:0019184)	0.158135	0.433494	0.148003	0.396267	-1.79365	3.30804	GGT1
triglyceride-rich lipoprotein particle remodeling (GO:0034370)	0.169213	0.441965	0.1577	0.39854	-1.85894	3.30258	APOA2
regulation of plasminogen activation (GO:0010755)	0.135536	0.433494	0.128275	0.395525	-1.64954	3.29663	THBS1
potassium ion import across plasma membrane (GO:1990573)	0.124011	0.433494	0.118241	0.395525	-1.57657	3.2909	ATP1B1
regulation of protein glycosylation (GO:0060049)	0.158135	0.433494	0.148003	0.396267	-1.78266	3.28777	KAT2B
acyl-CoA biosynthetic process (GO:0071616)	0.180145	0.450282	0.167288	0.39854	-1.91148	3.27625	ACSS1
positive regulation of T-helper cell differentiation (GO:0045624)	0.14691	0.433494	0.138195	0.395525	-1.70789	3.27562	ANXA1
lipid biosynthetic process (GO:0008610)	0.0715259	0.433494	0.0555948	0.395525	-1.24094	3.27323	PLA2G1B;NR0B1;TFCP2L1
glutathione biosynthetic process (GO:0006750)	0.14691	0.433494	0.138195	0.395525	-1.70389	3.26794	GGT1
regulation of leukocyte migration (GO:0002685)	0.169213	0.441965	0.1577	0.39854	-1.83943	3.26793	ANXA1
negative regulation of cytokine-mediated signaling pathway (GO:0001960)	0.101177	0.433494	0.0857521	0.395525	-1.42633	3.26756	PADI2;IRAK3
positive regulation of protein complex disassembly (GO:0043243)	0.169213	0.441965	0.1577	0.39854	-1.83888	3.26694	CALCOCO2
cell wall macromolecule catabolic process (GO:0016998)	0.158135	0.433494	0.148003	0.396267	-1.76866	3.26195	MANBA
establishment of skin barrier (GO:0061436)	0.201582	0.45356	0.186138	0.40479	-2.0358	3.26044	CLDN1
negative regulation of peptidyl-threonine phosphorylation (GO:0010801)	0.190935	0.450282	0.176767	0.39854	-1.96876	3.25992	DMTN
myeloid cell development (GO:0061515)	0.190935	0.450282	0.176767	0.39854	-1.95869	3.24325	DMTN
clathrin coat assembly (GO:0048268)	0.180145	0.450282	0.167288	0.39854	-1.88527	3.23134	CLTB
negative regulation of blood vessel morphogenesis (GO:2000181)	0.05619	0.433494	0.0438486	0.357977	-1.12004	3.22462	KLF4;THBS1;PML
nitric oxide metabolic process (GO:0046209)	0.158135	0.433494	0.148003	0.396267	-1.7484	3.22459	NQO1
cardiac muscle contraction (GO:0060048)	0.0849793	0.433494	0.0724387	0.395525	-1.30703	3.22229	DMD;ATP1B1
sodium ion export (GO:0071436)	0.169213	0.441965	0.1577	0.39854	-1.81372	3.22224	ATP1B1
regulation of fatty acid metabolic process (GO:0019217)	0.180145	0.450282	0.167288	0.39854	-1.87604	3.21551	FABP3
modified amino acid transport (GO:0072337)	0.180145	0.450282	0.167288	0.39854	-1.8586	3.18563	FOLR1
regulation of response to external stimulus (GO:0032101)	0.0543297	0.433494	0.0389124	0.347824	-1.09286	3.18317	ANXA1;NOD1;GGT1;PTGS2
positive regulation of fat cell differentiation (GO:0045600)	0.0970506	0.433494	0.0823578	0.395525	-1.36069	3.17383	GDF3;PTGS2
body fluid secretion (GO:0007589)	0.190935	0.450282	0.176767	0.39854	-1.91464	3.1703	CSN3
artery development (GO:0060840)	0.201582	0.45356	0.186138	0.40479	-1.97929	3.16995	ENG
interleukin-35-mediated signaling pathway (GO:0070757)	0.14691	0.433494	0.138195	0.395525	-1.65219	3.1688	STAT4
phospholipid metabolic process (GO:0006644)	0.0669691	0.433494	0.0520992	0.393112	-1.16965	3.16217	ACP6;APOA2;PLPP1
oligosaccharide-lipid intermediate biosynthetic process (GO:0006490)	0.180145	0.450282	0.167288	0.39854	-1.83438	3.14411	PQLC3
branching morphogenesis of an epithelial tube (GO:0048754)	0.113835	0.433494	0.0961798	0.395525	-1.44547	3.14102	NPNT;ENG
regulation of gene expression, epigenetic (GO:0040029)	0.0762182	0.433494	0.0591996	0.395525	-1.2199	3.1402	KAT2B;DNMT3L;ZFP57
phosphatidylinositol acyl-chain remodeling (GO:0036149)	0.201582	0.45356	0.186138	0.40479	-1.96066	3.14012	PLA2G1B
mesenchyme morphogenesis (GO:0072132)	0.190935	0.450282	0.176767	0.39854	-1.89433	3.13667	ENG
intracellular lipid transport (GO:0032365)	0.190935	0.450282	0.176767	0.39854	-1.89415	3.13639	CPT1A
response to metal ion (GO:0010038)	0.0715259	0.433494	0.0555948	0.395525	-1.18044	3.11365	SLC25A12;AQP3;THBS1
positive regulation of macrophage activation (GO:0043032)	0.212091	0.45461	0.195404	0.407728	-2.00591	3.11065	THBS1
phosphatidic acid biosynthetic process (GO:0006654)	0.101177	0.433494	0.0857521	0.395525	-1.35605	3.10654	PLA2G1B;ACP6
protein O-linked glycosylation (GO:0006493)	0.0670595	0.433494	0.0480615	0.374968	-1.14521	3.09457	TET2;TET1;ST8SIA6;THBS1
lipoxygenase pathway (GO:0019372)	0.190935	0.450282	0.176767	0.39854	-1.86828	3.09355	PTGS2
cell communication by electrical coupling involved in cardiac conduction (GO:0086064)	0.180145	0.450282	0.167288	0.39854	-1.79781	3.08143	ATP1B1
positive regulation of sequence-specific DNA binding transcription factor activity (GO:0051091)	0.0663512	0.433494	0.0414133	0.354374	-1.13139	3.06923	AIM2;PLA2G1B;ARID5B;IRAK3;NOD1;EDA2R
cholesterol transport (GO:0030301)	0.118141	0.433494	0.0997327	0.395525	-1.42123	3.03557	ABCA1;APOA2
neurotransmitter biosynthetic process (GO:0042136)	0.180145	0.450282	0.167288	0.39854	-1.77022	3.03414	SLC44A4
branching involved in blood vessel morphogenesis (GO:0001569)	0.180145	0.450282	0.167288	0.39854	-1.77002	3.03379	ENG
negative regulation of coagulation (GO:0050819)	0.190935	0.450282	0.176767	0.39854	-1.81558	3.00627	KNG1
negative regulation of immune system process (GO:0002683)	0.118141	0.433494	0.0997327	0.395525	-1.4041	2.99898	IRAK3;NOD1
DNA methylation or demethylation (GO:0044728)	0.201582	0.45356	0.186138	0.40479	-1.86712	2.99029	DNMT3L
negative regulation of platelet activation (GO:0010544)	0.190935	0.450282	0.176767	0.39854	-1.80376	2.9867	CD9
muscle cell development (GO:0055001)	0.169213	0.441965	0.1577	0.39854	-1.67808	2.98127	ENG
fluid transport (GO:0042044)	0.180145	0.450282	0.167288	0.39854	-1.73452	2.97295	AQP3
negative regulation of cytokine secretion (GO:0050710)	0.101177	0.433494	0.0857521	0.395525	-1.29525	2.96728	ANXA1;APOA2
ameboidal-type cell migration (GO:0001667)	0.101177	0.433494	0.0857521	0.395525	-1.29338	2.96299	SEMA3C;SEMA3D
regulation of smooth muscle cell proliferation (GO:0048660)	0.118141	0.433494	0.0997327	0.395525	-1.38573	2.95976	APOD;THBS1
regulation of systemic arterial blood pressure (GO:0003073)	0.158135	0.433494	0.148003	0.396267	-1.60234	2.95521	KLK1
cardiac atrium morphogenesis (GO:0003209)	0.212091	0.45461	0.195404	0.407728	-1.90168	2.94902	ENG
positive regulation of DNA metabolic process (GO:0051054)	0.0962756	0.433494	0.0746746	0.395525	-1.25955	2.94803	DNMT3L;PLA2G1B;PML
keratan sulfate catabolic process (GO:0042340)	0.158135	0.433494	0.148003	0.396267	-1.59821	2.94759	HEXB
steroid catabolic process (GO:0006706)	0.169213	0.441965	0.1577	0.39854	-1.65108	2.9333	SPP1
protein kinase C-activating G-protein coupled receptor signaling pathway (GO:0007205)	0.158135	0.433494	0.148003	0.396267	-1.58736	2.92758	PLPP1
embryonic axis specification (GO:0000578)	0.190935	0.450282	0.176767	0.39854	-1.75796	2.91088	COBL
negative regulation of protein autophosphorylation (GO:0031953)	0.135536	0.433494	0.128275	0.395525	-1.44733	2.8925	ENG
positive regulation of tumor necrosis factor production (GO:0032760)	0.131293	0.433494	0.110604	0.395525	-1.42385	2.89086	HSPB1;THBS1
ganglioside metabolic process (GO:0001573)	0.190935	0.450282	0.176767	0.39854	-1.7377	2.87733	ST8SIA6
negative regulation of catabolic process (GO:0009895)	0.101177	0.433494	0.0857521	0.395525	-1.25198	2.86814	APOA2;IRAK3
water transport (GO:0006833)	0.169213	0.441965	0.1577	0.39854	-1.60535	2.85205	AQP3
positive regulation of interleukin-8 production (GO:0032757)	0.118141	0.433494	0.0997327	0.395525	-1.33028	2.84131	APOA2;TLR5
regulation of keratinocyte proliferation (GO:0010837)	0.222461	0.462892	0.204564	0.415244	-1.88323	2.8305	TGM1
positive regulation of toll-like receptor signaling pathway (GO:0034123)	0.232695	0.469159	0.213621	0.421043	-1.93021	2.8143	TLR5
DNA damage response, signal transduction by p53 class mediator (GO:0030330)	0.0962756	0.433494	0.0746746	0.395525	-1.19924	2.80687	PLAGL1;BCL3;PML
eye development (GO:0001654)	0.113835	0.433494	0.0961798	0.395525	-1.29137	2.80616	SOX2;GDF3
hyaluronan catabolic process (GO:0030214)	0.201582	0.45356	0.186138	0.40479	-1.74896	2.80106	HEXB
gliogenesis (GO:0042063)	0.180145	0.450282	0.167288	0.39854	-1.63193	2.79712	NFIB
intrinsic apoptotic signaling pathway by p53 class mediator (GO:0072332)	0.113835	0.433494	0.0961798	0.395525	-1.28042	2.78237	BCL3;PML
arachidonic acid metabolic process (GO:0019369)	0.149313	0.433494	0.12555	0.395525	-1.45994	2.77638	PTGS2;PTGES
negative regulation of cellular component movement (GO:0051271)	0.190935	0.450282	0.176767	0.39854	-1.6745	2.77268	CD9
positive regulation of gene expression, epigenetic (GO:0045815)	0.131293	0.433494	0.110604	0.395525	-1.36467	2.77071	KAT2B;PADI2
positive regulation of pathway-restricted SMAD protein phosphorylation (GO:0010862)	0.131293	0.433494	0.110604	0.395525	-1.35707	2.75528	GDF3;ENG
positive regulation of acute inflammatory response (GO:0002675)	0.190935	0.450282	0.176767	0.39854	-1.65385	2.73848	PTGS2
oxidative phosphorylation (GO:0006119)	0.14691	0.433494	0.138195	0.395525	-1.42759	2.73801	CHCHD10
purine ribonucleoside bisphosphate metabolic process (GO:0034035)	0.232695	0.469159	0.213621	0.421043	-1.87229	2.72985	SULT6B1
negative regulation of type I interferon production (GO:0032480)	0.118141	0.433494	0.0997327	0.395525	-1.27804	2.72974	RNF125;UBE2L6
DNA alkylation (GO:0006305)	0.201582	0.45356	0.186138	0.40479	-1.69881	2.72074	DNMT3L
positive regulation of neural precursor cell proliferation (GO:2000179)	0.180145	0.450282	0.167288	0.39854	-1.57362	2.69718	LRP2
response to glucose (GO:0009749)	0.131293	0.433494	0.110604	0.395525	-1.31454	2.66894	APOA2;THBS1
negative regulation of lipid catabolic process (GO:0050995)	0.190935	0.450282	0.176767	0.39854	-1.60983	2.66559	APOA2
hemidesmosome assembly (GO:0031581)	0.14691	0.433494	0.138195	0.395525	-1.3885	2.66306	LAMA3
positive regulation of potassium ion transmembrane transport (GO:1901381)	0.190935	0.450282	0.176767	0.39854	-1.6078	2.66223	ATP1B1
selective autophagy (GO:0061912)	0.190935	0.450282	0.176767	0.39854	-1.60529	2.65808	CALCOCO2
embryo development ending in birth or egg hatching (GO:0009792)	0.212091	0.45461	0.195404	0.407728	-1.71277	2.65607	NR5A2
pharyngeal system development (GO:0060037)	0.212091	0.45461	0.195404	0.407728	-1.7084	2.64929	FOLR1
regulation of mitochondrial outer membrane permeabilization involved in apoptotic signaling pathway (GO:1901028)	0.212091	0.45461	0.195404	0.407728	-1.70444	2.64315	MPV17L
positive regulation of secretion (GO:0051047)	0.201582	0.45356	0.186138	0.40479	-1.64569	2.63567	SPP1
regulation of macromolecule metabolic process (GO:0060255)	0.0926853	0.433494	0.0666855	0.395525	-1.10478	2.62777	SOX2;NANOG;NOD1;ATP1B1
regulation of angiotensin levels in blood (GO:0002002)	0.158135	0.433494	0.148003	0.396267	-1.42049	2.61982	MME
regulation of hormone secretion (GO:0046883)	0.158135	0.433494	0.148003	0.396267	-1.41571	2.611	ANXA1
NAD biosynthesis via nicotinamide riboside salvage pathway (GO:0034356)	0.190935	0.450282	0.176767	0.39854	-1.57584	2.60931	PTGS2
purine ribonucleoside triphosphate biosynthetic process (GO:0009206)	0.309883	0.511564	0.282483	0.459726	-2.22584	2.60771	CHCHD10
sensory perception (GO:0007600)	0.163133	0.441965	0.137057	0.395525	-1.43534	2.60255	MME;TRPA1
regulation of transcription factor import into nucleus (GO:0042990)	0.232695	0.469159	0.213621	0.421043	-1.78118	2.59701	BCL3
activation of MAPK activity (GO:0000187)	0.0704636	0.433494	0.0505195	0.386972	-0.977648	2.59337	GNG3;PLA2G1B;NOD1;THBS1
positive regulation of epithelial cell apoptotic process (GO:1904037)	0.201582	0.45356	0.186138	0.40479	-1.61863	2.59232	THBS1
cardiac epithelial to mesenchymal transition (GO:0060317)	0.201582	0.45356	0.186138	0.40479	-1.61383	2.58463	ENG
ATP metabolic process (GO:0046034)	0.172469	0.448119	0.144854	0.396267	-1.46902	2.58186	CHCHD10;ATP1B1
endocardial cushion morphogenesis (GO:0003203)	0.190935	0.450282	0.176767	0.39854	-1.54909	2.56503	ENG
receptor-mediated endocytosis (GO:0006898)	0.104582	0.433494	0.0707156	0.395525	-1.13428	2.56095	DNAJC6;CLTB;CD9;LRP2;FOLR1
regulation of fatty acid oxidation (GO:0046320)	0.169213	0.441965	0.1577	0.39854	-1.43945	2.55732	FABP3
regulation of exocytosis (GO:0017157)	0.149313	0.433494	0.12555	0.395525	-1.34266	2.55336	ANXA1;LLGL2
positive regulation of calcium ion transmembrane transporter activity (GO:1901021)	0.212091	0.45461	0.195404	0.407728	-1.63955	2.54252	ATP1B1
positive regulation of cellular metabolic process (GO:0031325)	0.123982	0.433494	0.0962434	0.395525	-1.2147	2.53584	APOA2;KLF4;THBS1
intrinsic apoptotic signaling pathway in response to DNA damage (GO:0008630)	0.13575	0.433494	0.114295	0.395525	-1.26702	2.53016	BCL3;PML
substantia nigra development (GO:0021762)	0.113835	0.433494	0.0961798	0.395525	-1.16258	2.5263	PADI2;CKB
positive regulation of nucleic acid-templated transcription (GO:1903508)	0.128493	0.433494	0.0682226	0.395525	-1.22951	2.52281	SOX2;CASZ1;NR5A2;KAT6B;BCL3;ESRRB;SPP1;MYBL2;KLF4;KLF2
lipid homeostasis (GO:0055088)	0.14024	0.433494	0.118017	0.395525	-1.27029	2.49536	ABCA1;FABP3
septin ring assembly (GO:0000921)	0.190935	0.450282	0.176767	0.39854	-1.50602	2.49371	2001-09-01
detection of visible light (GO:0009584)	0.201582	0.45356	0.186138	0.40479	-1.55527	2.49085	TULP1
regulation of blood vessel endothelial cell migration (GO:0043535)	0.144761	0.433494	0.121769	0.395525	-1.28334	2.48027	HSPB1;THBS1
cardiac ventricle development (GO:0003231)	0.201582	0.45356	0.186138	0.40479	-1.54858	2.48013	ENG
DNA-templated transcription, initiation (GO:0006352)	0.101136	0.433494	0.0682963	0.395525	-1.08237	2.48001	KAT2B;NR5A2;ESRRB;NR0B1;CTGF
cellular response to corticosteroid stimulus (GO:0071384)	0.190935	0.450282	0.176767	0.39854	-1.49379	2.47345	ANXA1
cartilage development (GO:0051216)	0.126872	0.433494	0.106946	0.395525	-1.19643	2.47013	NFIB;FGF4
cellular sodium ion homeostasis (GO:0006883)	0.190935	0.450282	0.176767	0.39854	-1.48381	2.45693	ATP1B1
vitamin D metabolic process (GO:0042359)	0.190935	0.450282	0.176767	0.39854	-1.4819	2.45376	LRP2
positive regulation of leukocyte activation (GO:0002696)	0.201582	0.45356	0.186138	0.40479	-1.53132	2.45249	THBS1
histone H3 acetylation (GO:0043966)	0.113835	0.433494	0.0961798	0.395525	-1.12365	2.44169	KAT2B;KAT6B
monocyte chemotaxis (GO:0002548)	0.105351	0.433494	0.0891882	0.395525	-1.08327	2.43786	LGALS3;ANXA1
ureteric bud development (GO:0001657)	0.212091	0.45461	0.195404	0.407728	-1.57004	2.43473	NPNT
negative regulation of intracellular transport (GO:0032387)	0.212091	0.45461	0.195404	0.407728	-1.56983	2.4344	MPV17L
peptidyl-methionine modification (GO:0018206)	0.158135	0.433494	0.148003	0.396267	-1.31924	2.43308	APOA2
negative regulation of lymphocyte activation (GO:0051250)	0.232695	0.469159	0.213621	0.421043	-1.66501	2.42762	LGALS3
base conversion or substitution editing (GO:0016553)	0.190935	0.450282	0.176767	0.39854	-1.46591	2.42729	APOBEC1
anion transmembrane transport (GO:0098656)	0.222461	0.462892	0.204564	0.415244	-1.60976	2.41947	LRRIQ4
steroid metabolic process (GO:0008202)	0.144888	0.433494	0.112676	0.395525	-1.24747	2.40985	NR0B1;LRP2;TFCP2L1
negative regulation of T cell receptor signaling pathway (GO:0050860)	0.180145	0.450282	0.167288	0.39854	-1.40449	2.40729	LGALS3
positive regulation of transmembrane receptor protein serine/threonine kinase signaling pathway (GO:0090100)	0.0962756	0.433494	0.0746746	0.395525	-1.02782	2.40565	GDF3;THBS1;ENG
regulation of peptide secretion (GO:0002791)	0.190935	0.450282	0.176767	0.39854	-1.45241	2.40494	LLGL2
glutathione metabolic process (GO:0006749)	0.14024	0.433494	0.118017	0.395525	-1.22417	2.40476	GGT1;PTGES
regulation of glucose transport (GO:0010827)	0.201582	0.45356	0.186138	0.40479	-1.50084	2.40369	PLA2G1B
regulation of RIG-I signaling pathway (GO:0039535)	0.201582	0.45356	0.186138	0.40479	-1.49689	2.39735	RNF125
positive regulation of macromolecule biosynthetic process (GO:0010557)	0.120028	0.433494	0.0868662	0.395525	-1.12984	2.3953	PLA2G1B;BCL3;KLF4;THBS1
actin filament polymerization (GO:0030041)	0.222461	0.462892	0.204564	0.415244	-1.59219	2.39307	COBL
positive regulation of cellular protein metabolic process (GO:0032270)	0.121091	0.433494	0.0939821	0.395525	-1.13269	2.39135	BCL3;KLF4;THBS1
negative regulation of platelet-derived growth factor receptor signaling pathway (GO:0010642)	0.190935	0.450282	0.176767	0.39854	-1.44311	2.38953	APOD
branching involved in ureteric bud morphogenesis (GO:0001658)	0.242795	0.476657	0.222576	0.429069	-1.6827	2.38193	NPNT
regulation of macrophage activation (GO:0043030)	0.252763	0.482284	0.231429	0.433277	-1.72934	2.37836	THBS1
dolichol-linked oligosaccharide biosynthetic process (GO:0006488)	0.222461	0.462892	0.204564	0.415244	-1.58224	2.37811	PQLC3
regulation of inflammatory response (GO:0050727)	0.069966	0.433494	0.0467049	0.37314	-0.893434	2.37631	ANXA1;NOD1;GGT1;KLF4;PTGS2
endoplasmic reticulum calcium ion homeostasis (GO:0032469)	0.222461	0.462892	0.204564	0.415244	-1.58082	2.37598	PML
calcium-mediated signaling using intracellular calcium source (GO:0035584)	0.222461	0.462892	0.204564	0.415244	-1.57494	2.36714	DMTN
icosanoid metabolic process (GO:0006690)	0.126872	0.433494	0.106946	0.395525	-1.1457	2.36538	GGT1;PTGS2
regulation of cellular response to growth factor stimulus (GO:0090287)	0.222461	0.462892	0.204564	0.415244	-1.57288	2.36404	PCSK6
negative regulation of proteolysis involved in cellular protein catabolic process (GO:1903051)	0.232695	0.469159	0.213621	0.421043	-1.61743	2.35825	PML
positive regulation of vasculature development (GO:1904018)	0.160479	0.43751	0.125022	0.395525	-1.28493	2.3509	HSPB1;THBS1;ENG
heart trabecula morphogenesis (GO:0061384)	0.222461	0.462892	0.204564	0.415244	-1.56272	2.34878	ENG
positive regulation of defense response to virus by host (GO:0002230)	0.252763	0.482284	0.231429	0.433277	-1.70268	2.34171	AIM2
phospholipid catabolic process (GO:0009395)	0.212091	0.45461	0.195404	0.407728	-1.50992	2.3415	APOA2
aspartate family amino acid catabolic process (GO:0009068)	0.232695	0.469159	0.213621	0.421043	-1.59902	2.33141	PIPOX
outer dynein arm assembly (GO:0036158)	0.222461	0.462892	0.204564	0.415244	-1.54624	2.32401	DNAH8
peptidyl-lysine trimethylation (GO:0018023)	0.212091	0.45461	0.195404	0.407728	-1.49814	2.32322	TET2
heart contraction (GO:0060047)	0.118141	0.433494	0.0997327	0.395525	-1.0845	2.31636	DMD;ATP1B1
negative regulation of immune effector process (GO:0002698)	0.201582	0.45356	0.186138	0.40479	-1.44368	2.31214	LGALS3
endocardial cushion development (GO:0003197)	0.232695	0.469159	0.213621	0.421043	-1.58577	2.31209	ENG
regulation of establishment or maintenance of cell polarity (GO:0032878)	0.212091	0.45461	0.195404	0.407728	-1.487	2.30595	LLGL2
endocytosis (GO:0006897)	0.13599	0.433494	0.0880743	0.395525	-1.14527	2.28501	ANXA1;RINL;DNAJC6;PECAM1;LRP2;FOLR1
positive regulation of chemotaxis (GO:0050921)	0.13575	0.433494	0.114295	0.395525	-1.14406	2.28463	HSPB1;THBS1
positive regulation of lipid catabolic process (GO:0050996)	0.222461	0.462892	0.204564	0.415244	-1.50872	2.26761	APOA2
skin development (GO:0043588)	0.129837	0.433494	0.100832	0.395525	-1.10641	2.25871	TGM1;ANXA1;CLDN1
nucleoside triphosphate metabolic process (GO:0009141)	0.180145	0.450282	0.167288	0.39854	-1.31385	2.25193	ENPP3
regulation of response to cytokine stimulus (GO:0060759)	0.242795	0.476657	0.222576	0.429069	-1.58829	2.24828	KLF4
positive regulation of transforming growth factor beta receptor signaling pathway (GO:0030511)	0.232695	0.469159	0.213621	0.421043	-1.53664	2.24046	THBS1
glycosphingolipid biosynthetic process (GO:0006688)	0.212091	0.45461	0.195404	0.407728	-1.43637	2.22745	ST8SIA6
positive regulation of BMP signaling pathway (GO:0030513)	0.252763	0.482284	0.231429	0.433277	-1.61759	2.22468	ENG
regulation of megakaryocyte differentiation (GO:0045652)	0.14024	0.433494	0.118017	0.395525	-1.12738	2.21463	KAT2B;THBS1
positive regulation of cell-substrate adhesion (GO:0010811)	0.153893	0.433494	0.12936	0.395525	-1.17118	2.19185	DMTN;NPNT
steroid hormone mediated signaling pathway (GO:0043401)	0.242795	0.476657	0.222576	0.429069	-1.5433	2.1846	PLPP1
positive regulation of transcription of Notch receptor target (GO:0007221)	0.212091	0.45461	0.195404	0.407728	-1.40802	2.18348	KAT2B
negative regulation of lipid storage (GO:0010888)	0.201582	0.45356	0.186138	0.40479	-1.35943	2.1772	ABCA1
positive regulation of chromosome organization (GO:2001252)	0.232695	0.469159	0.213621	0.421043	-1.49263	2.1763	PML
sulfur compound transport (GO:0072348)	0.232695	0.469159	0.213621	0.421043	-1.48805	2.16962	SLC44A4
regulation of protein metabolic process (GO:0051246)	0.186629	0.450282	0.156714	0.39854	-1.28981	2.16511	KLF4;KLF2
neutrophil activation involved in immune response (GO:0002283)	0.107248	0.433494	0.055791	0.395525	-0.968967	2.16333	LGALS3;MANBA;SYNGR1;VNN1;GCA;MME;HEXB;QPCT;PECAM1;PADI2
cellular response to glucocorticoid stimulus (GO:0071385)	0.212091	0.45461	0.195404	0.407728	-1.38731	2.15135	ANXA1
androgen metabolic process (GO:0008209)	0.242795	0.476657	0.222576	0.429069	-1.5198	2.15133	SPP1
regulation of lymphocyte proliferation (GO:0050670)	0.190935	0.450282	0.176767	0.39854	-1.29733	2.14815	LGALS3
mesonephric tubule development (GO:0072164)	0.212091	0.45461	0.195404	0.407728	-1.3842	2.14654	NPNT
phosphatidylserine acyl-chain remodeling (GO:0036150)	0.252763	0.482284	0.231429	0.433277	-1.55859	2.14354	PLA2G1B
phosphatidylglycerol metabolic process (GO:0046471)	0.2626	0.49349	0.240182	0.440285	-1.59701	2.1354	PLA2G1B
regulation of lamellipodium organization (GO:1902743)	0.212091	0.45461	0.195404	0.407728	-1.36776	2.12105	DMTN
negative regulation of protein processing (GO:0010955)	0.190935	0.450282	0.176767	0.39854	-1.28067	2.12057	THBS1
negative regulation of innate immune response (GO:0045824)	0.242795	0.476657	0.222576	0.429069	-1.49599	2.11763	IRAK3
ureteric bud morphogenesis (GO:0060675)	0.242795	0.476657	0.222576	0.429069	-1.49182	2.11173	NPNT
meiosis I (GO:0007127)	0.252763	0.482284	0.231429	0.433277	-1.52395	2.09589	DNMT3L
regulation of lipid catabolic process (GO:0050994)	0.212091	0.45461	0.195404	0.407728	-1.34801	2.09041	APOA2
vitamin transport (GO:0051180)	0.272308	0.497803	0.248836	0.445589	-1.6035	2.08587	FOLR1
negative regulation of protein tyrosine kinase activity (GO:0061099)	0.252763	0.482284	0.231429	0.433277	-1.51062	2.07756	ZFYVE28
regulation of protein complex disassembly (GO:0043244)	0.190935	0.450282	0.176767	0.39854	-1.2515	2.07226	IRAK3
positive chemotaxis (GO:0050918)	0.212091	0.45461	0.195404	0.407728	-1.33201	2.0656	LGALS3
epithelial cell differentiation (GO:0030855)	0.135789	0.433494	0.105507	0.395525	-1.03317	2.06289	LGALS3;CPT1A;TST
cilium-dependent cell motility (GO:0060285)	0.281889	0.497803	0.257392	0.445589	-1.62522	2.05792	DNAH8
positive regulation of mononuclear cell migration (GO:0071677)	0.232695	0.469159	0.213621	0.421043	-1.40228	2.04455	LGALS3
positive regulation of cellular amide metabolic process (GO:0034250)	0.196157	0.45356	0.164721	0.39854	-1.25218	2.0396	BCL3;THBS1
neutrophil chemotaxis (GO:0030593)	0.1585	0.433698	0.133196	0.395525	-1.10499	2.0354	LGALS3;PLA2G1B
establishment of spindle orientation (GO:0051294)	0.252763	0.482284	0.231429	0.433277	-1.47794	2.03262	LLGL2
positive regulation of cellular response to transforming growth factor beta stimulus (GO:1903846)	0.232695	0.469159	0.213621	0.421043	-1.39078	2.02779	THBS1
protein import (GO:0017038)	0.172469	0.448119	0.144854	0.396267	-1.15296	2.02638	RANBP17;NUP62CL
positive regulation of cysteine-type endopeptidase activity (GO:2001056)	0.16779	0.441965	0.140944	0.396267	-1.13405	2.02432	AIM2;NOD1
cellular monovalent inorganic cation homeostasis (GO:0030004)	0.212091	0.45461	0.195404	0.407728	-1.30458	2.02307	ATP1B1
regulation of secretion by cell (GO:1903530)	0.172469	0.448119	0.144854	0.396267	-1.15095	2.02284	ANXA1;LLGL2
positive regulation of angiogenesis (GO:0045766)	0.15732	0.433494	0.122515	0.395525	-1.09307	2.0216	HSPB1;KLF4;THBS1
hyaluronan metabolic process (GO:0030212)	0.252763	0.482284	0.231429	0.433277	-1.46637	2.01671	HEXB
septin ring organization (GO:0031106)	0.212091	0.45461	0.195404	0.407728	-1.2925	2.00433	2001-09-01
protein processing (GO:0016485)	0.151063	0.433494	0.117557	0.395525	-1.0544	1.99288	KLK1;GGT1;PCSK6
peripheral nervous system development (GO:0007422)	0.2626	0.49349	0.240182	0.440285	-1.49008	1.99242	SERPINI1
intracellular estrogen receptor signaling pathway (GO:0030520)	0.232695	0.469159	0.213621	0.421043	-1.36387	1.98856	PADI2
regulation of lipoprotein lipase activity (GO:0051004)	0.242795	0.476657	0.222576	0.429069	-1.40453	1.98816	PCSK6
regulation of interleukin-2 production (GO:0032663)	0.252763	0.482284	0.231429	0.433277	-1.44243	1.98378	ANXA1
piRNA metabolic process (GO:0034587)	0.222461	0.462892	0.204564	0.415244	-1.31772	1.98054	TDRD12
sterol transport (GO:0015918)	0.252763	0.482284	0.231429	0.433277	-1.43885	1.97885	APOA2
response to progesterone (GO:0032570)	0.242795	0.476657	0.222576	0.429069	-1.39198	1.97039	THBS1
STAT cascade (GO:0097696)	0.2626	0.49349	0.240182	0.440285	-1.47271	1.9692	STAT4
innate immune response in mucosa (GO:0002227)	0.232695	0.469159	0.213621	0.421043	-1.34647	1.96319	PLA2G1B
regulation of lamellipodium assembly (GO:0010591)	0.291344	0.498018	0.265851	0.448286	-1.5893	1.96001	DMTN
calcium-independent cell-cell adhesion via plasma membrane cell-adhesion molecules (GO:0016338)	0.242795	0.476657	0.222576	0.429069	-1.38003	1.95348	CLDN1
phospholipid translocation (GO:0045332)	0.252763	0.482284	0.231429	0.433277	-1.41969	1.9525	ABCA1
negative regulation of protein import into nucleus (GO:0042308)	0.2626	0.49349	0.240182	0.440285	-1.45293	1.94275	APOD
cytokine-mediated signaling pathway (GO:0019221)	0.132838	0.433494	0.0649387	0.395525	-0.960451	1.93879	SOX2;AIM2;ANXA1;INPP5D;STAT4;IRAK3;NANOG;NOD1;PTGS2;XAF1;EDA2R;PML
regulation of cytokine production involved in inflammatory response (GO:1900015)	0.2626	0.49349	0.240182	0.440285	-1.44937	1.93798	APOD
regulation of calcium ion import (GO:0090279)	0.2626	0.49349	0.240182	0.440285	-1.44656	1.93423	LGALS3
protein O-linked fucosylation (GO:0036066)	0.190935	0.450282	0.176767	0.39854	-1.16535	1.92962	THBS1
mucosal immune response (GO:0002385)	0.281889	0.497803	0.257392	0.445589	-1.51762	1.92168	PLA2G1B
cortical actin cytoskeleton organization (GO:0030866)	0.252763	0.482284	0.231429	0.433277	-1.39568	1.91948	LLGL2
ATP biosynthetic process (GO:0006754)	0.354145	0.541549	0.322441	0.488072	-1.83202	1.90173	CHCHD10
cellular polysaccharide catabolic process (GO:0044247)	0.232695	0.469159	0.213621	0.421043	-1.30182	1.89808	MANBA
mesoderm development (GO:0007498)	0.252763	0.482284	0.231429	0.433277	-1.38002	1.89795	TCF15
regulation of viral release from host cell (GO:1902186)	0.291344	0.498018	0.265851	0.448286	-1.5386	1.89748	PML
photoperiodism (GO:0009648)	0.252763	0.482284	0.231429	0.433277	-1.37967	1.89747	PML
entrainment of circadian clock by photoperiod (GO:0043153)	0.242795	0.476657	0.222576	0.429069	-1.33985	1.89661	PML
phospholipid dephosphorylation (GO:0046839)	0.272308	0.497803	0.248836	0.445589	-1.45592	1.89389	PLPP1
phosphatidylglycerol acyl-chain remodeling (GO:0036148)	0.222461	0.462892	0.204564	0.415244	-1.25549	1.887	PLA2G1B
negative regulation of antigen receptor-mediated signaling pathway (GO:0050858)	0.212091	0.45461	0.195404	0.407728	-1.20617	1.87045	LGALS3
triglyceride metabolic process (GO:0006641)	0.153893	0.433494	0.12936	0.395525	-0.998838	1.86932	FABP3;APOA2
keratinocyte differentiation (GO:0030216)	0.186629	0.450282	0.156714	0.39854	-1.112	1.86665	TGM1;ANXA1
protein import into nucleus (GO:0006606)	0.15732	0.433494	0.122515	0.395525	-1.00754	1.86341	BCL3;RANBP17;NUP62CL
response to interferon-beta (GO:0035456)	0.232695	0.469159	0.213621	0.421043	-1.27074	1.85277	XAF1
ammonium transport (GO:0015696)	0.272308	0.497803	0.248836	0.445589	-1.4226	1.85055	SLC44A4
aorta morphogenesis (GO:0035909)	0.201582	0.45356	0.186138	0.40479	-1.15353	1.84744	ENG
regulation of interleukin-8 secretion (GO:2000482)	0.272308	0.497803	0.248836	0.445589	-1.41417	1.83959	ANXA1
cellular response to peptide hormone stimulus (GO:0071375)	0.179818	0.450282	0.140448	0.396267	-1.06221	1.82255	KAT2B;GNG3;PLA2G1B
epithelium development (GO:0060429)	0.196392	0.45356	0.153765	0.39854	-1.11713	1.81829	LGALS3;CPT1A;TST
monocarboxylic acid metabolic process (GO:0032787)	0.173301	0.4495	0.135236	0.395525	-1.03683	1.81727	AS3MT;VNN1;GGT1
positive regulation of interleukin-2 production (GO:0032743)	0.242795	0.476657	0.222576	0.429069	-1.27791	1.80893	ANXA1
regulation of cholesterol transport (GO:0032374)	0.242795	0.476657	0.222576	0.429069	-1.27516	1.80504	APOA2
limb development (GO:0060173)	0.281889	0.497803	0.257392	0.445589	-1.41049	1.78602	KAT2B
striated muscle cell development (GO:0055002)	0.242795	0.476657	0.222576	0.429069	-1.25871	1.78176	DMD
triglyceride catabolic process (GO:0019433)	0.2626	0.49349	0.240182	0.440285	-1.3246	1.77116	FABP3
positive regulation of endopeptidase activity (GO:0010950)	0.281889	0.497803	0.257392	0.445589	-1.39856	1.77092	AIM2
cellular nitrogen compound biosynthetic process (GO:0044271)	0.272308	0.497803	0.248836	0.445589	-1.35122	1.75769	NQO1
glutamate metabolic process (GO:0006536)	0.252763	0.482284	0.231429	0.433277	-1.27446	1.75277	GGT1
regulation of heterotypic cell-cell adhesion (GO:0034114)	0.232695	0.469159	0.213621	0.421043	-1.1953	1.74278	KLF4
regulation of transcription, DNA-templated (GO:0006355)	0.152958	0.433494	0.045519	0.365621	-0.926407	1.73941	CASZ1;EPAS1;TFCP2L1;SOX2;SPIC;DNMT3L;SOX15;SPP1;MYBL2;FOXD3;TCF15;ESRRB;RFX2;ARID5B;NR0B1;KLF4;POU2F3;UTF1;KLF2;PML;NR5A2;KAT6B;BCL3;NANOG;NUPR1;ENG
positive regulation of vascular endothelial growth factor production (GO:0010575)	0.281889	0.497803	0.257392	0.445589	-1.37344	1.73911	PTGS2
membrane lipid biosynthetic process (GO:0046467)	0.191385	0.450282	0.160709	0.39854	-1.04322	1.72493	ST8SIA6;PLPP1
response to dsRNA (GO:0043331)	0.281889	0.497803	0.257392	0.445589	-1.35264	1.71276	IRAK3
regulation of neurogenesis (GO:0050767)	0.177169	0.450282	0.148786	0.39765	-0.986607	1.70747	CASZ1;LRP2
regulation of fibroblast growth factor receptor signaling pathway (GO:0040036)	0.242795	0.476657	0.222576	0.429069	-1.20023	1.69897	THBS1
cellular response to catecholamine stimulus (GO:0071870)	0.272308	0.497803	0.248836	0.445589	-1.30432	1.69668	APLP1
regulation of neuronal synaptic plasticity (GO:0048168)	0.281889	0.497803	0.257392	0.445589	-1.33986	1.69658	SYNGR1
regulation of transcription involved in G1/S transition of mitotic cell cycle (GO:0000083)	0.300675	0.507007	0.274214	0.453789	-1.41035	1.69485	ESRRB
regulation of epidermal growth factor-activated receptor activity (GO:0007176)	0.281889	0.497803	0.257392	0.445589	-1.33461	1.68994	ZFYVE28
regulation of T cell migration (GO:2000404)	0.212091	0.45461	0.195404	0.407728	-1.08654	1.68494	APOD
regulation of potassium ion transmembrane transporter activity (GO:1901016)	0.291344	0.498018	0.265851	0.448286	-1.36421	1.68241	ATP1B1
regulation of bone resorption (GO:0045124)	0.2626	0.49349	0.240182	0.440285	-1.25766	1.68165	SPP1
peptide metabolic process (GO:0006518)	0.160479	0.43751	0.125022	0.395525	-0.918479	1.68044	MME;DMD;PTGES
negative regulation of viral transcription (GO:0032897)	0.272308	0.497803	0.248836	0.445589	-1.28953	1.67744	POU2F3
regulation of pri-miRNA transcription from RNA polymerase II promoter (GO:1902893)	0.300675	0.507007	0.274214	0.453789	-1.39549	1.677	NFIB
sterol metabolic process (GO:0016125)	0.186629	0.450282	0.156714	0.39854	-0.993113	1.66707	ABCA1;APOA2
regulation of cell division (GO:0051302)	0.215381	0.457073	0.18094	0.40479	-1.08118	1.65999	SUSD2;ESRRB
positive regulation of interleukin-1 beta secretion (GO:0050718)	0.291344	0.498018	0.265851	0.448286	-1.34491	1.65861	AIM2
lamellipodium assembly (GO:0030032)	0.272308	0.497803	0.248836	0.445589	-1.27346	1.65655	DMTN
actin cytoskeleton reorganization (GO:0031532)	0.196157	0.45356	0.164721	0.39854	-1.01668	1.65601	ANXA1;DMTN
regulation of T cell proliferation (GO:0042129)	0.200944	0.45356	0.168752	0.39854	-1.0267	1.64758	LGALS3;ANXA1
cellular amide metabolic process (GO:0043603)	0.200944	0.45356	0.168752	0.39854	-1.01749	1.6328	VNN1;MME
mammary gland development (GO:0030879)	0.281889	0.497803	0.257392	0.445589	-1.28848	1.63153	CSN3
peptide catabolic process (GO:0043171)	0.291344	0.498018	0.265851	0.448286	-1.32214	1.63053	GGT1
positive regulation of histone methylation (GO:0031062)	0.281889	0.497803	0.257392	0.445589	-1.28434	1.62628	TET1
cellular senescence (GO:0090398)	0.281889	0.497803	0.257392	0.445589	-1.28314	1.62477	PML
phosphatidylcholine acyl-chain remodeling (GO:0036151)	0.309883	0.511564	0.282483	0.459726	-1.38446	1.62198	PLA2G1B
negative regulation of wound healing (GO:0061045)	0.291344	0.498018	0.265851	0.448286	-1.31354	1.61992	KNG1
negative regulation of protein localization to membrane (GO:1905476)	0.281889	0.497803	0.257392	0.445589	-1.26912	1.60702	DMTN
regulation of chemotaxis (GO:0050920)	0.281889	0.497803	0.257392	0.445589	-1.26503	1.60184	THBS1
negative regulation of G1/S transition of mitotic cell cycle (GO:2000134)	0.281889	0.497803	0.257392	0.445589	-1.26133	1.59715	KLF4
regulation of ion homeostasis (GO:2000021)	0.272308	0.497803	0.248836	0.445589	-1.22698	1.59608	PML
glutamine family amino acid metabolic process (GO:0009064)	0.272308	0.497803	0.248836	0.445589	-1.22379	1.59193	GGT1
positive regulation of protein oligomerization (GO:0032461)	0.272308	0.497803	0.248836	0.445589	-1.22331	1.59131	AIM2
regulation of NF-kappaB import into nucleus (GO:0042345)	0.300675	0.507007	0.274214	0.453789	-1.32307	1.58997	BCL3
regulation of protein oligomerization (GO:0032459)	0.272308	0.497803	0.248836	0.445589	-1.2157	1.58141	AIM2
organic cation transport (GO:0015695)	0.281889	0.497803	0.257392	0.445589	-1.2479	1.58014	SLC44A4
regulation of cardiac muscle contraction by regulation of the release of sequestered calcium ion (GO:0010881)	0.212091	0.45461	0.195404	0.407728	-1.01782	1.57837	DMD
lipid translocation (GO:0034204)	0.2626	0.49349	0.240182	0.440285	-1.1717	1.5667	ABCA1
carboxylic acid catabolic process (GO:0046395)	0.318971	0.516298	0.290657	0.463934	-1.36667	1.56163	HEXB
lamellipodium organization (GO:0097581)	0.291344	0.498018	0.265851	0.448286	-1.26465	1.55964	DMTN
in utero embryonic development (GO:0001701)	0.291344	0.498018	0.265851	0.448286	-1.26106	1.55521	FOXD3
regulation of protein ubiquitination involved in ubiquitin-dependent protein catabolic process (GO:2000058)	0.291344	0.498018	0.265851	0.448286	-1.26069	1.55475	PML
glycolytic process (GO:0006096)	0.272308	0.497803	0.248836	0.445589	-1.18829	1.54576	HK1
regulation of pathway-restricted SMAD protein phosphorylation (GO:0060393)	0.186629	0.450282	0.156714	0.39854	-0.918924	1.54254	GDF3;ENG
diterpenoid metabolic process (GO:0016101)	0.200944	0.45356	0.168752	0.39854	-0.958856	1.53871	APOA2;LRP2
negative regulation of intrinsic apoptotic signaling pathway (GO:2001243)	0.200944	0.45356	0.168752	0.39854	-0.957276	1.53617	VNN1;HSPB1
response to reactive oxygen species (GO:0000302)	0.191385	0.450282	0.160709	0.39854	-0.92809	1.53457	MPV17L;APOD
lipid catabolic process (GO:0016042)	0.252763	0.482284	0.231429	0.433277	-1.11357	1.5315	PLA2G1B
epidermal cell differentiation (GO:0009913)	0.225058	0.466348	0.189138	0.407728	-1.0199	1.52107	TGM1;ANXA1
regulation of keratinocyte differentiation (GO:0045616)	0.32794	0.522883	0.29874	0.470302	-1.36412	1.52089	AQP3
negative regulation of cell adhesion (GO:0007162)	0.215381	0.457073	0.18094	0.40479	-0.989199	1.51876	DMTN;KNG1
muscle organ development (GO:0007517)	0.191385	0.450282	0.160709	0.39854	-0.918131	1.5181	MRAS;DMD
digestive system development (GO:0055123)	0.2626	0.49349	0.240182	0.440285	-1.13394	1.51622	COBL
synaptic transmission, cholinergic (GO:0007271)	0.318971	0.516298	0.290657	0.463934	-1.32637	1.51558	NQO1
cellular lipid catabolic process (GO:0044242)	0.281889	0.497803	0.257392	0.445589	-1.19632	1.51483	APOA2
apoptotic cell clearance (GO:0043277)	0.300675	0.507007	0.274214	0.453789	-1.25534	1.50858	THBS1
purine ribonucleotide metabolic process (GO:0009150)	0.220215	0.462892	0.185033	0.40479	-0.994077	1.50419	ATP1B1;SULT6B1
cellular modified amino acid biosynthetic process (GO:0042398)	0.281889	0.497803	0.257392	0.445589	-1.17774	1.49131	GGT1
regulation of NIK/NF-kappaB signaling (GO:1901222)	0.318971	0.516298	0.290657	0.463934	-1.29805	1.48323	NOD1
negative regulation of peptidase activity (GO:0010466)	0.200944	0.45356	0.168752	0.39854	-0.924139	1.48299	SERPINI1;KNG1
fatty acid derivative biosynthetic process (GO:1901570)	0.281889	0.497803	0.257392	0.445589	-1.16821	1.47924	BDH1
ATP generation from ADP (GO:0006757)	0.281889	0.497803	0.257392	0.445589	-1.16446	1.47449	HK1
glycerophospholipid metabolic process (GO:0006650)	0.210557	0.45461	0.176862	0.39854	-0.945795	1.47355	PLA2G1B;ACP6
oligosaccharide metabolic process (GO:0009311)	0.205744	0.45461	0.172799	0.39854	-0.931084	1.47216	MANBA;ST8SIA6
glycolipid metabolic process (GO:0006664)	0.215381	0.457073	0.18094	0.40479	-0.954311	1.4652	HEXB;ST8SIA6
DNA damage response, signal transduction by p53 class mediator resulting in cell cycle arrest (GO:0006977)	0.200944	0.45356	0.168752	0.39854	-0.911113	1.46209	PLAGL1;PML
regulation of cell cycle G1/S phase transition (GO:1902806)	0.281889	0.497803	0.257392	0.445589	-1.14781	1.45341	SUSD2
regulation of protein import into nucleus (GO:0042306)	0.291344	0.498018	0.265851	0.448286	-1.1774	1.45203	APOD
positive regulation of lipid metabolic process (GO:0045834)	0.252763	0.482284	0.231429	0.433277	-1.05502	1.45097	APOA2
protein localization to cilium (GO:0061512)	0.2626	0.49349	0.240182	0.440285	-1.0843	1.44985	TULP1
positive regulation of transcription from RNA polymerase II promoter in response to stress (GO:0036003)	0.32794	0.522883	0.29874	0.470302	-1.28826	1.43631	KLF2
negative regulation of MAP kinase activity (GO:0043407)	0.196157	0.45356	0.164721	0.39854	-0.881743	1.43622	UCHL1;IRAK3
negative regulation of peptidyl-tyrosine phosphorylation (GO:0050732)	0.309883	0.511564	0.282483	0.459726	-1.22263	1.43239	DMTN
eosinophil migration (GO:0072677)	0.281889	0.497803	0.257392	0.445589	-1.12659	1.42654	LGALS3
potassium ion homeostasis (GO:0055075)	0.291344	0.498018	0.265851	0.448286	-1.15276	1.42165	ATP1B1
eosinophil chemotaxis (GO:0048245)	0.281889	0.497803	0.257392	0.445589	-1.11918	1.41715	LGALS3
response to glucocorticoid (GO:0051384)	0.281889	0.497803	0.257392	0.445589	-1.11262	1.40885	ANXA1
regulation of protein transport (GO:0051223)	0.309883	0.511564	0.282483	0.459726	-1.20095	1.40699	LLGL2
striated muscle contraction (GO:0006941)	0.196157	0.45356	0.164721	0.39854	-0.863381	1.40631	DMD;ATP1B1
protein import into nucleus, translocation (GO:0000060)	0.291344	0.498018	0.265851	0.448286	-1.13985	1.40572	BCL3
homophilic cell adhesion via plasma membrane adhesion molecules (GO:0007156)	0.210557	0.45461	0.176862	0.39854	-0.9015	1.40454	PECAM1;MPZL2
plasma membrane bounded cell projection assembly (GO:0120031)	0.214372	0.456878	0.150974	0.39854	-0.911101	1.40314	ABCC4;DMTN;RFX2;EMP1;SEPT1
response to ketone (GO:1901654)	0.300675	0.507007	0.274214	0.453789	-1.16707	1.4025	THBS1
regulation of voltage-gated calcium channel activity (GO:1901385)	0.291344	0.498018	0.265851	0.448286	-1.1355	1.40035	DMD
regulation of angiogenesis (GO:0045765)	0.20745	0.45461	0.153517	0.39854	-0.87898	1.38252	HSPB1;KLF4;THBS1;PML
positive regulation of interleukin-1 secretion (GO:0050716)	0.32794	0.522883	0.29874	0.470302	-1.23491	1.37683	AIM2
cholesterol metabolic process (GO:0008203)	0.229909	0.469159	0.193256	0.407728	-0.931998	1.3701	ABCA1;APOA2
lytic vacuole organization (GO:0080171)	0.318971	0.516298	0.290657	0.463934	-1.19752	1.36835	ABCA1
response to organic cyclic compound (GO:0014070)	0.234767	0.472698	0.197386	0.410717	-0.942887	1.3664	SPP1;AQP3
regulation of calcium ion transmembrane transporter activity (GO:1901019)	0.309883	0.511564	0.282483	0.459726	-1.16563	1.3656	DMD
histone acetylation (GO:0016573)	0.244499	0.478118	0.205677	0.415808	-0.965549	1.36002	KAT2B;KAT6B
positive regulation of endothelial cell migration (GO:0010595)	0.239631	0.476657	0.201527	0.415244	-0.95057	1.35804	HSPB1;THBS1
regulation of telomere maintenance (GO:0032204)	0.291344	0.498018	0.265851	0.448286	-1.10049	1.35718	PML
calcium-mediated signaling (GO:0019722)	0.239631	0.476657	0.201527	0.415244	-0.948938	1.35571	DMTN;ATP1B1
positive regulation of phospholipid metabolic process (GO:1903727)	0.318971	0.516298	0.290657	0.463934	-1.1834	1.35222	FABP3
lipid modification (GO:0030258)	0.300675	0.507007	0.274214	0.453789	-1.1099	1.33379	PLPP1
positive regulation of histone modification (GO:0031058)	0.32794	0.522883	0.29874	0.470302	-1.19628	1.33377	TET1
cellular response to ketone (GO:1901655)	0.318971	0.516298	0.290657	0.463934	-1.16467	1.33082	SPP1
nuclear import (GO:0051170)	0.244499	0.478118	0.205677	0.415808	-0.943626	1.32914	RANBP17;NUP62CL
macromolecular complex assembly (GO:0065003)	0.213319	0.45534	0.167463	0.39854	-0.859293	1.32758	DMTN;DMD;PML
negative regulation of T cell activation (GO:0050868)	0.371048	0.552137	0.337798	0.500666	-1.33675	1.32528	LGALS3
cellular response to cytokine stimulus (GO:0071345)	0.149971	0.433494	0.0847827	0.395525	-0.694352	1.3174	SOX2;ANXA1;MME;INPP5D;STAT4;IRAK3;NANOG;NPNT;PTGS2
regulation of release of sequestered calcium ion into cytosol by sarcoplasmic reticulum (GO:0010880)	0.272308	0.497803	0.248836	0.445589	-1.00854	1.31193	DMD
negative regulation of secretion by cell (GO:1903531)	0.33679	0.529647	0.30673	0.477847	-1.20024	1.30621	ANXA1
negative regulation of endothelial cell proliferation (GO:0001937)	0.33679	0.529647	0.30673	0.477847	-1.19821	1.304	THBS1
negative regulation of cell proliferation (GO:0008285)	0.204617	0.45461	0.130812	0.395525	-0.820615	1.302	SOX2;KAT2B;FABP3;APOD;KLF4;PLPP1;PML
negative regulation of smooth muscle cell proliferation (GO:0048662)	0.309883	0.511564	0.282483	0.459726	-1.10719	1.29714	APOD
negative regulation of transcription, DNA-templated (GO:0045892)	0.186508	0.450282	0.0892256	0.395525	-0.77008	1.29318	CBX7;FOXD3;ARID5B;NR0B1;KLF4;KLF2;PML;IRF2BPL;SOX2;DNMT3L;KAT6B;NFIB;SOX15;BCL3
negative regulation of protein serine/threonine kinase activity (GO:0071901)	0.225058	0.466348	0.189138	0.407728	-0.866604	1.29245	UCHL1;IRAK3
negative regulation of interleukin-6 production (GO:0032715)	0.281889	0.497803	0.257392	0.445589	-1.01804	1.28909	IRAK3
cortical cytoskeleton organization (GO:0030865)	0.32794	0.522883	0.29874	0.470302	-1.15214	1.28455	LLGL2
histone H3-K4 methylation (GO:0051568)	0.272308	0.497803	0.248836	0.445589	-0.986711	1.28353	TET2
regulation of phosphorylation (GO:0042325)	0.209908	0.45461	0.164695	0.39854	-0.820883	1.28147	HSPB1;THBS1;PML
positive regulation of substrate adhesion-dependent cell spreading (GO:1900026)	0.309883	0.511564	0.282483	0.459726	-1.0924	1.27981	DMTN
response to insulin (GO:0032868)	0.244499	0.478118	0.205677	0.415808	-0.907614	1.27841	KAT2B;PLA2G1B
regulation of endopeptidase activity (GO:0052548)	0.229909	0.469159	0.193256	0.407728	-0.86952	1.27826	SERPINI1;KNG1
cytoplasmic pattern recognition receptor signaling pathway (GO:0002753)	0.281889	0.497803	0.257392	0.445589	-1.00359	1.27079	NOD1
nucleotide-binding domain, leucine rich repeat containing receptor signaling pathway (GO:0035872)	0.291344	0.498018	0.265851	0.448286	-1.02984	1.27006	NOD1
chondrocyte differentiation (GO:0002062)	0.318971	0.516298	0.290657	0.463934	-1.11029	1.26868	NFIB
regulation of ryanodine-sensitive calcium-release channel activity (GO:0060314)	0.291344	0.498018	0.265851	0.448286	-1.02484	1.26389	DMD
modulation by host of viral transcription (GO:0043921)	0.309883	0.511564	0.282483	0.459726	-1.07807	1.26303	POU2F3
retinoid metabolic process (GO:0001523)	0.264003	0.495504	0.222367	0.429069	-0.939635	1.2514	APOA2;LRP2
regulation of protein targeting to membrane (GO:0090313)	0.309883	0.511564	0.282483	0.459726	-1.0676	1.25076	DMTN
purine ribonucleoside monophosphate biosynthetic process (GO:0009168)	0.411401	0.57875	0.374694	0.523171	-1.408	1.25057	CHCHD10
sodium ion homeostasis (GO:0055078)	0.300675	0.507007	0.274214	0.453789	-1.03864	1.24816	ATP1B1
regulation of defense response to virus by host (GO:0050691)	0.33679	0.529647	0.30673	0.477847	-1.14667	1.24791	AIM2
response to exogenous dsRNA (GO:0043330)	0.362652	0.548383	0.330164	0.494749	-1.22822	1.24579	IRAK3
anterograde axonal transport (GO:0008089)	0.345525	0.536048	0.314631	0.483604	-1.16995	1.2433	HSPB1
lysosome organization (GO:0007040)	0.345525	0.536048	0.314631	0.483604	-1.16973	1.24306	ABCA1
negative regulation of protein phosphorylation (GO:0001933)	0.210181	0.45461	0.155651	0.39854	-0.794	1.23847	DMTN;HSPB1;DMD;ENG
glucose metabolic process (GO:0006006)	0.210557	0.45461	0.176862	0.39854	-0.787464	1.22687	APOD;SLC25A12
negative regulation of axonogenesis (GO:0050771)	0.272308	0.497803	0.248836	0.445589	-0.940837	1.22386	MCF2
endodermal cell differentiation (GO:0035987)	0.354145	0.541549	0.322441	0.488072	-1.17699	1.22177	LAMA3
oxoacid metabolic process (GO:0043436)	0.354145	0.541549	0.322441	0.488072	-1.17145	1.21603	SULT6B1
signal transduction in response to DNA damage (GO:0042770)	0.291344	0.498018	0.265851	0.448286	-0.984854	1.21457	BCL3
negative regulation of endocytosis (GO:0045806)	0.318971	0.516298	0.290657	0.463934	-1.06126	1.21266	LGALS3
positive regulation of T cell differentiation (GO:0045582)	0.354145	0.541549	0.322441	0.488072	-1.16808	1.21252	VNN1
regulation of protein autophosphorylation (GO:0031952)	0.345525	0.536048	0.314631	0.483604	-1.13783	1.20916	ENG
leukocyte cell-cell adhesion (GO:0007159)	0.309883	0.511564	0.282483	0.459726	-1.032	1.20905	PECAM1
renal water homeostasis (GO:0003091)	0.345525	0.536048	0.314631	0.483604	-1.13661	1.20787	AQP3
regulation of macrophage derived foam cell differentiation (GO:0010743)	0.32794	0.522883	0.29874	0.470302	-1.08071	1.20491	ABCA1
positive regulation of Notch signaling pathway (GO:0045747)	0.362652	0.548383	0.330164	0.494749	-1.18537	1.20233	KAT2B
regulation of Notch signaling pathway (GO:0008593)	0.239631	0.476657	0.201527	0.415244	-0.841481	1.20219	KAT2B;LLGL2
signal transduction involved in mitotic G1 DNA damage checkpoint (GO:0072431)	0.205744	0.45461	0.172799	0.39854	-0.754158	1.19241	PLAGL1;PML
intracellular steroid hormone receptor signaling pathway (GO:0030518)	0.220215	0.462892	0.185033	0.40479	-0.78664	1.1903	PADI2;PLPP1
actin filament organization (GO:0007015)	0.213319	0.45534	0.167463	0.39854	-0.769879	1.18944	DMTN;PLA2G1B;COBL
negative regulation of receptor activity (GO:2000272)	0.354145	0.541549	0.322441	0.488072	-1.13946	1.18281	ZFYVE28
negative regulation of intracellular steroid hormone receptor signaling pathway (GO:0033144)	0.318971	0.516298	0.290657	0.463934	-1.03326	1.18066	NR0B1
positive regulation of MAP kinase activity (GO:0043406)	0.20745	0.45461	0.153517	0.39854	-0.746408	1.174	GNG3;PLA2G1B;NOD1;THBS1
negative regulation of organelle assembly (GO:1902116)	0.309883	0.511564	0.282483	0.459726	-1.00028	1.17189	KAT2B
negative regulation of endothelial cell migration (GO:0010596)	0.371048	0.552137	0.337798	0.500666	-1.17266	1.1626	THBS1
regulation of striated muscle contraction (GO:0006942)	0.32794	0.522883	0.29874	0.470302	-1.03388	1.1527	DMD
L-amino acid transport (GO:0015807)	0.291344	0.498018	0.265851	0.448286	-0.933385	1.1511	SLC25A12
muscle fiber development (GO:0048747)	0.309883	0.511564	0.282483	0.459726	-0.982476	1.15103	DMD
negative regulation of cell-cell adhesion (GO:0022408)	0.345525	0.536048	0.314631	0.483604	-1.08246	1.15032	KLF4
mitochondrial transmembrane transport (GO:1990542)	0.354145	0.541549	0.322441	0.488072	-1.0998	1.14164	CPT1A
fat-soluble vitamin metabolic process (GO:0006775)	0.300675	0.507007	0.274214	0.453789	-0.945888	1.1367	LRP2
3'-phosphoadenosine 5'-phosphosulfate metabolic process (GO:0050427)	0.291344	0.498018	0.265851	0.448286	-0.919365	1.13381	SULT6B1
regulation of vascular endothelial growth factor production (GO:0010574)	0.309883	0.511564	0.282483	0.459726	-0.964168	1.12958	PTGS2
positive regulation of viral genome replication (GO:0045070)	0.345525	0.536048	0.314631	0.483604	-1.06172	1.12827	NR5A2
bicellular tight junction assembly (GO:0070830)	0.318971	0.516298	0.290657	0.463934	-0.985378	1.12595	CLDN1
regulation of T cell receptor signaling pathway (GO:0050856)	0.300675	0.507007	0.274214	0.453789	-0.935564	1.12429	LGALS3
phosphatidylethanolamine acyl-chain remodeling (GO:0036152)	0.300675	0.507007	0.274214	0.453789	-0.933806	1.12218	PLA2G1B
purine ribonucleoside triphosphate metabolic process (GO:0009205)	0.354145	0.541549	0.322441	0.488072	-1.07938	1.12045	ATP1B1
phosphate-containing compound metabolic process (GO:0006796)	0.223989	0.465424	0.166489	0.39854	-0.747759	1.11877	ACP6;INPP5D;ENPP3;PLPP1
water-soluble vitamin metabolic process (GO:0006767)	0.273761	0.497803	0.230753	0.433277	-0.86114	1.11561	VNN1;ACP5
connective tissue development (GO:0061448)	0.33679	0.529647	0.30673	0.477847	-1.02266	1.11295	ARID5B
alpha-amino acid metabolic process (GO:1901605)	0.345525	0.536048	0.314631	0.483604	-1.03784	1.1029	CKB
positive regulation of fibroblast proliferation (GO:0048146)	0.318971	0.516298	0.290657	0.463934	-0.965039	1.10271	PLA2G1B
carbohydrate derivative biosynthetic process (GO:1901137)	0.32794	0.522883	0.29874	0.470302	-0.985701	1.09898	ST8SIA6
platelet aggregation (GO:0070527)	0.362652	0.548383	0.330164	0.494749	-1.07717	1.09259	HSPB1
negative regulation of cysteine-type endopeptidase activity involved in apoptotic process (GO:0043154)	0.229909	0.469159	0.193256	0.407728	-0.741025	1.08936	KLF4;THBS1
axonemal dynein complex assembly (GO:0070286)	0.362652	0.548383	0.330164	0.494749	-1.05898	1.07414	DNAH8
negative regulation of locomotion (GO:0040013)	0.291344	0.498018	0.265851	0.448286	-0.867709	1.0701	PML
steroid biosynthetic process (GO:0006694)	0.283513	0.498018	0.23916	0.440285	-0.848505	1.06954	NR0B1;TFCP2L1
negative regulation of tumor necrosis factor superfamily cytokine production (GO:1903556)	0.345525	0.536048	0.314631	0.483604	-1.00105	1.06381	IRAK3
cellular response to drug (GO:0035690)	0.33679	0.529647	0.30673	0.477847	-0.971494	1.05727	AIM2
negative regulation of transferase activity (GO:0051348)	0.33679	0.529647	0.30673	0.477847	-0.97117	1.05692	CHCHD10
negative regulation of toll-like receptor signaling pathway (GO:0034122)	0.345525	0.536048	0.314631	0.483604	-0.994044	1.05636	IRAK3
cellular response to cAMP (GO:0071320)	0.33679	0.529647	0.30673	0.477847	-0.968481	1.05399	DMTN
cellular response to glucagon stimulus (GO:0071377)	0.354145	0.541549	0.322441	0.488072	-1.00866	1.04704	GNG3
regulation of intracellular steroid hormone receptor signaling pathway (GO:0033143)	0.309883	0.511564	0.282483	0.459726	-0.884462	1.0362	NR0B1
striated muscle tissue development (GO:0014706)	0.32794	0.522883	0.29874	0.470302	-0.929294	1.03609	MYLPF
negative regulation of mitochondrion organization (GO:0010823)	0.362652	0.548383	0.330164	0.494749	-1.01961	1.0342	MPV17L
positive regulation of JNK cascade (GO:0046330)	0.268882	0.497803	0.226557	0.433277	-0.787047	1.03377	EDA2R;CTGF
phosphatidylserine metabolic process (GO:0006658)	0.309883	0.511564	0.282483	0.459726	-0.881336	1.03254	PLA2G1B
regulation of ubiquitin-protein transferase activity (GO:0051438)	0.345525	0.536048	0.314631	0.483604	-0.968133	1.02883	ZYG11A
positive regulation of phosphate metabolic process (GO:0045937)	0.318971	0.516298	0.290657	0.463934	-0.897061	1.02503	THBS1
endoderm formation (GO:0001706)	0.387509	0.559361	0.352809	0.507801	-1.08014	1.02399	LAMA3
negative regulation of transmembrane receptor protein serine/threonine kinase signaling pathway (GO:0090101)	0.273761	0.497803	0.230753	0.433277	-0.789835	1.02323	GDF3;LRP2
cellular response to hypoxia (GO:0071456)	0.255066	0.486056	0.201664	0.415244	-0.740872	1.0122	EPAS1;PTGS2;AQP3
inflammatory response (GO:0006954)	0.240704	0.476657	0.171114	0.39854	-0.710287	1.01158	ANXA1;VNN1;KLK1;NOD1;THBS1
acylglycerol metabolic process (GO:0006639)	0.387509	0.559361	0.352809	0.507801	-1.06612	1.0107	APOA2
cellular response to growth factor stimulus (GO:0071363)	0.279928	0.497803	0.222322	0.429069	-0.787921	1.0032	ANXA1;HSPB1;KLF4
extracellular matrix disassembly (GO:0022617)	0.278638	0.497803	0.234954	0.438229	-0.784228	1.00212	LAMA3;SPP1
positive regulation of lipid biosynthetic process (GO:0046889)	0.318971	0.516298	0.290657	0.463934	-0.876395	1.00142	FABP3
erythrocyte differentiation (GO:0030218)	0.379333	0.553982	0.345347	0.502502	-1.03143	0.999807	DMTN
homotypic cell-cell adhesion (GO:0034109)	0.403542	0.573091	0.367482	0.518431	-1.10114	0.999253	HSPB1
positive regulation of translation (GO:0045727)	0.278638	0.497803	0.234954	0.438229	-0.780586	0.997466	BCL3;THBS1
positive regulation of innate immune response (GO:0045089)	0.403542	0.573091	0.367482	0.518431	-1.09886	0.997188	TLR5
ncRNA metabolic process (GO:0034660)	0.371048	0.552137	0.337798	0.500666	-0.994152	0.985627	TDRD12
actin-myosin filament sliding (GO:0033275)	0.403542	0.573091	0.367482	0.518431	-1.08135	0.981302	DMD
positive regulation of smooth muscle cell proliferation (GO:0048661)	0.395579	0.565545	0.360188	0.512008	-1.05197	0.975607	THBS1
regulation of peptidyl-threonine phosphorylation (GO:0010799)	0.395579	0.565545	0.360188	0.512008	-1.05001	0.973783	DMTN
negative regulation of cysteine-type endopeptidase activity (GO:2000117)	0.249372	0.482284	0.209837	0.421043	-0.701024	0.973589	KLF4;THBS1
negative regulation of extrinsic apoptotic signaling pathway (GO:2001237)	0.268882	0.497803	0.226557	0.433277	-0.739915	0.971864	LGALS3;THBS1
keratan sulfate metabolic process (GO:0042339)	0.371048	0.552137	0.337798	0.500666	-0.966331	0.958045	HEXB
regulation of interleukin-8 production (GO:0032677)	0.371048	0.552137	0.337798	0.500666	-0.958746	0.950524	TLR5
positive regulation of protein kinase B signaling (GO:0051897)	0.237509	0.476657	0.187207	0.406521	-0.657745	0.945541	THBS1;ENG;FGF4
muscle filament sliding (GO:0030049)	0.403542	0.573091	0.367482	0.518431	-1.03885	0.942727	DMD
regulation of type I interferon production (GO:0032479)	0.312673	0.5156	0.264452	0.448286	-0.806647	0.937806	RNF125;UBE2L6
regulation of sodium ion transmembrane transporter activity (GO:2000649)	0.395579	0.565545	0.360188	0.512008	-1.00981	0.936502	DMD
negative regulation of neurogenesis (GO:0050768)	0.362652	0.548383	0.330164	0.494749	-0.920922	0.934101	SOX2
synaptic vesicle endocytosis (GO:0048488)	0.32794	0.522883	0.29874	0.470302	-0.83384	0.92967	DNAJC6
ferric iron transport (GO:0015682)	0.387509	0.559361	0.352809	0.507801	-0.976326	0.925572	STEAP3
negative regulation of epithelial cell migration (GO:0010633)	0.379333	0.553982	0.345347	0.502502	-0.951451	0.922281	THBS1
cardiac muscle tissue morphogenesis (GO:0055008)	0.387509	0.559361	0.352809	0.507801	-0.972279	0.921735	ENG
skeletal muscle organ development (GO:0060538)	0.32794	0.522883	0.29874	0.470302	-0.826644	0.921647	MYLPF
positive regulation of stress-activated MAPK cascade (GO:0032874)	0.288384	0.498018	0.243369	0.445035	-0.739833	0.919954	EDA2R;CTGF
regulation of glucose import (GO:0046324)	0.345525	0.536048	0.314631	0.483604	-0.865041	0.919271	PLA2G1B
nucleotide-binding oligomerization domain containing signaling pathway (GO:0070423)	0.318971	0.516298	0.290657	0.463934	-0.803523	0.91815	NOD1
regulation of filopodium assembly (GO:0051489)	0.387509	0.559361	0.352809	0.507801	-0.962453	0.912421	DMTN
positive regulation of dendrite development (GO:1900006)	0.354145	0.541549	0.322441	0.488072	-0.878787	0.912223	COBL
regulation of substrate adhesion-dependent cell spreading (GO:1900024)	0.42681	0.588785	0.388874	0.532755	-1.07079	0.911685	DMTN
positive regulation of leukocyte migration (GO:0002687)	0.371048	0.552137	0.337798	0.500666	-0.917493	0.909625	LGALS3
natural killer cell activation (GO:0030101)	0.387509	0.559361	0.352809	0.507801	-0.947874	0.898599	ULBP1
regulation of DNA repair (GO:0006282)	0.395579	0.565545	0.360188	0.512008	-0.965193	0.895125	PML
cellular response to organic cyclic compound (GO:0071407)	0.265687	0.497803	0.210462	0.421043	-0.671687	0.89028	DMTN;SPP1;FOLR1
positive regulation of NIK/NF-kappaB signaling (GO:1901224)	0.379333	0.553982	0.345347	0.502502	-0.918363	0.890207	NOD1
chondroitin sulfate metabolic process (GO:0030204)	0.33679	0.529647	0.30673	0.477847	-0.81704	0.88918	HEXB
positive regulation of calcium ion transport into cytosol (GO:0010524)	0.354145	0.541549	0.322441	0.488072	-0.849527	0.88185	PLA2G1B
antibacterial humoral response (GO:0019731)	0.379333	0.553982	0.345347	0.502502	-0.909381	0.8815	PLA2G1B
protein glycosylation (GO:0006486)	0.248019	0.482284	0.195848	0.408086	-0.628352	0.87608	TET2;TET1;ST8SIA6
negative regulation of MAPK cascade (GO:0043409)	0.288384	0.498018	0.243369	0.445035	-0.702975	0.874121	UCHL1;IRAK3
negative regulation of STAT cascade (GO:1904893)	0.42681	0.588785	0.388874	0.532755	-1.02565	0.873251	BCL3
protein acetylation (GO:0006473)	0.362652	0.548383	0.330164	0.494749	-0.860276	0.872587	KAT2B
vasculogenesis (GO:0001570)	0.354145	0.541549	0.322441	0.488072	-0.835569	0.867361	ENG
positive regulation of DNA replication (GO:0045740)	0.379333	0.553982	0.345347	0.502502	-0.890546	0.863243	PLA2G1B
actin polymerization or depolymerization (GO:0008154)	0.387509	0.559361	0.352809	0.507801	-0.910169	0.862854	COBL
organic substance transport (GO:0071702)	0.322343	0.520065	0.272891	0.453789	-0.756381	0.856329	ABCA1;PLTP
regulation of sodium ion transport (GO:0002028)	0.379333	0.553982	0.345347	0.502502	-0.878282	0.851355	NKAIN4
regulation of neuron differentiation (GO:0045664)	0.307827	0.511564	0.260233	0.448286	-0.71657	0.844275	SOX2;CASZ1
cation transport (GO:0006812)	0.283513	0.498018	0.23916	0.440285	-0.665876	0.839336	LRP2;SLC9B1
glycolipid biosynthetic process (GO:0009247)	0.434363	0.595903	0.395843	0.537138	-1.00286	0.836255	ST8SIA6
regulation of peptidyl-serine phosphorylation (GO:0033135)	0.317512	0.516298	0.268672	0.451514	-0.727346	0.83444	DMTN;DMD
response to lipid (GO:0033993)	0.2835	0.498018	0.225309	0.433277	-0.661807	0.834236	SPP1;IRAK3;AQP3
regulation of dendrite development (GO:0050773)	0.395579	0.565545	0.360188	0.512008	-0.896553	0.831469	COBL
androgen receptor signaling pathway (GO:0030521)	0.419156	0.58416	0.381824	0.527702	-0.956215	0.83144	PLPP1
potassium ion import (GO:0010107)	0.403542	0.573091	0.367482	0.518431	-0.914782	0.830141	ATP1B1
cellular macromolecular complex assembly (GO:0034622)	0.371048	0.552137	0.337798	0.500666	-0.834653	0.827495	DMD
positive regulation of telomere maintenance (GO:0032206)	0.354145	0.541549	0.322441	0.488072	-0.796963	0.827286	PML
positive regulation of stress fiber assembly (GO:0051496)	0.395579	0.565545	0.360188	0.512008	-0.891324	0.826619	CTGF
negative regulation of blood coagulation (GO:0030195)	0.387509	0.559361	0.352809	0.507801	-0.871668	0.826354	KNG1
apical junction assembly (GO:0043297)	0.379333	0.553982	0.345347	0.502502	-0.851078	0.824985	CLDN1
flagellated sperm motility (GO:0030317)	0.379333	0.553982	0.345347	0.502502	-0.849472	0.823428	SLC9B1
cellular response to peptide (GO:1901653)	0.42681	0.588785	0.388874	0.532755	-0.960941	0.818161	NOD1
negative regulation of transcription from RNA polymerase II promoter (GO:0000122)	0.213345	0.45534	0.121328	0.395525	-0.529447	0.817913	SOX2;CBX7;FOXD3;NFIB;SOX15;ARID5B;NR0B1;KLF4;KLF2;IRF2BPL
positive regulation of reactive oxygen species metabolic process (GO:2000379)	0.411401	0.57875	0.374694	0.523171	-0.917153	0.814604	THBS1
ceramide biosynthetic process (GO:0046513)	0.354145	0.541549	0.322441	0.488072	-0.783937	0.813764	ST8SIA6
cell-cell adhesion via plasma-membrane adhesion molecules (GO:0098742)	0.290656	0.498018	0.231304	0.433277	-0.651664	0.805206	PECAM1;CLDN1;MPZL2
positive regulation of cell cycle arrest (GO:0071158)	0.298116	0.507007	0.251797	0.445589	-0.6653	0.805195	PLAGL1;PML
BMP signaling pathway (GO:0030509)	0.293253	0.500708	0.247582	0.445589	-0.655907	0.804615	GDF3;ENG
regulation of G0 to G1 transition (GO:0070316)	0.411401	0.57875	0.374694	0.523171	-0.90449	0.803357	SOX15
regulation of double-strand break repair (GO:2000779)	0.371048	0.552137	0.337798	0.500666	-0.808784	0.801849	PML
regulation of endothelial cell apoptotic process (GO:2000351)	0.379333	0.553982	0.345347	0.502502	-0.823143	0.797906	THBS1
stem cell differentiation (GO:0048863)	0.362652	0.548383	0.330164	0.494749	-0.78009	0.791254	DNMT3L
positive regulation of peptide secretion (GO:0002793)	0.379333	0.553982	0.345347	0.502502	-0.816154	0.791132	PLA2G1B
cell-cell junction assembly (GO:0007043)	0.283513	0.498018	0.23916	0.440285	-0.624737	0.78748	CD9;CLDN1
negative regulation of epidermal growth factor receptor signaling pathway (GO:0042059)	0.419156	0.58416	0.381824	0.527702	-0.895338	0.778507	ZFYVE28
T cell differentiation (GO:0030217)	0.403542	0.573091	0.367482	0.518431	-0.854401	0.775348	ANXA1
cellular response to acid chemical (GO:0071229)	0.341575	0.536042	0.289755	0.463934	-0.719597	0.772984	FOLR1;KLF2
response to cAMP (GO:0051591)	0.419156	0.58416	0.381824	0.527702	-0.885261	0.769745	DMTN
regulation of intracellular pH (GO:0051453)	0.449174	0.60675	0.409546	0.547772	-0.95584	0.765002	SLC9B1
purine ribonucleoside monophosphate metabolic process (GO:0009167)	0.411401	0.57875	0.374694	0.523171	-0.8588	0.762776	ATP1B1
regulation of transcription from RNA polymerase II promoter in response to stress (GO:0043618)	0.351128	0.541549	0.298172	0.470302	-0.723474	0.757192	EPAS1;KLF2
skeletal muscle tissue development (GO:0007519)	0.411401	0.57875	0.374694	0.523171	-0.852495	0.757175	MYLPF
transferrin transport (GO:0033572)	0.387509	0.559361	0.352809	0.507801	-0.797249	0.755805	STEAP3
response to glucagon (GO:0033762)	0.371048	0.552137	0.337798	0.500666	-0.761965	0.755431	GNG3
positive regulation of osteoblast differentiation (GO:0045669)	0.379333	0.553982	0.345347	0.502502	-0.778196	0.754337	NPNT
lipid transport (GO:0006869)	0.341575	0.536042	0.289755	0.463934	-0.700587	0.752563	ABCA1;PLTP
regulation of fibroblast proliferation (GO:0048145)	0.463598	0.618959	0.422939	0.558684	-0.978954	0.752559	PLA2G1B
regulation of I-kappaB kinase/NF-kappaB signaling (GO:0043122)	0.284157	0.498018	0.214665	0.422543	-0.592303	0.745253	BCL3;HSPB1;NOD1;EDA2R
protein kinase B signaling (GO:0043491)	0.379333	0.553982	0.345347	0.502502	-0.767393	0.743866	MKRN1
negative regulation of cellular process (GO:0048523)	0.27291	0.497803	0.167538	0.39854	-0.570337	0.740648	KAT2B;FABP3;SUSD2;CD9;KLF4;KNG1;PLPP1;PML;CTGF
response to unfolded protein (GO:0006986)	0.441817	0.602808	0.402733	0.543526	-0.90445	0.738808	HSPB1
regulation of MAP kinase activity (GO:0043405)	0.322343	0.520065	0.272891	0.453789	-0.645568	0.730874	UCHL1;IRAK3
positive regulation of transport (GO:0051050)	0.449174	0.60675	0.409546	0.547772	-0.903956	0.723478	ANXA1
positive regulation of locomotion (GO:0040017)	0.362652	0.548383	0.330164	0.494749	-0.712183	0.722375	THBS1
regulation of T cell activation (GO:0050863)	0.449174	0.60675	0.409546	0.547772	-0.901499	0.721511	LGALS3
regulation of cardiac muscle contraction (GO:0055117)	0.379333	0.553982	0.345347	0.502502	-0.740225	0.71753	ATP1B1
hexose biosynthetic process (GO:0019319)	0.449174	0.60675	0.409546	0.547772	-0.894126	0.71561	SLC25A12
regulation of interleukin-1 beta secretion (GO:0050706)	0.371048	0.552137	0.337798	0.500666	-0.721521	0.715334	AIM2
signal transduction by p53 class mediator (GO:0072331)	0.411401	0.57875	0.374694	0.523171	-0.80058	0.711065	BCL3
odontogenesis (GO:0042476)	0.42681	0.588785	0.388874	0.532755	-0.826879	0.704019	AQP3
carbohydrate biosynthetic process (GO:0016051)	0.387509	0.559361	0.352809	0.507801	-0.737767	0.699415	ST8SIA6
regulation of phagocytosis (GO:0050764)	0.42681	0.588785	0.388874	0.532755	-0.821021	0.699031	TULP1
cellular response to BMP stimulus (GO:0071773)	0.322343	0.520065	0.272891	0.453789	-0.613948	0.695075	GDF3;ENG
negative regulation of endopeptidase activity (GO:0010951)	0.302975	0.510309	0.256014	0.445589	-0.58141	0.694265	SERPINI1;KNG1
regulation of cellular localization (GO:0060341)	0.419156	0.58416	0.381824	0.527702	-0.797519	0.693452	PML
regulation of plasma membrane bounded cell projection assembly (GO:0120032)	0.411401	0.57875	0.374694	0.523171	-0.770214	0.684095	DMTN
carboxylic acid transmembrane transport (GO:1905039)	0.379333	0.553982	0.345347	0.502502	-0.702203	0.680674	LRP2
positive regulation of macroautophagy (GO:0016239)	0.449174	0.60675	0.409546	0.547772	-0.850053	0.680336	CALCOCO2
negative regulation of JAK-STAT cascade (GO:0046426)	0.470668	0.623938	0.429523	0.561423	-0.901895	0.67967	BCL3
protein acylation (GO:0043543)	0.387509	0.559361	0.352809	0.507801	-0.714978	0.67781	KAT2B
cellular response to calcium ion (GO:0071277)	0.434363	0.595903	0.395843	0.537138	-0.807844	0.67364	DMTN
mitotic spindle assembly (GO:0090307)	0.463598	0.618959	0.422939	0.558684	-0.875586	0.673096	MYBL2
regulation of interleukin-6 production (GO:0032675)	0.434363	0.595903	0.395843	0.537138	-0.80701	0.672945	IRAK3
cellular response to interleukin-12 (GO:0071349)	0.463598	0.618959	0.422939	0.558684	-0.863494	0.6638	STAT4
amide biosynthetic process (GO:0043604)	0.449174	0.60675	0.409546	0.547772	-0.82885	0.663367	DMD
positive regulation of telomerase activity (GO:0051973)	0.379333	0.553982	0.345347	0.502502	-0.681755	0.660854	KLF4
negative regulation of protein catabolic process (GO:0042177)	0.411401	0.57875	0.374694	0.523171	-0.742781	0.659729	IRAK3
postreplication repair (GO:0006301)	0.470668	0.623938	0.429523	0.561423	-0.870253	0.655824	UBE2L6
positive regulation of ATPase activity (GO:0032781)	0.379333	0.553982	0.345347	0.502502	-0.675201	0.6545	ATP1B1
regulation of cellular pH (GO:0030641)	0.403542	0.573091	0.367482	0.518431	-0.720391	0.653737	SLC9B1
toll-like receptor signaling pathway (GO:0002224)	0.317512	0.516298	0.268672	0.451514	-0.567683	0.651269	IRAK3;TLR5
protein polymerization (GO:0051258)	0.456433	0.613565	0.416281	0.554793	-0.81772	0.641348	COBL
cellular glucose homeostasis (GO:0001678)	0.362652	0.548383	0.330164	0.494749	-0.629894	0.638909	HK1
regulation of cellular amine metabolic process (GO:0033238)	0.498033	0.643652	0.455117	0.58115	-0.916392	0.638807	NQO1
cardiac ventricle morphogenesis (GO:0003208)	0.441817	0.602808	0.402733	0.543526	-0.778358	0.635808	ENG
regulation of regulated secretory pathway (GO:1903305)	0.395579	0.565545	0.360188	0.512008	-0.680702	0.631287	SYT9
negative regulation of ERBB signaling pathway (GO:1901185)	0.441817	0.602808	0.402733	0.543526	-0.762703	0.62302	ZFYVE28
gluconeogenesis (GO:0006094)	0.42681	0.588785	0.388874	0.532755	-0.731053	0.622431	SLC25A12
heart morphogenesis (GO:0003007)	0.491327	0.639967	0.448828	0.577064	-0.871262	0.619159	ENG
regulation of calcium-mediated signaling (GO:0050848)	0.42681	0.588785	0.388874	0.532755	-0.72543	0.617643	DMD
pattern recognition receptor signaling pathway (GO:0002221)	0.477646	0.629834	0.436031	0.566461	-0.833361	0.615759	IRAK3
male gamete generation (GO:0048232)	0.333766	0.529647	0.267825	0.451105	-0.560722	0.615289	DNMT3L;TDRD12;GGT1
regulation of cellular component movement (GO:0051270)	0.463598	0.618959	0.422939	0.558684	-0.797649	0.613183	CD9
negative regulation of transport (GO:0051051)	0.419156	0.58416	0.381824	0.527702	-0.705084	0.613079	LGALS3
myeloid cell differentiation (GO:0030099)	0.449174	0.60675	0.409546	0.547772	-0.765335	0.612533	TET2
positive regulation of epithelial to mesenchymal transition (GO:0010718)	0.419156	0.58416	0.381824	0.527702	-0.700365	0.608976	ENG
cellular response to organonitrogen compound (GO:0071417)	0.370087	0.552137	0.314957	0.483604	-0.610167	0.606517	DMTN;FOLR1
spermatogenesis (GO:0007283)	0.33017	0.525878	0.264752	0.448286	-0.545107	0.60406	DNMT3L;TDRD12;GGT1
hexose metabolic process (GO:0019318)	0.456433	0.613565	0.416281	0.554793	-0.769565	0.60358	APOD
negative regulation of tumor necrosis factor production (GO:0032720)	0.379333	0.553982	0.345347	0.502502	-0.620793	0.60176	IRAK3
polyol metabolic process (GO:0019751)	0.470668	0.623938	0.429523	0.561423	-0.797579	0.601057	INPP5D
regulation of metal ion transport (GO:0010959)	0.395579	0.565545	0.360188	0.512008	-0.644876	0.598061	NKAIN4
JAK-STAT cascade (GO:0007259)	0.419156	0.58416	0.381824	0.527702	-0.686602	0.597008	STAT4
regulation of JNK cascade (GO:0046328)	0.336781	0.529647	0.285542	0.463934	-0.545726	0.593925	EDA2R;CTGF
membrane fusion (GO:0061025)	0.517628	0.65928	0.473561	0.595539	-0.897668	0.591114	GCA
actin filament bundle assembly (GO:0051017)	0.395579	0.565545	0.360188	0.512008	-0.629607	0.583901	DMTN
actin filament bundle organization (GO:0061572)	0.379333	0.553982	0.345347	0.502502	-0.599942	0.581549	DMTN
positive regulation of protein metabolic process (GO:0051247)	0.365367	0.551929	0.310768	0.483604	-0.572176	0.576098	KLF4;KLF2
regulation of reactive oxygen species metabolic process (GO:2000377)	0.484531	0.635549	0.442466	0.571343	-0.784057	0.568107	THBS1
histone modification (GO:0016570)	0.374793	0.553982	0.319141	0.488072	-0.574165	0.563475	KAT6B;PADI2
translesion synthesis (GO:0019985)	0.434363	0.595903	0.395843	0.537138	-0.671786	0.560185	UBE2L6
receptor internalization (GO:0031623)	0.491327	0.639967	0.448828	0.577064	-0.786316	0.558792	CD9
positive regulation of viral life cycle (GO:1903902)	0.449174	0.60675	0.409546	0.547772	-0.695533	0.556666	NR5A2
negative regulation of protein ubiquitination (GO:0031397)	0.491327	0.639967	0.448828	0.577064	-0.778146	0.552986	PML
sprouting angiogenesis (GO:0002040)	0.449174	0.60675	0.409546	0.547772	-0.686521	0.549454	THBS1
interleukin-12-mediated signaling pathway (GO:0035722)	0.463598	0.618959	0.422939	0.558684	-0.7147	0.549417	STAT4
positive regulation of cell migration (GO:0030335)	0.334451	0.529647	0.256142	0.445589	-0.500709	0.54841	DMTN;SEMA3C;SEMA3D;THBS1
transcription from RNA polymerase II promoter (GO:0006366)	0.309642	0.511564	0.20109	0.415244	-0.463904	0.543851	KAT2B;KLF5;NR5A2;EPAS1;ESRRB;NR0B1;KLF4;CTGF
regulation of calcium ion transport (GO:0051924)	0.504651	0.648279	0.461336	0.585089	-0.786175	0.537656	PML
interleukin-1-mediated signaling pathway (GO:0070498)	0.360633	0.548383	0.306574	0.477847	-0.524535	0.53497	IRAK3;NOD1
alpha-amino acid catabolic process (GO:1901606)	0.411401	0.57875	0.374694	0.523171	-0.590762	0.524707	HAL
cellular protein metabolic process (GO:0044267)	0.307707	0.511564	0.19963	0.414809	-0.44153	0.52039	TGM1;MANBA;QPCT;APOA2;SPP1;UBE2L6;PRSS23;KNG1
carboxylic acid transport (GO:0046942)	0.498033	0.643652	0.455117	0.58115	-0.741099	0.516612	SLC7A3
pyruvate metabolic process (GO:0006090)	0.463598	0.618959	0.422939	0.558684	-0.670258	0.515253	HK1
negative regulation of protein metabolic process (GO:0051248)	0.441817	0.602808	0.402733	0.543526	-0.629347	0.514087	IRAK3
response to organonitrogen compound (GO:0010243)	0.498033	0.643652	0.455117	0.58115	-0.736634	0.5135	IRAK3
positive regulation of actin filament polymerization (GO:0030838)	0.498033	0.643652	0.455117	0.58115	-0.729595	0.508593	CDC42EP3
post-translational protein modification (GO:0043687)	0.33207	0.528342	0.234338	0.438175	-0.458429	0.505376	EPAS1;APOA2;SPP1;FBXO15;PRSS23;KNG1
fatty acid biosynthetic process (GO:0006633)	0.470668	0.623938	0.429523	0.561423	-0.670014	0.504924	PLA2G1B
regulation of G1/S transition of mitotic cell cycle (GO:2000045)	0.463598	0.618959	0.422939	0.558684	-0.655235	0.503704	KLF4
response to steroid hormone (GO:0048545)	0.395579	0.565545	0.360188	0.512008	-0.541511	0.5022	THBS1
phosphatidylinositol metabolic process (GO:0046488)	0.438996	0.601706	0.376913	0.525777	-0.604207	0.497423	PLA2G1B;INPP5D
positive regulation of ossification (GO:0045778)	0.504651	0.648279	0.461336	0.585089	-0.723277	0.494641	NPNT
negative regulation of cellular biosynthetic process (GO:0031327)	0.470668	0.623938	0.429523	0.561423	-0.655196	0.493757	MPV17L
cellular response to mechanical stimulus (GO:0071260)	0.477646	0.629834	0.436031	0.566461	-0.66807	0.493628	TLR5
antimicrobial humoral immune response mediated by antimicrobial peptide (GO:0061844)	0.484531	0.635549	0.442466	0.571343	-0.674833	0.488966	PLA2G1B
negative regulation of proteolysis (GO:0045861)	0.42681	0.588785	0.388874	0.532755	-0.572526	0.487458	KNG1
regulation of cell-matrix adhesion (GO:0001952)	0.504651	0.648279	0.461336	0.585089	-0.6972	0.476807	THBS1
regulation of axonogenesis (GO:0050770)	0.523988	0.663985	0.47957	0.599062	-0.73514	0.475111	MCF2
positive regulation of response to stimulus (GO:0048584)	0.517628	0.65928	0.473561	0.595539	-0.716964	0.47212	PLA2G1B
sphingolipid metabolic process (GO:0006665)	0.456683	0.613565	0.393069	0.535807	-0.599204	0.469635	HEXB;PLPP1
positive regulation of protein transport (GO:0051222)	0.530265	0.666849	0.485511	0.603499	-0.733934	0.465592	PLA2G1B
regulation of ATPase activity (GO:0043462)	0.419156	0.58416	0.381824	0.527702	-0.531958	0.462544	ATP1B1
activation of protein kinase activity (GO:0032147)	0.37023	0.552137	0.28634	0.463934	-0.458561	0.45564	GNG3;PLA2G1B;NOD1;THBS1
embryonic organ development (GO:0048568)	0.511182	0.655542	0.467483	0.59088	-0.677661	0.454731	COBL
I-kappaB kinase/NF-kappaB signaling (GO:0007249)	0.53646	0.670126	0.491384	0.60873	-0.729959	0.454592	BCL3
positive regulation of immune response (GO:0050778)	0.517628	0.65928	0.473561	0.595539	-0.690258	0.454535	PLA2G1B
positive regulation of nervous system development (GO:0051962)	0.504651	0.648279	0.461336	0.585089	-0.653411	0.44686	LRP2
long-chain fatty acid metabolic process (GO:0001676)	0.523988	0.663985	0.47957	0.599062	-0.69004	0.445963	CPT1A
regulation of epidermal growth factor receptor signaling pathway (GO:0042058)	0.542573	0.675504	0.497191	0.614395	-0.729173	0.44584	ZFYVE28
positive regulation of developmental process (GO:0051094)	0.443447	0.60448	0.380968	0.527702	-0.539989	0.439106	ESRRB;CTGF
positive regulation of gene expression (GO:0010628)	0.317962	0.516298	0.182059	0.40479	-0.379808	0.435194	SOX2;KAT2B;CASZ1;NR5A2;KAT6B;BCL3;ESRRB;SPP1;MYBL2;KLF4;THBS1;KLF2
regulation of cellular ketone metabolic process (GO:0010565)	0.560435	0.687431	0.514219	0.628163	-0.749731	0.434125	NQO1
regulation of cytokine production (GO:0001817)	0.421	0.586183	0.360584	0.512084	-0.498577	0.43133	ANXA1;NOD1
positive regulation of DNA biosynthetic process (GO:2000573)	0.523988	0.663985	0.47957	0.599062	-0.667326	0.431284	KLF4
regulation of cellular protein metabolic process (GO:0032268)	0.491327	0.639967	0.448828	0.577064	-0.602548	0.428198	KLF4
regulation of protein kinase B signaling (GO:0051896)	0.366062	0.552137	0.295643	0.470302	-0.422687	0.42478	THBS1;ENG;FGF4
tumor necrosis factor-mediated signaling pathway (GO:0033209)	0.486847	0.637467	0.420877	0.558684	-0.586188	0.421941	AIM2;EDA2R
positive regulation of neuron projection development (GO:0010976)	0.370087	0.552137	0.314957	0.483604	-0.422335	0.419809	COBL;SERPINI1
cellular calcium ion homeostasis (GO:0006874)	0.486847	0.637467	0.420877	0.558684	-0.579605	0.417203	ATP1B1;PML
regulation of telomerase activity (GO:0051972)	0.434363	0.595903	0.395843	0.537138	-0.498857	0.415984	KLF4
positive regulation of actin filament bundle assembly (GO:0032233)	0.449174	0.60675	0.409546	0.547772	-0.515686	0.412727	CTGF
positive regulation of cell morphogenesis involved in differentiation (GO:0010770)	0.542573	0.675504	0.497191	0.614395	-0.672103	0.410945	DMTN
negative regulation of neuron projection development (GO:0010977)	0.498033	0.643652	0.455117	0.58115	-0.588843	0.410476	MCF2
digestive tract development (GO:0048565)	0.441817	0.602808	0.402733	0.543526	-0.501612	0.409746	COBL
negative regulation of viral life cycle (GO:1903901)	0.560435	0.687431	0.514219	0.628163	-0.698187	0.404279	PML
transmembrane transport (GO:0055085)	0.381129	0.556062	0.274278	0.453789	-0.415127	0.400439	ABCC4;DMTN;SLC44A4;CSN3;ATP1B1;SLC9B1
protein heterooligomerization (GO:0051291)	0.484531	0.635549	0.442466	0.571343	-0.550803	0.399097	CLDN1
inositol phosphate metabolic process (GO:0043647)	0.470668	0.623938	0.429523	0.561423	-0.528588	0.398345	INPP5D
negative regulation of response to external stimulus (GO:0032102)	0.416455	0.58416	0.356477	0.512008	-0.451768	0.395738	NOD1;KLF4
stress-activated MAPK cascade (GO:0051403)	0.566234	0.691703	0.519767	0.63184	-0.675206	0.384023	NOD1
chordate embryonic development (GO:0043009)	0.530265	0.666849	0.485511	0.603499	-0.602073	0.381942	FOXD3
regulation of vesicle fusion (GO:0031338)	0.560435	0.687431	0.514219	0.628163	-0.653187	0.378222	ANXA1
regulation of calcium ion-dependent exocytosis (GO:0017158)	0.511182	0.655542	0.467483	0.59088	-0.562098	0.377184	SYT9
tRNA processing (GO:0008033)	0.566234	0.691703	0.519767	0.63184	-0.662118	0.376578	RPP25
cellular response to heat (GO:0034605)	0.470668	0.623938	0.429523	0.561423	-0.498485	0.375659	THBS1
organonitrogen compound catabolic process (GO:1901565)	0.530265	0.666849	0.485511	0.603499	-0.59058	0.374651	TST
regulation of tumor necrosis factor production (GO:0032680)	0.560435	0.687431	0.514219	0.628163	-0.643174	0.372424	IRAK3
regulation of JAK-STAT cascade (GO:0046425)	0.583175	0.69981	0.536034	0.640156	-0.687836	0.370928	BCL3
mitotic cytokinesis (GO:0000281)	0.548606	0.680746	0.502932	0.618929	-0.616614	0.370199	2001-09-01
regulation of stress fiber assembly (GO:0051492)	0.55456	0.686304	0.508608	0.624885	-0.617315	0.363957	CTGF
positive regulation of leukocyte chemotaxis (GO:0002690)	0.560435	0.687431	0.514219	0.628163	-0.616231	0.356823	THBS1
receptor metabolic process (GO:0043112)	0.542573	0.675504	0.497191	0.614395	-0.572626	0.350122	CD9
cellular response to insulin stimulus (GO:0032869)	0.430035	0.592687	0.368769	0.519755	-0.413551	0.34899	KAT2B;PLA2G1B
peptidyl-lysine modification (GO:0018205)	0.452291	0.610409	0.389047	0.532755	-0.438466	0.347892	KAT2B;NFATC2IP
amino acid transport (GO:0006865)	0.477646	0.629834	0.436031	0.566461	-0.460307	0.340114	SLC7A3
fat cell differentiation (GO:0045444)	0.523988	0.663985	0.47957	0.599062	-0.52482	0.339184	KLF4
regulation of cellular amino acid metabolic process (GO:0006521)	0.498033	0.643652	0.455117	0.58115	-0.484451	0.337705	NQO1
positive regulation of cell differentiation (GO:0045597)	0.474192	0.627496	0.39185	0.535612	-0.451707	0.337038	GDF3;NPNT;CTGF
regulation of Rho protein signal transduction (GO:0035023)	0.53646	0.670126	0.491384	0.60873	-0.538437	0.335318	ABCA1
positive regulation of cell motility (GO:2000147)	0.422705	0.588009	0.345428	0.502502	-0.388195	0.334267	SEMA3C;SEMA3D;THBS1
chromatin remodeling (GO:0006338)	0.456683	0.613565	0.393069	0.535807	-0.424659	0.332833	KAT2B;PADI2
regulation of DNA binding (GO:0051101)	0.504651	0.648279	0.461336	0.585089	-0.484843	0.331579	BCL3
regulation of viral genome replication (GO:0045069)	0.571956	0.692465	0.525251	0.633354	-0.590547	0.329935	NR5A2
regulation of protein secretion (GO:0050708)	0.416455	0.58416	0.356477	0.512008	-0.374159	0.327754	PLA2G1B;LLGL2
regulation of protein phosphorylation (GO:0001932)	0.452782	0.61052	0.358328	0.512008	-0.409053	0.324111	HSPB1;GDF3;PML;ENG
organic anion transport (GO:0015711)	0.491071	0.639967	0.424797	0.560147	-0.455533	0.32396	SLC44A4;PLTP
anion transport (GO:0006820)	0.530265	0.666849	0.485511	0.603499	-0.505952	0.320964	LRRIQ4
regulation of proteolysis (GO:0030162)	0.571956	0.692465	0.525251	0.633354	-0.56853	0.317634	KNG1
negative regulation of multicellular organismal process (GO:0051241)	0.495273	0.643652	0.428704	0.561423	-0.448657	0.315247	NFIB;APOA2
positive regulation of secretion by cell (GO:1903532)	0.504651	0.648279	0.461336	0.585089	-0.457711	0.313023	PLA2G1B
regulation of cellular catabolic process (GO:0031329)	0.523988	0.663985	0.47957	0.599062	-0.482969	0.312136	HSPB1
positive regulation of cell projection organization (GO:0031346)	0.571956	0.692465	0.525251	0.633354	-0.545504	0.304769	SERPINI1
regulation of release of sequestered calcium ion into cytosol (GO:0051279)	0.484531	0.635549	0.442466	0.571343	-0.420438	0.304638	DMD
positive regulation of endocytosis (GO:0045807)	0.577603	0.697042	0.530673	0.63732	-0.547216	0.30035	TULP1
cilium movement (GO:0003341)	0.484531	0.635549	0.442466	0.571343	-0.407155	0.295014	DNAH8
cellular macromolecule catabolic process (GO:0044265)	0.477646	0.629834	0.436031	0.566461	-0.394787	0.291702	MANBA
fibroblast growth factor receptor signaling pathway (GO:0008543)	0.649291	0.743897	0.600428	0.683686	-0.674535	0.291314	FGF4
interferon-gamma-mediated signaling pathway (GO:0060333)	0.609959	0.716414	0.561939	0.657429	-0.589012	0.291186	PML
glycosaminoglycan catabolic process (GO:0006027)	0.530265	0.666849	0.485511	0.603499	-0.45544	0.288921	HEXB
negative regulation of nucleic acid-templated transcription (GO:1903507)	0.369438	0.552137	0.255655	0.445589	-0.289921	0.288695	DNMT3L;KAT6B;BCL3;ARID5B;NR0B1;KLF4;PML
positive regulation of growth (GO:0045927)	0.615106	0.719631	0.566945	0.660183	-0.589408	0.286429	SLC44A4
vesicle targeting, rough ER to cis-Golgi (GO:0048207)	0.571956	0.692465	0.525251	0.633354	-0.510344	0.285126	FOLR1
renal system development (GO:0072001)	0.548606	0.680746	0.502932	0.618929	-0.473275	0.284142	MME
nucleosome assembly (GO:0006334)	0.55456	0.686304	0.508608	0.624885	-0.481887	0.284111	KAT6B
response to retinoic acid (GO:0032526)	0.53646	0.670126	0.491384	0.60873	-0.454827	0.283249	AQP3
action potential (GO:0001508)	0.517628	0.65928	0.473561	0.595539	-0.428591	0.282227	DMD
positive regulation of T cell proliferation (GO:0042102)	0.560435	0.687431	0.514219	0.628163	-0.482492	0.279383	ANXA1
DNA synthesis involved in DNA repair (GO:0000731)	0.583175	0.69981	0.536034	0.640156	-0.511666	0.275925	UBE2L6
sphingolipid biosynthetic process (GO:0030148)	0.588675	0.705277	0.541334	0.644939	-0.519853	0.275461	PLPP1
regulation of actin filament-based process (GO:0032970)	0.566234	0.691703	0.519767	0.63184	-0.476172	0.270822	DMTN
regulation of immune response (GO:0050776)	0.423587	0.588688	0.332488	0.497732	-0.313842	0.269589	PIANP;PLA2G1B;NOD1;ULBP1
COPII vesicle coating (GO:0048208)	0.571956	0.692465	0.525251	0.633354	-0.47873	0.267463	FOLR1
regulation of osteoblast differentiation (GO:0045667)	0.604743	0.714218	0.556876	0.654066	-0.526999	0.265055	NPNT
coenzyme metabolic process (GO:0006732)	0.498033	0.643652	0.455117	0.58115	-0.379654	0.264652	VNN1
negative regulation of response to stimulus (GO:0048585)	0.503611	0.648279	0.436476	0.566546	-0.38393	0.263358	NOD1;KLF4
JNK cascade (GO:0007254)	0.588675	0.705277	0.541334	0.644939	-0.49344	0.261465	NOD1
regulation of cell migration (GO:0030334)	0.40451	0.57392	0.304187	0.477847	-0.287713	0.260403	ANXA1;SEMA3C;SEMA3D;THBS1;ENG
organelle membrane fusion (GO:0090174)	0.615106	0.719631	0.566945	0.660183	-0.527431	0.256311	SYT9
glucose homeostasis (GO:0042593)	0.630145	0.73093	0.581623	0.671518	-0.551948	0.254892	HK1
cellular response to reactive oxygen species (GO:0034614)	0.583175	0.69981	0.536034	0.640156	-0.470056	0.253486	MPV17L
cellular response to organic substance (GO:0071310)	0.528085	0.666849	0.459444	0.585089	-0.396971	0.253465	MME;KLF4
cilium organization (GO:0044782)	0.467442	0.623534	0.385698	0.532562	-0.3329	0.253164	ABCC4;RFX2;SEPT1
Notch signaling pathway (GO:0007219)	0.523988	0.663985	0.47957	0.599062	-0.387235	0.250265	KAT2B
kidney development (GO:0001822)	0.571956	0.692465	0.525251	0.633354	-0.447618	0.250082	MME
regulation of transcription from RNA polymerase II promoter in response to hypoxia (GO:0061418)	0.649291	0.743897	0.600428	0.683686	-0.577078	0.249225	EPAS1
cellular response to tumor necrosis factor (GO:0071356)	0.474192	0.627496	0.39185	0.535612	-0.331097	0.247046	AIM2;NPNT;EDA2R
vascular endothelial growth factor receptor signaling pathway (GO:0048010)	0.609959	0.716414	0.561939	0.657429	-0.497795	0.246092	HSPB1
regulation of translational initiation (GO:0006446)	0.566234	0.691703	0.519767	0.63184	-0.431265	0.245281	HSPB1
activation of cysteine-type endopeptidase activity involved in apoptotic process (GO:0006919)	0.653921	0.74691	0.604996	0.686306	-0.576392	0.244833	NOD1
protein catabolic process (GO:0030163)	0.663	0.750964	0.613978	0.692812	-0.584439	0.240193	MANBA
regulation of endothelial cell proliferation (GO:0001936)	0.653921	0.74691	0.604996	0.686306	-0.564721	0.239876	THBS1
positive regulation of proteasomal ubiquitin-dependent protein catabolic process (GO:0032436)	0.609959	0.716414	0.561939	0.657429	-0.484613	0.239575	RNF125
negative regulation of protein modification process (GO:0031400)	0.571956	0.692465	0.525251	0.633354	-0.423974	0.236872	DMD
regulation of innate immune response (GO:0045088)	0.604743	0.714218	0.556876	0.654066	-0.468121	0.235442	IRAK3
regulation of DNA replication (GO:0006275)	0.560435	0.687431	0.514219	0.628163	-0.40213	0.23285	PLA2G1B
regulation of actin cytoskeleton organization (GO:0032956)	0.635027	0.734312	0.586405	0.674434	-0.505084	0.229352	DMTN
sensory perception of sound (GO:0007605)	0.663	0.750964	0.613978	0.692812	-0.555151	0.228156	LRP2
Rho protein signal transduction (GO:0007266)	0.620186	0.723308	0.571893	0.663876	-0.476957	0.22786	CDC42EP3
positive regulation of protein polymerization (GO:0032273)	0.577603	0.697042	0.530673	0.63732	-0.414649	0.227588	CDC42EP3
protein-DNA complex assembly (GO:0065004)	0.704954	0.783049	0.655931	0.723858	-0.647471	0.226371	KAT6B
positive regulation of cytosolic calcium ion concentration (GO:0007204)	0.528085	0.666849	0.459444	0.585089	-0.350873	0.224032	PLA2G1B;KNG1
COPII-coated vesicle budding (GO:0090114)	0.599457	0.711915	0.551754	0.651637	-0.437101	0.223678	FOLR1
protein homotetramerization (GO:0051289)	0.53646	0.670126	0.491384	0.60873	-0.357249	0.222482	TRPA1
response to interleukin-1 (GO:0070555)	0.639845	0.736463	0.591133	0.677264	-0.497387	0.222098	IRAK3
response to interferon-gamma (GO:0034341)	0.599457	0.711915	0.551754	0.651637	-0.432634	0.221392	CALCOCO2
regulation of actin filament polymerization (GO:0030833)	0.599457	0.711915	0.551754	0.651637	-0.42986	0.219972	CDC42EP3
regulation of cell cycle G2/M phase transition (GO:1902749)	0.676174	0.761269	0.627071	0.703337	-0.56173	0.219807	TUBA4A
positive regulation of lymphocyte proliferation (GO:0050671)	0.615106	0.719631	0.566945	0.660183	-0.446873	0.217163	ANXA1
hemopoiesis (GO:0030097)	0.639845	0.736463	0.591133	0.677264	-0.48572	0.216888	TET2
muscle contraction (GO:0006936)	0.543943	0.676645	0.474454	0.59616	-0.348788	0.212381	MYLPF;DMD
vesicle coating (GO:0006901)	0.571956	0.692465	0.525251	0.633354	-0.379235	0.211876	FOLR1
cellular response to type I interferon (GO:0071357)	0.583175	0.69981	0.536034	0.640156	-0.389738	0.210173	XAF1
chromatin assembly (GO:0031497)	0.583175	0.69981	0.536034	0.640156	-0.388668	0.209596	KAT6B
negative regulation of mitotic cell cycle phase transition (GO:1901991)	0.653921	0.74691	0.604996	0.686306	-0.493301	0.209539	KLF4
ion transport (GO:0006811)	0.531573	0.66737	0.430309	0.561468	-0.331327	0.20937	SLC15A1;TRPA1;ATP1B1;SLC9B1
visual perception (GO:0007601)	0.649291	0.743897	0.600428	0.683686	-0.483038	0.208612	TULP1
positive regulation of protein secretion (GO:0050714)	0.667449	0.754289	0.618392	0.695692	-0.509712	0.206072	PLA2G1B
positive regulation of neurogenesis (GO:0050769)	0.604743	0.714218	0.556876	0.654066	-0.409611	0.206015	LRP2
regulation of cation channel activity (GO:2001257)	0.615106	0.719631	0.566945	0.660183	-0.422874	0.2055	DMD
mitotic spindle organization (GO:0007052)	0.630145	0.73093	0.581623	0.671518	-0.442522	0.204359	MYBL2
nuclear export (GO:0051168)	0.708851	0.786793	0.659868	0.727559	-0.583221	0.200692	RANBP17
regulation of cellular component organization (GO:0051128)	0.555592	0.686562	0.485546	0.603499	-0.341444	0.200674	ABCA1;IRAK3
respiratory electron transport chain (GO:0022904)	0.716494	0.792333	0.667609	0.733388	-0.59451	0.198201	SLC25A12
positive regulation of cell cycle (GO:0045787)	0.667449	0.754289	0.618392	0.695692	-0.487266	0.196997	TGM1
positive regulation of response to external stimulus (GO:0032103)	0.701004	0.780984	0.651948	0.72256	-0.551727	0.195997	THBS1
C-terminal protein lipidation (GO:0006501)	0.635027	0.734312	0.586405	0.674434	-0.430841	0.195639	VNN1
cytoskeleton-dependent cytokinesis (GO:0061640)	0.609959	0.716414	0.561939	0.657429	-0.391559	0.193573	2001-09-01
establishment of protein localization to mitochondrion (GO:0072655)	0.484531	0.635549	0.442466	0.571343	-0.266792	0.19331	HK1
C-terminal protein amino acid modification (GO:0018410)	0.667449	0.754289	0.618392	0.695692	-0.471036	0.190436	VNN1
cellular response to UV (GO:0034644)	0.594102	0.708936	0.546574	0.649111	-0.363287	0.189165	MME
calcium ion homeostasis (GO:0055074)	0.688836	0.773775	0.639723	0.715379	-0.507454	0.189155	ATP1B1
monocarboxylic acid biosynthetic process (GO:0072330)	0.599457	0.711915	0.551754	0.651637	-0.36793	0.188281	PLA2G1B
dicarboxylic acid metabolic process (GO:0043648)	0.548606	0.680746	0.502932	0.618929	-0.313097	0.187976	GGT1
calcium ion transmembrane transport (GO:0070588)	0.684671	0.769675	0.635554	0.711782	-0.494378	0.187279	TRPA1
regulation of cell death (GO:0010941)	0.723936	0.7963	0.675175	0.738982	-0.572366	0.184904	CTGF
positive regulation of epithelial cell migration (GO:0010634)	0.630145	0.73093	0.581623	0.671518	-0.397282	0.183467	THBS1
regulation of protein targeting to mitochondrion (GO:1903214)	0.692946	0.775476	0.643845	0.717839	-0.499175	0.1831	TDRD12
positive regulation of signal transduction (GO:0009967)	0.51383	0.658061	0.428406	0.561423	-0.271114	0.180524	KAT2B;DMTN;TLR5
glycosphingolipid metabolic process (GO:0006687)	0.517628	0.65928	0.473561	0.595539	-0.273949	0.180395	HEXB
nucleosome organization (GO:0034728)	0.653921	0.74691	0.604996	0.686306	-0.414034	0.175869	KAT6B
negative regulation of cell death (GO:0060548)	0.663	0.750964	0.613978	0.692812	-0.424453	0.174442	CTGF
regulation of peptidyl-tyrosine phosphorylation (GO:0050730)	0.680451	0.765507	0.631337	0.70759	-0.444045	0.170957	DMTN
positive regulation of catabolic process (GO:0009896)	0.566234	0.691703	0.519767	0.63184	-0.295738	0.168201	APOA2
negative regulation of signal transduction (GO:0009968)	0.51513	0.658908	0.415004	0.55408	-0.250816	0.166375	APOD;IRAK3;NR0B1;THBS1
protein sumoylation (GO:0016925)	0.599457	0.711915	0.551754	0.651637	-0.32497	0.166297	NFATC2IP
cellular response to interleukin-1 (GO:0071347)	0.592886	0.708936	0.521456	0.632864	-0.311985	0.163091	IRAK3;NOD1
regulation of cytokine-mediated signaling pathway (GO:0001959)	0.701004	0.780984	0.651948	0.72256	-0.45665	0.162221	IRAK3
positive regulation of cell growth (GO:0030307)	0.731184	0.79853	0.682569	0.741202	-0.505108	0.158144	SLC44A4
metal ion transport (GO:0030001)	0.741702	0.806479	0.693349	0.749539	-0.524689	0.156781	LRP2
regulation of endothelial cell migration (GO:0010594)	0.604743	0.714218	0.556876	0.654066	-0.310997	0.156417	THBS1
positive regulation of supramolecular fiber organization (GO:1902905)	0.676174	0.761269	0.627071	0.703337	-0.399236	0.156223	CDC42EP3
cellular protein complex assembly (GO:0043623)	0.570794	0.692465	0.500109	0.616981	-0.275128	0.154272	CLTB;SEPT1
sensory perception of mechanical stimulus (GO:0050954)	0.649291	0.743897	0.600428	0.683686	-0.356914	0.154142	LRP2
positive regulation of cell adhesion (GO:0045785)	0.577603	0.697042	0.530673	0.63732	-0.280099	0.153738	NPNT
axon development (GO:0061564)	0.716494	0.792333	0.667609	0.733388	-0.448191	0.14942	FOLR1
monovalent inorganic cation transport (GO:0015672)	0.75181	0.813916	0.703764	0.758056	-0.522917	0.149174	SLC9B1
positive regulation of protein targeting to mitochondrion (GO:1903955)	0.663	0.750964	0.613978	0.692812	-0.359619	0.147797	TDRD12
negative regulation of kinase activity (GO:0033673)	0.704954	0.783049	0.655931	0.723858	-0.421817	0.147477	HSPB1
regulation of endocytosis (GO:0030100)	0.604743	0.714218	0.556876	0.654066	-0.28369	0.142682	LGALS3
RNA transport (GO:0050658)	0.658491	0.750408	0.609513	0.690381	-0.339194	0.141717	TST
protein stabilization (GO:0050821)	0.60006	0.712064	0.528437	0.636681	-0.274976	0.140438	CSN3;ATP1B1
purine ribonucleotide biosynthetic process (GO:0009152)	0.635027	0.734312	0.586405	0.674434	-0.307444	0.139607	CHCHD10
adenylate cyclase-activating G-protein coupled receptor signaling pathway (GO:0007189)	0.649291	0.743897	0.600428	0.683686	-0.320919	0.138596	ABCA1
cell-cell junction organization (GO:0045216)	0.620186	0.723308	0.571893	0.663876	-0.287298	0.137253	CLDN1
regulation of fat cell differentiation (GO:0045598)	0.620186	0.723308	0.571893	0.663876	-0.28705	0.137134	GDF3
positive regulation of MAPK cascade (GO:0043410)	0.531573	0.66737	0.430309	0.561468	-0.214261	0.135395	SOX2;NPNT;CTGF;FGF4
cell-matrix adhesion (GO:0007160)	0.701004	0.780984	0.651948	0.72256	-0.376964	0.133914	NPNT
negative regulation of macromolecule metabolic process (GO:0010605)	0.491071	0.639967	0.424797	0.560147	-0.18822	0.133856	KLF4;ENG
positive regulation of epithelial cell proliferation (GO:0050679)	0.761523	0.822049	0.713828	0.765584	-0.487353	0.132772	TGM1
ciliary basal body-plasma membrane docking (GO:0097711)	0.723936	0.7963	0.675175	0.738982	-0.408351	0.131919	TUBA4A
spindle assembly (GO:0051225)	0.658491	0.750408	0.609513	0.690381	-0.314082	0.131225	MYBL2
regulation of protein ubiquitination (GO:0031396)	0.741702	0.806479	0.693349	0.749539	-0.434339	0.129784	ZYG11A
response to UV (GO:0009411)	0.731184	0.79853	0.682569	0.741202	-0.408077	0.127765	BCL3
regulation of complement activation (GO:0030449)	0.767788	0.823457	0.720347	0.767617	-0.482216	0.127422	C2
response to endoplasmic reticulum stress (GO:0034976)	0.758328	0.819785	0.710511	0.763672	-0.458511	0.126842	THBS1
regulation of programmed cell death (GO:0043067)	0.689745	0.774214	0.600856	0.683686	-0.337718	0.12544	STEAP3;BCL3;GDF3
positive regulation of cellular process (GO:0048522)	0.528394	0.666849	0.392381	0.535807	-0.193972	0.123737	TGM1;SLC44A4;PLA2G1B;TET1;THBS1;CTGF;FGF4
negative regulation of cell motility (GO:2000146)	0.727584	0.797513	0.678893	0.740881	-0.380412	0.120981	ENG
regulation of cardiac conduction (GO:1903779)	0.594102	0.708936	0.546574	0.649111	-0.23155	0.120569	ATP1B1
negative regulation of cellular macromolecule biosynthetic process (GO:2000113)	0.514028	0.658061	0.379292	0.527702	-0.181025	0.120468	DNMT3L;KAT6B;BCL3;ARID5B;NR0B1;KLF4;PML
nitrogen compound transport (GO:0071705)	0.630145	0.73093	0.581623	0.671518	-0.257907	0.119102	SLC7A3
ion transmembrane transport (GO:0034220)	0.554923	0.686304	0.467112	0.59088	-0.196018	0.11544	LRRIQ4;ATP1B1;SLC9B1
defense response to Gram-positive bacterium (GO:0050830)	0.583175	0.69981	0.536034	0.640156	-0.212986	0.114856	PLA2G1B
calcium ion transport (GO:0006816)	0.79401	0.84191	0.747905	0.791339	-0.495859	0.114375	TRPA1
negative regulation of developmental process (GO:0051093)	0.609959	0.716414	0.561939	0.657429	-0.230657	0.114028	NFIB
response to tumor necrosis factor (GO:0034612)	0.727584	0.797513	0.678893	0.740881	-0.35714	0.11358	NPNT
vesicle fusion (GO:0006906)	0.716494	0.792333	0.667609	0.733388	-0.338702	0.112918	SYT9
mitotic nuclear division (GO:0140014)	0.630145	0.73093	0.581623	0.671518	-0.2434	0.112403	MYBL2
positive regulation of establishment of protein localization to mitochondrion (GO:1903749)	0.770858	0.825564	0.723551	0.770482	-0.427683	0.111305	TDRD12
cilium assembly (GO:0060271)	0.528851	0.666849	0.427764	0.561423	-0.17027	0.10847	ABCC4;RFX2;SEPT1;TUBA4A
positive regulation of cell cycle process (GO:0090068)	0.761523	0.822049	0.713828	0.765584	-0.396118	0.107916	SOX15
negative regulation of cellular protein metabolic process (GO:0032269)	0.697001	0.778848	0.64792	0.720768	-0.290428	0.104835	KNG1
regulation of cell communication (GO:0010646)	0.615106	0.719631	0.566945	0.660183	-0.214094	0.104041	ANXA1
cellular response to metal ion (GO:0071248)	0.738242	0.805061	0.689797	0.747864	-0.338405	0.1027	DMTN
negative regulation of protein kinase activity (GO:0006469)	0.767788	0.823457	0.720347	0.767617	-0.386041	0.102008	HSPB1
protein modification by small protein removal (GO:0070646)	0.672525	0.758533	0.583117	0.672724	-0.249653	0.0990414	KAT2B;UCHL1;NOD1
positive regulation of neuron differentiation (GO:0045666)	0.731184	0.79853	0.682569	0.741202	-0.312955	0.0979832	SERPINI1
negative regulation of cell growth (GO:0030308)	0.785615	0.835974	0.739033	0.784173	-0.390852	0.0943082	PML
positive regulation of T cell activation (GO:0050870)	0.599457	0.711915	0.551754	0.651637	-0.183151	0.093724	ANXA1
positive regulation of apoptotic signaling pathway (GO:2001235)	0.639845	0.736463	0.591133	0.677264	-0.209546	0.0935682	PML
positive regulation of cytokine production (GO:0001819)	0.557998	0.687431	0.470044	0.593614	-0.157791	0.0920553	ANXA1;PTGS2;TLR5
positive regulation of plasma membrane bounded cell projection assembly (GO:0120034)	0.604743	0.714218	0.556876	0.654066	-0.178686	0.0898703	CDC42EP3
RNA export from nucleus (GO:0006405)	0.796735	0.842407	0.750795	0.792713	-0.380655	0.0864976	NUP62CL
nucleic acid-templated transcription (GO:0097659)	0.639845	0.736463	0.591133	0.677264	-0.192274	0.085856	BCL3
ubiquitin-dependent protein catabolic process (GO:0006511)	0.661097	0.750964	0.556852	0.654066	-0.198955	0.0823385	UCHL1;RNF125;FBXO15;PML
cellular response to oxygen-containing compound (GO:1901701)	0.703959	0.783049	0.615665	0.694192	-0.233663	0.0820239	DMTN;MPV17L;FOLR1
regulation of acute inflammatory response (GO:0002673)	0.802077	0.845066	0.756477	0.79646	-0.36455	0.0804015	C2
positive regulation of proteasomal protein catabolic process (GO:1901800)	0.625199	0.728018	0.576786	0.668517	-0.170249	0.0799634	RNF125
cellular response to fibroblast growth factor stimulus (GO:0044344)	0.716494	0.792333	0.667609	0.733388	-0.235293	0.0784433	FGF4
protein homooligomerization (GO:0051260)	0.718593	0.794066	0.647699	0.720768	-0.232508	0.0768348	TRPA1;CLDN1
positive regulation of protein complex assembly (GO:0031334)	0.692946	0.775476	0.643845	0.717839	-0.208246	0.0763853	AIM2
regulation of protein catabolic process (GO:0042176)	0.704954	0.783049	0.655931	0.723858	-0.217959	0.0762034	IRAK3
protein localization to cell periphery (GO:1990778)	0.791248	0.839577	0.744982	0.788804	-0.324195	0.075908	ATP1B1
regulation of stem cell differentiation (GO:2000736)	0.692946	0.775476	0.643845	0.717839	-0.202426	0.0742507	ESRRB
cAMP-mediated signaling (GO:0019933)	0.635027	0.734312	0.586405	0.674434	-0.14974	0.0679949	ABCA1
dephosphorylation (GO:0016311)	0.80983	0.851433	0.76476	0.804047	-0.321762	0.0678694	PLPP1
vesicle organization (GO:0016050)	0.817281	0.855653	0.772762	0.807912	-0.332103	0.0670093	SYT9
positive regulation of cysteine-type endopeptidase activity involved in apoptotic process (GO:0043280)	0.767788	0.823457	0.720347	0.767617	-0.251273	0.066397	NOD1
axon guidance (GO:0007411)	0.62101	0.723704	0.548963	0.65143	-0.138322	0.0658979	SEMA3C;NFIB
cytoskeleton organization (GO:0007010)	0.81483	0.854885	0.770125	0.806849	-0.317075	0.0649292	DMTN
cellular divalent inorganic cation homeostasis (GO:0072503)	0.741702	0.806479	0.693349	0.749539	-0.212631	0.0635359	ATP1B1
protein localization to plasma membrane (GO:0072659)	0.82444	0.860736	0.780494	0.813718	-0.328771	0.0634696	ATP1B1
type I interferon signaling pathway (GO:0060337)	0.583175	0.69981	0.536034	0.640156	-0.111693	0.0602324	XAF1
sensory perception of light stimulus (GO:0050953)	0.663	0.750964	0.613978	0.692812	-0.145279	0.0597067	TULP1
RNA processing (GO:0006396)	0.726566	0.797513	0.656027	0.723858	-0.186145	0.0594595	APOBEC1;DHX16
protein lipidation (GO:0006497)	0.817281	0.855653	0.772762	0.807912	-0.288577	0.058227	VNN1
modification-dependent protein catabolic process (GO:0019941)	0.848382	0.878975	0.806672	0.835182	-0.34669	0.0570045	RNF125
regulation of MAPK cascade (GO:0043408)	0.751779	0.813916	0.68266	0.741202	-0.198637	0.0566737	SOX2;GDF3
regulation of ERK1 and ERK2 cascade (GO:0070372)	0.636022	0.734893	0.546197	0.649111	-0.124394	0.0562912	NPNT;CTGF;FGF4
regulation of neuron projection development (GO:0010975)	0.796735	0.842407	0.750795	0.792713	-0.246189	0.0559425	SERPINI1
response to molecule of bacterial origin (GO:0002237)	0.731184	0.79853	0.682569	0.741202	-0.177823	0.0556746	IRAK3
proteasomal protein catabolic process (GO:0010498)	0.608275	0.716414	0.518707	0.63184	-0.110748	0.0550559	UCHL1;FBXO15;PML
positive regulation of transferase activity (GO:0051347)	0.840077	0.8734	0.797533	0.829168	-0.30688	0.0534774	KLF4
regulation of translation (GO:0006417)	0.53621	0.670126	0.449381	0.577278	-0.081314	0.0506772	BCL3;HSPB1;THBS1
phosphatidylinositol biosynthetic process (GO:0006661)	0.731184	0.79853	0.682569	0.741202	-0.160628	0.0502911	INPP5D
regulation of vesicle-mediated transport (GO:0060627)	0.842195	0.874384	0.799857	0.829852	-0.290227	0.0498447	LLGL2
brain development (GO:0007420)	0.796735	0.842407	0.750795	0.792713	-0.204881	0.0465558	APOD
regulation of macroautophagy (GO:0016241)	0.78845	0.837721	0.742024	0.78623	-0.193679	0.0460349	UCHL1
regulation of protein activation cascade (GO:2000257)	0.764676	0.823074	0.717106	0.766898	-0.166746	0.0447384	C2
regulation of signal transduction by p53 class mediator (GO:1901796)	0.842195	0.874384	0.799857	0.829852	-0.259776	0.044615	PML
negative regulation of cell differentiation (GO:0045596)	0.592886	0.708936	0.521456	0.632864	-0.0850223	0.0444457	ABCA1;ESRRB
Ras protein signal transduction (GO:0007265)	0.796254	0.842407	0.730883	0.777735	-0.176094	0.0401207	MRAS;CDC42EP3
regulation of cytosolic calcium ion concentration (GO:0051480)	0.840077	0.8734	0.797533	0.829168	-0.224876	0.0391873	KNG1
mitochondrion organization (GO:0007005)	0.892821	0.913613	0.856858	0.874417	-0.344165	0.0390178	CHCHD10
G2/M transition of mitotic cell cycle (GO:0000086)	0.81483	0.854885	0.770125	0.806849	-0.189087	0.0387205	TUBA4A
neuron development (GO:0048666)	0.854327	0.884521	0.813257	0.840834	-0.237375	0.0373727	SLC44A4
phagocytosis (GO:0006909)	0.53606	0.670126	0.46698	0.59088	-0.0590758	0.0368343	ANXA1;PECAM1
regulation of cell growth (GO:0001558)	0.746902	0.811543	0.677471	0.740881	-0.123069	0.0359143	SLC44A4;PML
circulatory system development (GO:0072359)	0.767788	0.823457	0.720347	0.767617	-0.135914	0.0359142	KAT2B
protein maturation (GO:0051604)	0.671841	0.758533	0.622757	0.699633	-0.0855615	0.0340307	PCSK6
central nervous system development (GO:0007417)	0.783707	0.835135	0.717104	0.766898	-0.135706	0.0330742	APOD;SERPINI1
sulfur compound biosynthetic process (GO:0044272)	0.804696	0.847228	0.75927	0.798838	-0.148923	0.0323596	GGT1
negative regulation of canonical Wnt signaling pathway (GO:0090090)	0.861893	0.889889	0.82169	0.847793	-0.206714	0.0307226	SOX2
T cell receptor signaling pathway (GO:0050852)	0.886943	0.908219	0.850079	0.869875	-0.252592	0.0303047	INPP5D
positive regulation of I-kappaB kinase/NF-kappaB signaling (GO:0043123)	0.637817	0.736397	0.565587	0.660183	-0.0666177	0.0299583	NOD1;EDA2R
protein localization to membrane (GO:0072657)	0.882324	0.906597	0.844786	0.866834	-0.234622	0.0293737	ATP1B1
regulation of proteasomal ubiquitin-dependent protein catabolic process (GO:0032434)	0.692946	0.775476	0.643845	0.717839	-0.0701771	0.0257412	RNF125
skeletal system development (GO:0001501)	0.85816	0.88726	0.817522	0.844659	-0.167436	0.0256117	GDF3
regulation of protein kinase activity (GO:0045859)	0.860039	0.888588	0.819618	0.84624	-0.164254	0.0247658	HSPB1
negative regulation of neuron differentiation (GO:0045665)	0.577603	0.697042	0.530673	0.63732	-0.0447468	0.0245602	SOX2
negative regulation of gene expression (GO:0010629)	0.569867	0.692465	0.421036	0.558684	-0.0406511	0.0228603	DNMT3L;KAT6B;BCL3;ARID5B;NR0B1;KLF4;PML;ENG
cellular response to oxidative stress (GO:0034599)	0.785615	0.835974	0.739033	0.784173	-0.0913044	0.0220308	MPV17L
regulation of canonical Wnt signaling pathway (GO:0060828)	0.774971	0.828781	0.707594	0.761632	-0.0856567	0.0218364	SOX2;FOLR1
regulation of epithelial cell proliferation (GO:0050678)	0.620186	0.723308	0.571893	0.663876	-0.0438706	0.0209586	SOX2
regulation of small GTPase mediated signal transduction (GO:0051056)	0.846347	0.877475	0.804427	0.833435	-0.12241	0.0204212	MCF2
enzyme linked receptor protein signaling pathway (GO:0007167)	0.799424	0.843886	0.753653	0.794606	-0.0878391	0.019664	CNPY1
adenylate cyclase-modulating G-protein coupled receptor signaling pathway (GO:0007188)	0.833553	0.869036	0.790398	0.823469	-0.105297	0.0191701	ABCA1
protein localization to organelle (GO:0033365)	0.727584	0.797513	0.678893	0.740881	-0.0599673	0.0190711	TULP1
regulation of cell cycle (GO:0051726)	0.779377	0.832784	0.712382	0.765132	-0.0544207	0.0135649	TGM1;MYBL2
regulation of humoral immune response (GO:0002920)	0.779829	0.832784	0.732947	0.779375	-0.053102	0.0132054	C2
organelle assembly (GO:0070925)	0.875817	0.901151	0.810659	0.838729	-0.0928779	0.0123154	ABCC4;RFX2;SEPT1
positive regulation of protein modification process (GO:0031401)	0.886943	0.908219	0.850079	0.869875	-0.102279	0.0122709	ENG
regulation of Wnt signaling pathway (GO:0030111)	0.767788	0.823457	0.720347	0.767617	-0.0441412	0.011664	FOLR1
small GTPase mediated signal transduction (GO:0007264)	0.734737	0.801824	0.686204	0.744508	-0.0372171	0.0114719	MRAS
ribosome biogenesis (GO:0042254)	0.9513	0.962249	0.927774	0.938453	-0.223354	0.0111512	RPP25
regulation of mRNA stability (GO:0043488)	0.819699	0.856385	0.775369	0.80894	-0.0540067	0.0107375	HSPB1
cellular metal ion homeostasis (GO:0006875)	0.723936	0.7963	0.675175	0.738982	-0.0301434	0.0097379	ATP1B1
positive regulation of programmed cell death (GO:0043068)	0.855884	0.88552	0.798641	0.829742	-0.06227	0.00969051	MCF2;KNG1
mitochondrial transport (GO:0006839)	0.835757	0.870726	0.792804	0.8254	-0.0494732	0.00887636	SLC25A12
negative regulation of intracellular signal transduction (GO:1902532)	0.883884	0.907576	0.84657	0.868069	-0.0596465	0.00736213	THBS1
negative regulation of apoptotic process (GO:0043066)	0.76913	0.824304	0.660763	0.728009	-0.0266927	0.00700674	ANXA1;BCL3;HSPB1;KLF4;THBS1
cellular response to lipid (GO:0071396)	0.907463	0.926058	0.87397	0.890056	-0.0689529	0.00669553	SPP1
cellular protein localization (GO:0034613)	0.931667	0.946155	0.892608	0.907181	-0.0856783	0.00606427	SEPT1;DMD
negative regulation of cell migration (GO:0030336)	0.802077	0.845066	0.756477	0.79646	-0.0264377	0.00583084	ENG
[truncated: 80 more rows]

## Sheet: GO_Biol_Down_D4.4TvsD4Ctl
Term	Overlap	P-value	Adjusted P-value	Old P-value	Old Adjusted P-value	Z-score	Combined Score	Genes
[truncated: 1,827 more rows]

## Sheet: KEGG_Up_D4.4HTvsD4Ctl
Index	Name	P-value	Adjusted p-value	Z-score	Combined score
[truncated: 10 more rows]

[truncated: 1 more sheets: KEGG_Down_D4.4HTvsD4Ctl]
